# Supplementary material for: Tricaesium citrate monohydrate, Cs3C6H5O7·H2O: crystal structure and DFT comparison
Source: Acta Crystallogr E Crystallogr Commun. 2017 Mar 14;73(Pt 4):520–3. doi: 10.1107/S205698901700367X (PMC5382612; doi:10.1107/S205698901700367X)
Supplement: Supplementary file 1 [file e-73-00520-sup1.cif]

##############################################################################
#                                                                            #
# This CIF contains the data in a paper accepted for publication in          #
# Acta Crystallographica Section E. It conforms to the requirements of       #
# Notes for Authors for Acta Crystallographica Section E, and has been       #
# peer reviewed under the auspices of the IUCr Commission on Journals.       #
#                                                                            #
# Full details of the Crystallographic Information File format               #
# are given in the paper "The Crystallographic Information File (CIF):       #
# a New Standard Archive File for Crystallography" by S. R. Hall, F. H.      #
# Allen and I. D. Brown [Acta Cryst. (1991), A47, 655-685].                  #
#                                                                            #
# The current version of the core CIF dictionary is obtainable from          #
# ftp://ftp.iucr.org/pub/cif_core.dic.                                       #
#                                                                            #
# Software is freely available for graphical display of the structure(s)     #
# in this CIF. For information consult the CIF software page                 #
# http://www.iucr.org/resources/cif/software.                                #
#                                                                            #
# This file may be used for bona fide research purposes within the           #
# scientific community so long as proper attribution is given to the journal # 
# article from which it was obtained.                                        #
#                                                                            #
##############################################################################
data_I
_database_code_depnum_ccdc_archive 'CCDC 1536526'
_audit_creation_method
;
Olex2 1.2
(compiled 2017.01.04 svn.r3372 for OlexSys, GUI svn.r5292)
;
_journal_date_recd_electronic     2017-01-31
_journal_date_accepted     2017-03-07
_journal_name_full     'Acta Crystallographica, Section E'
_journal_year     2017
_journal_volume     73
_journal_issue      4
_journal_page_first     520
_journal_page_last     523
_journal_paper_category     GM
_journal_paper_doi     10.1107/S205698901700367X
_journal_coeditor_code     VN2126
_publ_contact_author_name     'James A. Kaduk'
_publ_contact_author_address
;
Illinois Institute of Technology
Department of Chemistry
3101 S. Dearborn St.
Chicago
IL 60616
USA
;
_publ_contact_author_email     kaduk@polycrystallography.com
_publ_contact_author_phone     1-630-605-0274
_publ_section_title
;
Tricaesium citrate monohydrate, Cs~3~C~6~H~5~O~7~\\cdotH~2~O: crystal structure
and DFT comparison
;
loop_
    _publ_author_name
    _publ_author_footnote
    _publ_author_address
    'Alagappa Rammohan' .
;
Atlantic International University
Honolulu
HI
USA
;
    'Amy A. Sarjeant' 
;
Present address: CCDC
174 Frelinghuysen Rd
Piscataway
NJ 00854
USA.
;
;
Department of Chemistry
Northwestern University
Evanston
IL
USA
;
    'James A. Kaduk' .
;
Illinois Institute of Technology
Department of Chemistry
3101 S. Dearborn St.
Chicago
IL 60616
USA
;
_publ_section_synopsis
;
The crystal structure of tricaesium citrate monohydrate has been solved and
refined using laboratory X-ray single-crystal diffraction data, and optimized
using density functional techniques.
;
_chemical_name_systematic     'Tricaesium citrate monohydrate'
_chemical_name_common     'tricaesium citrate monohydrate'
_chemical_formula_moiety     '3(Cs +), C6 H5 O7 3-, H2 O1'
_chemical_formula_sum     'C6 H7 Cs3 O8'
_chemical_formula_iupac     '3Cs +, C6 H5 O7 3-, H2 O1'
_chemical_formula_weight     605.85
_chemical_melting_point     ?
_shelx_space_group_comment
;
The symmetry employed for this shelxl refinement is uniquely defined
by the following loop, which should always be used as a source of
symmetry information in preference to the above space-group names.
They are only intended as comments.
;
_space_group_crystal_system     monoclinic
_space_group_name_H-M_alt     'P 21/n'
_space_group_name_Hall     '-P 2yn'
loop_
    _space_group_symop_operation_xyz
    'x, y, z'
    '-x+1/2, y+1/2, -z+1/2'
    '-x, -y, -z'
    'x-1/2, -y-1/2, z-1/2'
_cell_length_a     7.7529(3)
_cell_length_b     12.0281(4)
_cell_length_c     13.8043(5)
_cell_angle_alpha     90
_cell_angle_beta     97.000(2)
_cell_angle_gamma     90
_cell_volume     1277.69(8)
_cell_formula_units_Z     4
_cell_measurement_reflns_used     9882
_cell_measurement_theta_min     2.25
_cell_measurement_theta_max     36.29
_cell_measurement_temperature     100.02
_exptl_crystal_description     'block'
_exptl_crystal_colour     colourless
_exptl_crystal_size_max     0.366
_exptl_crystal_size_mid     0.277
_exptl_crystal_size_min     0.197
_exptl_crystal_density_diffrn     3.150
_exptl_crystal_density_meas     .
_exptl_crystal_density_method     ?
_exptl_crystal_F_000     1088
_exptl_absorpt_coefficient_mu     8.538
_exptl_absorpt_correction_type     multi-scan
_exptl_absorpt_process_details
;
(SADABS; Bruker, 2008)
;
_shelx_estimated_absorpt_T_min     0.146
_shelx_estimated_absorpt_T_max     0.284
_exptl_absorpt_correction_T_min     0.4848
_exptl_absorpt_correction_T_max     0.7471
_diffrn_ambient_temperature     100.02
_diffrn_radiation_type     MoK\a
_diffrn_radiation_wavelength     0.71073
_diffrn_radiation_monochromator     graphite
_diffrn_measurement_device_type     'Bruker Kappa APEX CCD area detector'
_diffrn_measurement_method     '\w and \f scans'
_diffrn_detector_area_resol_mean     8
_diffrn_reflns_number     33171
_diffrn_reflns_av_R_equivalents     0.0399
_diffrn_reflns_theta_min     2.253
_diffrn_reflns_theta_max     36.348
_diffrn_reflns_theta_full     25.242
_diffrn_measured_fraction_theta_max     0.999
_diffrn_measured_fraction_theta_full     0.999
_diffrn_reflns_limit_h_min     -12
_diffrn_reflns_limit_h_max     12
_diffrn_reflns_limit_k_min     -20
_diffrn_reflns_limit_k_max     20
_diffrn_reflns_limit_l_min     -22
_diffrn_reflns_limit_l_max     22
_diffrn_standards_number     .
_refine_special_details     ?
_reflns_number_total     6191
_reflns_number_gt     5701
_reflns_threshold_expression     'I > 2\s(I)'
_refine_ls_structure_factor_coef     Fsqd
_refine_ls_matrix_type     full
_refine_ls_R_factor_all     0.0283
_refine_ls_R_factor_gt     0.0243
_refine_ls_wR_factor_gt     0.0460
_refine_ls_wR_factor_ref     0.0471
_refine_ls_goodness_of_fit_ref     1.160
_refine_ls_restrained_S_all     1.160
_refine_ls_number_reflns     6191
_refine_ls_number_parameters     183
_refine_ls_number_restraints     0
_refine_ls_hydrogen_treatment     refall
_refine_ls_weighting_scheme     calc
_refine_ls_weighting_details
              'w=1/[\s^2^(Fo^2^)+(0.0103P)^2^+1.2602P] where P=(Fo^2^+2Fc^2^)/3'
_atom_sites_solution_hydrogens     difmap
_atom_sites_solution_primary     dual
_atom_sites_solution_secondary     ?
_refine_ls_shift/su_max     0.002
_refine_ls_shift/su_mean     0.000
_refine_diff_density_max     1.414
_refine_diff_density_min     -1.192
_refine_ls_extinction_method
;
SHELXL2014 (Sheldrick, 2015)
;
_refine_ls_extinction_coef     0.00244(9)
_refine_ls_extinction_expression
                                  'Fc^*^=kFc[1+0.001xFc^2^\l^3^/sin(2\q)]^-1/4^'
loop_
    _atom_type_symbol
    _atom_type_description
    _atom_type_scat_dispersion_real
    _atom_type_scat_dispersion_imag
    _atom_type_scat_source
    'C' 'C' 0.0033 0.0016
                         'International Tables Vol C Tables 4.2.6.8 and 6.1.1.4'
    'H' 'H' 0.0000 0.0000
                         'International Tables Vol C Tables 4.2.6.8 and 6.1.1.4'
    'Cs' 'Cs' -0.3680 2.1192
                         'International Tables Vol C Tables 4.2.6.8 and 6.1.1.4'
    'O' 'O' 0.0106 0.0060
                         'International Tables Vol C Tables 4.2.6.8 and 6.1.1.4'
_computing_data_collection
;
APEX2 (Bruker, 2008)
;
_computing_cell_refinement
;
SAINT (Bruker, 2008)
;
_computing_data_reduction
;
SAINT (Bruker, 2008)
;
_computing_structure_solution
;
XM (Sheldrick, 2008)
;
_computing_structure_refinement
;
SHELXL2014 (Sheldrick, 2015)
;
_computing_molecular_graphics
;
<i>OLEX2</i> (Dolomanov <i>et al.</i>,  2009)
;
_computing_publication_material
;
<i>OLEX2</i> (Dolomanov <i>et al.</i>,  2009)
;
loop_
    _atom_site_type_symbol
    _atom_site_label
    _atom_site_fract_x
    _atom_site_fract_y
    _atom_site_fract_z
    _atom_site_U_iso_or_equiv
    _atom_site_adp_type
    _atom_site_calc_flag
    _atom_site_occupancy
    _atom_site_disorder_assembly
    _atom_site_disorder_group
    Cs Cs1 0.51414(2) 0.83481(2) 0.61851(2) 0.00997(3) Uani d 1 . .
    Cs Cs2 0.84130(2) 0.56550(2) 0.61084(2) 0.00900(3) Uani d 1 . .
    Cs Cs3 0.38447(2) 0.43247(2) 0.11056(2) 0.01111(3) Uani d 1 . .
    O O1W 0.1171(3) 0.78232(16) 0.55701(16) 0.0189(4) Uani d 1 . .
    H H1WA 0.165(6) 0.716(4) 0.565(4) 0.041(12) Uiso d 1 . .
    O O7 0.7546(2) 0.42499(14) 0.42718(13) 0.0149(3) Uani d 1 . .
    O O8 0.5102(2) 0.42227(13) 0.32357(13) 0.0121(3) Uani d 1 . .
    O O9 0.4043(2) 0.68462(13) 0.19483(12) 0.0112(3) Uani d 1 . .
    O O10 0.2781(2) 0.66791(14) 0.33147(13) 0.0127(3) Uani d 1 . .
    O O11 0.4663(2) 0.91616(13) 0.32807(14) 0.0135(3) Uani d 1 . .
    O O12 0.7007(2) 0.94370(14) 0.43602(14) 0.0162(3) Uani d 1 . .
    O O13 0.5640(2) 0.66687(13) 0.44855(12) 0.0101(3) Uani d 1 . .
    H H13 0.470(6) 0.652(4) 0.448(3) 0.034(12) Uiso d 1 . .
    C C1 0.6500(3) 0.46607(17) 0.35969(16) 0.0086(3) Uani d 1 . .
    C C2 0.6996(3) 0.57813(16) 0.31910(17) 0.0091(3) Uani d 1 . .
    H H2A 0.820(4) 0.592(3) 0.346(2) 0.011(7) Uiso d 1 . .
    H H2B 0.689(5) 0.577(3) 0.252(3) 0.011(8) Uiso d 1 . .
    C C3 0.5887(3) 0.67637(16) 0.34819(15) 0.0075(3) Uani d 1 . .
    C C4 0.6931(3) 0.78262(17) 0.33527(17) 0.0101(3) Uani d 1 . .
    H H4A 0.718(4) 0.790(3) 0.268(3) 0.012(8) Uiso d 1 . .
    H H4B 0.808(4) 0.773(3) 0.380(2) 0.008(7) Uiso d 1 . .
    C C5 0.6133(3) 0.88902(16) 0.36962(15) 0.0084(3) Uani d 1 . .
    C C6 0.4075(3) 0.67732(16) 0.28626(16) 0.0083(3) Uani d 1 . .
    H H1WB 0.070(6) 0.790(3) 0.602(3) 0.027(10) Uiso d 1 . .
loop_
    _atom_site_aniso_label
    _atom_site_aniso_U_11
    _atom_site_aniso_U_22
    _atom_site_aniso_U_33
    _atom_site_aniso_U_12
    _atom_site_aniso_U_13
    _atom_site_aniso_U_23
    Cs1 0.00914(6) 0.00735(5) 0.01319(6) 0.00069(4) 0.00047(4) -0.00094(4)
    Cs2 0.00823(5) 0.00929(5) 0.00945(6) -0.00067(4) 0.00095(4) -0.00012(4)
    Cs3 0.01091(6) 0.01313(6) 0.00897(6) 0.00360(4) -0.00008(4) -0.00176(4)
    O1W 0.0224(9) 0.0138(8) 0.0229(9) 0.0050(7) 0.0124(8) 0.0086(7)
    O7 0.0170(8) 0.0115(7) 0.0147(8) 0.0051(6) -0.0045(6) -0.0001(6)
    O8 0.0123(7) 0.0108(7) 0.0128(7) -0.0024(5) 0.0004(6) -0.0005(5)
    O9 0.0113(7) 0.0140(7) 0.0083(7) -0.0017(5) 0.0009(5) 0.0010(5)
    O10 0.0079(7) 0.0160(7) 0.0147(8) -0.0001(5) 0.0031(6) 0.0026(6)
    O11 0.0103(7) 0.0108(7) 0.0185(8) 0.0014(5) -0.0013(6) -0.0029(6)
    O12 0.0175(8) 0.0117(7) 0.0174(8) 0.0005(6) -0.0060(7) -0.0053(6)
    O13 0.0097(7) 0.0122(7) 0.0085(7) -0.0008(5) 0.0014(5) -0.0007(5)
    C1 0.0102(8) 0.0064(7) 0.0094(8) 0.0023(6) 0.0016(7) -0.0014(6)
    C2 0.0081(8) 0.0065(7) 0.0131(9) 0.0005(6) 0.0037(7) -0.0002(6)
    C3 0.0082(8) 0.0062(7) 0.0080(8) -0.0001(6) 0.0000(6) 0.0005(6)
    C4 0.0084(8) 0.0074(8) 0.0147(9) -0.0007(6) 0.0020(7) -0.0014(7)
    C5 0.0112(8) 0.0065(7) 0.0077(8) -0.0015(6) 0.0019(7) 0.0002(6)
    C6 0.0088(8) 0.0054(7) 0.0105(8) -0.0005(6) 0.0005(7) 0.0002(6)
_geom_special_details
;
 All esds (except the esd in the dihedral angle between two l.s. planes)
 are estimated using the full covariance matrix.  The cell esds are taken
 into account individually in the estimation of esds in distances, angles
 and torsion angles; correlations between esds in cell parameters are only
 used when they are defined by crystal symmetry.  An approximate (isotropic)
 treatment of cell esds is used for estimating esds involving l.s. planes.
;
loop_
    _geom_bond_atom_site_label_1
    _geom_bond_atom_site_label_2
    _geom_bond_site_symmetry_2
    _geom_bond_distance
    _geom_bond_publ_flag
    Cs1 O1W . 3.156(2) ?
    Cs1 O7 3_666 3.7660(18) ?
    Cs1 O8 3_666 3.2052(16) ?
    Cs1 O9 4_676 3.0886(17) ?
    Cs1 O10 4_676 3.3711(18) ?
    Cs1 O11 3_676 3.0842(16) ?
    Cs1 O12 3_676 3.1834(18) ?
    Cs1 O12 . 3.323(2) ?
    Cs1 O13 . 3.1552(16) ?
    Cs2 O1W 1_655 3.5088(19) ?
    Cs2 O7 . 3.0529(18) ?
    Cs2 O7 3_766 3.241(2) ?
    Cs2 O8 3_666 2.9782(18) ?
    Cs2 O9 4_676 3.2371(16) ?
    Cs2 O10 3_666 3.0906(17) ?
    Cs2 O11 4_676 3.0450(18) ?
    Cs2 O13 . 3.1551(17) ?
    Cs3 O1W 2_545 2.9336(19) ?
    Cs3 O8 . 2.9855(17) ?
    Cs3 O9 . 3.2452(16) ?
    Cs3 O10 2_545 3.5497(17) ?
    Cs3 O11 2_545 2.9519(18) ?
    Cs3 O12 4_575 3.0358(17) ?
    Cs3 O12 2_645 3.358(2) ?
    O1W Cs2 1_455 3.5088(19) ?
    O1W Cs3 2 2.9336(19) ?
    O1W H1WA . 0.88(5) ?
    O1W H1WB . 0.76(5) ?
    O7 Cs1 3_666 3.7660(18) ?
    O7 Cs2 3_766 3.2412(19) ?
    O7 C1 . 1.259(3) ?
    O8 Cs1 3_666 3.2051(16) ?
    O8 Cs2 3_666 2.9783(18) ?
    O8 C1 . 1.252(3) ?
    O9 Cs1 4_575 3.0886(17) ?
    O9 Cs2 4_575 3.2371(16) ?
    O9 C6 . 1.262(3) ?
    O10 Cs1 4_575 3.3711(18) ?
    O10 Cs2 3_666 3.0906(17) ?
    O10 Cs3 2 3.5497(17) ?
    O10 C6 . 1.250(3) ?
    O11 Cs1 3_676 3.0842(16) ?
    O11 Cs2 4_575 3.0449(18) ?
    O11 Cs3 2 2.9519(18) ?
    O11 C5 . 1.255(3) ?
    O12 Cs1 3_676 3.1834(17) ?
    O12 Cs3 2_655 3.358(2) ?
    O12 Cs3 4_676 3.0358(17) ?
    O12 C5 . 1.257(3) ?
    O13 H13 . 0.75(5) ?
    O13 C3 . 1.426(3) ?
    C1 C2 . 1.527(3) ?
    C2 H2A . 0.98(3) ?
    C2 H2B . 0.91(3) ?
    C2 C3 . 1.543(3) ?
    C3 C4 . 1.535(3) ?
    C3 C6 . 1.553(3) ?
    C4 H4A . 0.98(4) ?
    C4 H4B . 1.03(3) ?
    C4 C5 . 1.522(3) ?
loop_
    _geom_angle_atom_site_label_1
    _geom_angle_atom_site_label_2
    _geom_angle_atom_site_label_3
    _geom_angle_site_symmetry_1
    _geom_angle_site_symmetry_3
    _geom_angle
    _geom_angle_publ_flag
    O1W Cs1 O7 . 3_666 44.55(4) ?
    O1W Cs1 O8 . 3_666 77.81(5) ?
    O1W Cs1 O10 . 4_676 134.52(5) ?
    O1W Cs1 O12 . 3_676 68.81(5) ?
    O1W Cs1 O12 . . 112.05(5) ?
    O8 Cs1 O7 3_666 3_666 36.20(4) ?
    O8 Cs1 O10 3_666 4_676 79.69(4) ?
    O8 Cs1 O12 3_666 . 127.85(4) ?
    O9 Cs1 O1W 4_676 . 163.62(5) ?
    O9 Cs1 O7 4_676 3_666 119.55(4) ?
    O9 Cs1 O8 4_676 3_666 85.81(4) ?
    O9 Cs1 O10 4_676 4_676 40.24(4) ?
    O9 Cs1 O12 4_676 . 77.85(4) ?
    O9 Cs1 O12 4_676 3_676 127.34(4) ?
    O9 Cs1 O13 4_676 . 90.09(4) ?
    O10 Cs1 O7 4_676 3_666 113.74(4) ?
    O11 Cs1 O1W 3_676 . 106.05(5) ?
    O11 Cs1 O7 3_676 3_666 148.87(4) ?
    O11 Cs1 O8 3_676 3_666 151.64(5) ?
    O11 Cs1 O9 3_676 4_676 88.53(4) ?
    O11 Cs1 O10 3_676 4_676 78.11(4) ?
    O11 Cs1 O12 3_676 . 77.60(5) ?
    O11 Cs1 O12 3_676 3_676 41.65(4) ?
    O11 Cs1 O13 3_676 . 142.44(5) ?
    O12 Cs1 O7 . 3_666 118.89(4) ?
    O12 Cs1 O7 3_676 3_666 113.07(4) ?
    O12 Cs1 O8 3_676 3_666 145.22(5) ?
    O12 Cs1 O10 3_676 4_676 117.31(4) ?
    O12 Cs1 O10 . 4_676 113.01(4) ?
    O12 Cs1 O12 3_676 . 75.79(6) ?
    O13 Cs1 O1W . . 82.86(5) ?
    O13 Cs1 O7 . 3_666 57.29(4) ?
    O13 Cs1 O8 . 3_666 65.43(4) ?
    O13 Cs1 O10 . 4_676 121.73(4) ?
    O13 Cs1 O12 . 3_676 117.90(4) ?
    O13 Cs1 O12 . . 65.45(4) ?
    O7 Cs2 O1W . 1_655 108.29(5) ?
    O7 Cs2 O1W 3_766 1_655 46.65(4) ?
    O7 Cs2 O7 . 3_766 90.26(5) ?
    O7 Cs2 O9 . 4_676 145.06(4) ?
    O7 Cs2 O10 . 3_666 70.65(5) ?
    O7 Cs2 O13 . . 64.04(4) ?
    O8 Cs2 O1W 3_666 1_655 129.16(5) ?
    O8 Cs2 O7 3_666 3_766 170.36(5) ?
    O8 Cs2 O7 3_666 . 99.37(5) ?
    O8 Cs2 O9 3_666 4_676 87.08(4) ?
    O8 Cs2 O10 3_666 3_666 69.68(4) ?
    O8 Cs2 O11 3_666 4_676 83.70(5) ?
    O8 Cs2 O13 3_666 . 68.11(5) ?
    O9 Cs2 O1W 4_676 1_655 46.88(5) ?
    O9 Cs2 O7 4_676 3_766 85.32(4) ?
    O10 Cs2 O1W 3_666 1_655 159.89(5) ?
    O10 Cs2 O7 3_666 3_766 113.55(4) ?
    O10 Cs2 O9 3_666 4_676 142.00(4) ?
    O10 Cs2 O13 3_666 . 109.54(4) ?
    O11 Cs2 O1W 4_676 1_655 91.47(5) ?
    O11 Cs2 O7 4_676 3_766 87.65(5) ?
    O11 Cs2 O7 4_676 . 150.39(4) ?
    O11 Cs2 O9 4_676 4_676 64.15(4) ?
    O11 Cs2 O10 4_676 3_666 83.19(4) ?
    O11 Cs2 O13 4_676 . 141.15(4) ?
    O13 Cs2 O1W . 1_655 86.70(5) ?
    O13 Cs2 O7 . 3_766 117.38(5) ?
    O13 Cs2 O9 . 4_676 87.46(4) ?
    O1W Cs3 O8 2_545 . 136.12(5) ?
    O1W Cs3 O9 2_545 . 148.59(5) ?
    O1W Cs3 O10 2_545 2_545 70.03(5) ?
    O1W Cs3 O11 2_545 2_545 105.66(5) ?
    O1W Cs3 O12 2_545 2_645 77.63(5) ?
    O1W Cs3 O12 2_545 4_575 73.73(6) ?
    O8 Cs3 O9 . . 71.93(4) ?
    O8 Cs3 O10 . 2_545 79.83(4) ?
    O8 Cs3 O12 . 2_645 89.13(5) ?
    O8 Cs3 O12 . 4_575 150.13(5) ?
    O9 Cs3 O10 . 2_545 139.43(4) ?
    O9 Cs3 O12 . 2_645 91.51(4) ?
    O11 Cs3 O8 2_545 . 85.20(5) ?
    O11 Cs3 O9 2_545 . 87.96(4) ?
    O11 Cs3 O10 2_545 2_545 60.72(4) ?
    O11 Cs3 O12 2_545 2_645 174.19(5) ?
    O11 Cs3 O12 2_545 4_575 84.31(5) ?
    O12 Cs3 O9 4_575 . 79.81(4) ?
    O12 Cs3 O10 4_575 2_545 118.27(4) ?
    O12 Cs3 O10 2_645 2_545 116.99(4) ?
    O12 Cs3 O12 4_575 2_645 101.30(4) ?
    Cs1 O1W Cs2 . 1_455 133.73(6) ?
    Cs3 O1W Cs1 2 . 89.95(5) ?
    Cs3 O1W Cs2 2 1_455 132.88(7) ?
    H1WA O1W H1WB . . 104(4) ?
    Cs2 O7 Cs1 3_766 3_666 121.88(5) ?
    Cs2 O7 Cs1 . 3_666 131.28(6) ?
    Cs2 O7 Cs2 . 3_766 89.74(5) ?
    C1 O7 Cs1 . 3_666 84.74(13) ?
    C1 O7 Cs2 . 3_766 114.49(15) ?
    C1 O7 Cs2 . . 117.00(13) ?
    Cs2 O8 Cs1 3_666 3_666 83.57(4) ?
    Cs2 O8 Cs3 3_666 . 95.53(5) ?
    Cs3 O8 Cs1 . 3_666 105.26(5) ?
    C1 O8 Cs1 . 3_666 112.39(13) ?
    C1 O8 Cs2 . 3_666 129.60(14) ?
    C1 O8 Cs3 . . 122.53(14) ?
    Cs1 O9 Cs2 4_575 4_575 81.33(4) ?
    Cs1 O9 Cs3 4_575 . 78.77(4) ?
    Cs2 O9 Cs3 4_575 . 137.80(5) ?
    C6 O9 Cs1 . 4_575 103.57(13) ?
    C6 O9 Cs2 . 4_575 113.98(12) ?
    C6 O9 Cs3 . . 106.72(12) ?
    Cs1 O10 Cs3 4_575 2 90.62(4) ?
    Cs2 O10 Cs1 3_666 4_575 92.69(4) ?
    Cs2 O10 Cs3 3_666 2 129.09(5) ?
    C6 O10 Cs1 . 4_575 90.25(13) ?
    C6 O10 Cs2 . 3_666 119.66(13) ?
    C6 O10 Cs3 . 2 111.11(13) ?
    Cs2 O11 Cs1 4_575 3_676 99.53(5) ?
    Cs3 O11 Cs1 2 3_676 83.51(4) ?
    Cs3 O11 Cs2 2 4_575 94.82(5) ?
    C5 O11 Cs1 . 3_676 97.35(12) ?
    C5 O11 Cs2 . 4_575 129.15(14) ?
    C5 O11 Cs3 . 2 134.67(15) ?
    Cs1 O12 Cs1 3_676 . 104.21(6) ?
    Cs1 O12 Cs3 3_676 2_655 118.30(6) ?
    Cs1 O12 Cs3 . 2_655 130.15(6) ?
    Cs3 O12 Cs1 4_676 . 78.30(4) ?
    Cs3 O12 Cs1 4_676 3_676 87.62(4) ?
    Cs3 O12 Cs3 4_676 2_655 78.70(4) ?
    C5 O12 Cs1 . 3_676 92.59(13) ?
    C5 O12 Cs1 . . 95.77(14) ?
    C5 O12 Cs3 . 4_676 173.92(16) ?
    C5 O12 Cs3 . 2_655 106.46(14) ?
    Cs1 O13 H13 . . 87(4) ?
    Cs2 O13 Cs1 . . 81.61(4) ?
    Cs2 O13 H13 . . 120(3) ?
    C3 O13 Cs1 . . 135.57(12) ?
    C3 O13 Cs2 . . 124.07(12) ?
    C3 O13 H13 . . 105(4) ?
    Cs1 C1 Cs2 3_666 3_666 64.22(3) ?
    Cs2 C1 Cs1 . 3_666 108.67(5) ?
    Cs2 C1 Cs2 . 3_666 102.33(5) ?
    Cs2 C1 Cs3 . . 165.18(6) ?
    Cs3 C1 Cs1 . 3_666 79.86(4) ?
    Cs3 C1 Cs2 . 3_666 69.91(4) ?
    O7 C1 Cs1 . 3_666 76.30(12) ?
    O7 C1 Cs2 . 3_666 115.73(15) ?
    O7 C1 Cs2 . . 45.80(11) ?
    O7 C1 Cs3 . . 148.76(14) ?
    O7 C1 C2 . . 116.69(19) ?
    O8 C1 Cs1 . 3_666 50.15(11) ?
    O8 C1 Cs2 . 3_666 36.07(11) ?
    O8 C1 Cs2 . . 136.00(15) ?
    O8 C1 Cs3 . . 41.38(11) ?
    O8 C1 O7 . . 125.3(2) ?
    O8 C1 C2 . . 118.03(19) ?
    C1 C2 H2A . . 106.6(19) ?
    C1 C2 H2B . . 111(2) ?
    C1 C2 C3 . . 114.00(17) ?
    H2A C2 H2B . . 111(3) ?
    C3 C2 H2A . . 107.6(19) ?
    C3 C2 H2B . . 107(2) ?
    O13 C3 C2 . . 109.66(16) ?
    O13 C3 C4 . . 108.35(17) ?
    O13 C3 C6 . . 108.42(17) ?
    C2 C3 C6 . . 110.97(17) ?
    C4 C3 C2 . . 106.76(17) ?
    C4 C3 C6 . . 112.62(16) ?
    C3 C4 H4A . . 111(2) ?
    C3 C4 H4B . . 105.7(18) ?
    H4A C4 H4B . . 109(3) ?
    C5 C4 C3 . . 115.05(18) ?
    C5 C4 H4A . . 111(2) ?
    C5 C4 H4B . . 105.0(18) ?
    O11 C5 Cs1 . 3_676 61.67(11) ?
    O11 C5 Cs1 . . 101.08(14) ?
    O11 C5 Cs3 . 2_655 147.07(14) ?
    O11 C5 O12 . . 125.2(2) ?
    O11 C5 C4 . . 117.22(18) ?
    O12 C5 Cs1 . . 64.30(13) ?
    O12 C5 Cs1 . 3_676 66.22(12) ?
    O12 C5 Cs3 . 2_655 55.55(13) ?
    O12 C5 C4 . . 117.59(19) ?
    O9 C6 Cs1 . 4_575 56.50(11) ?
    O9 C6 Cs2 . 3_666 118.05(13) ?
    O9 C6 Cs3 . . 54.76(10) ?
    O9 C6 C3 . . 117.20(19) ?
    O10 C6 Cs1 . 4_575 69.44(12) ?
    O10 C6 Cs2 . 3_666 44.02(11) ?
    O10 C6 Cs3 . . 105.67(13) ?
    O10 C6 O9 . . 125.9(2) ?
    O10 C6 C3 . . 116.86(19) ?
loop_
    _geom_torsion_atom_site_label_1
    _geom_torsion_atom_site_label_2
    _geom_torsion_atom_site_label_3
    _geom_torsion_atom_site_label_4
    _geom_torsion_site_symmetry_1
    _geom_torsion_site_symmetry_2
    _geom_torsion_site_symmetry_3
    _geom_torsion_site_symmetry_4
    _geom_torsion
    _geom_torsion_publ_flag
    Cs1 O7 C1 Cs2 3_666 . . . 134.16(11) ?
    Cs1 O7 C1 Cs2 3_666 . . 3_666 52.09(9) ?
    Cs1 O7 C1 Cs3 3_666 . . . -41.3(3) ?
    Cs1 O7 C1 O8 3_666 . . . 11.4(2) ?
    Cs1 O7 C1 C2 3_666 . . . -168.34(17) ?
    Cs1 O8 C1 Cs2 3_666 . . 3_666 -100.58(17) ?
    Cs1 O8 C1 Cs2 3_666 . . . -74.70(19) ?
    Cs1 O8 C1 Cs3 3_666 . . . 126.90(16) ?
    Cs1 O8 C1 O7 3_666 . . . -14.5(3) ?
    Cs1 O8 C1 C2 3_666 . . . 165.25(14) ?
    Cs1 O9 C6 Cs2 4_575 . . 3_666 49.76(13) ?
    Cs1 O9 C6 Cs3 4_575 . . . 82.15(7) ?
    Cs1 O9 C6 O10 4_575 . . . -1.9(2) ?
    Cs1 O9 C6 C3 4_575 . . . 176.14(13) ?
    Cs1 O10 C6 Cs2 4_575 . . 3_666 -93.24(11) ?
    Cs1 O10 C6 Cs3 4_575 . . . -55.83(7) ?
    Cs1 O10 C6 O9 4_575 . . . 1.7(2) ?
    Cs1 O10 C6 C3 4_575 . . . -176.35(15) ?
    Cs1 O11 C5 Cs1 3_676 . . . 86.11(7) ?
    Cs1 O11 C5 Cs3 3_676 . . 2_655 -59.5(3) ?
    Cs1 O11 C5 O12 3_676 . . . 19.9(2) ?
    Cs1 O11 C5 C4 3_676 . . . -158.83(16) ?
    Cs1 O12 C5 Cs1 3_676 . . . -104.57(7) ?
    Cs1 O12 C5 Cs1 . . . 3_676 104.57(7) ?
    Cs1 O12 C5 Cs3 . . . 2_655 -134.88(9) ?
    Cs1 O12 C5 Cs3 3_676 . . 2_655 120.55(9) ?
    Cs1 O12 C5 O11 . . . . 85.5(2) ?
    Cs1 O12 C5 O11 3_676 . . . -19.1(2) ?
    Cs1 O12 C5 C4 . . . . -95.82(18) ?
    Cs1 O12 C5 C4 3_676 . . . 159.61(16) ?
    Cs1 O13 C3 C2 . . . . 149.16(14) ?
    Cs1 O13 C3 C4 . . . . 33.0(2) ?
    Cs1 O13 C3 C6 . . . . -89.54(19) ?
    Cs1 C1 C2 C3 3_666 . . . 114.1(4) ?
    Cs2 O7 C1 Cs1 . . . 3_666 -134.16(11) ?
    Cs2 O7 C1 Cs1 3_766 . . 3_666 122.74(9) ?
    Cs2 O7 C1 Cs2 . . . 3_666 -82.07(14) ?
    Cs2 O7 C1 Cs2 3_766 . . . -103.10(14) ?
    Cs2 O7 C1 Cs2 3_766 . . 3_666 174.83(5) ?
    Cs2 O7 C1 Cs3 . . . . -175.46(19) ?
    Cs2 O7 C1 Cs3 3_766 . . . 81.4(3) ?
    Cs2 O7 C1 O8 . . . . -122.8(2) ?
    Cs2 O7 C1 O8 3_766 . . . 134.14(19) ?
    Cs2 O7 C1 C2 . . . . 57.5(2) ?
    Cs2 O7 C1 C2 3_766 . . . -45.6(2) ?
    Cs2 O8 C1 Cs1 3_666 . . 3_666 100.58(17) ?
    Cs2 O8 C1 Cs2 3_666 . . . 25.9(3) ?
    Cs2 O8 C1 Cs3 3_666 . . . -132.5(2) ?
    Cs2 O8 C1 O7 3_666 . . . 86.1(3) ?
    Cs2 O8 C1 C2 3_666 . . . -94.2(2) ?
    Cs2 O9 C6 Cs1 4_575 . . 4_575 86.42(9) ?
    Cs2 O9 C6 Cs2 4_575 . . 3_666 136.19(7) ?
    Cs2 O9 C6 Cs3 4_575 . . . 168.57(14) ?
    Cs2 O9 C6 O10 4_575 . . . 84.5(2) ?
    Cs2 O9 C6 C3 4_575 . . . -97.44(17) ?
    Cs2 O10 C6 Cs1 3_666 . . 4_575 93.24(11) ?
    Cs2 O10 C6 Cs3 3_666 . . . 37.41(15) ?
    Cs2 O10 C6 O9 3_666 . . . 94.9(2) ?
    Cs2 O10 C6 C3 3_666 . . . -83.12(19) ?
    Cs2 O11 C5 Cs1 4_575 . . . -165.21(9) ?
    Cs2 O11 C5 Cs1 4_575 . . 3_676 108.68(15) ?
    Cs2 O11 C5 Cs3 4_575 . . 2_655 49.2(3) ?
    Cs2 O11 C5 O12 4_575 . . . 128.5(2) ?
    Cs2 O11 C5 C4 4_575 . . . -50.2(3) ?
    Cs2 O13 C3 C2 . . . . 33.2(2) ?
    Cs2 O13 C3 C4 . . . . -83.01(17) ?
    Cs2 O13 C3 C6 . . . . 154.48(11) ?
    Cs2 C1 C2 C3 . . . . -70.94(16) ?
    Cs2 C1 C2 C3 3_666 . . . 31.8(2) ?
    Cs3 O8 C1 Cs1 . . . 3_666 -126.90(16) ?
    Cs3 O8 C1 Cs2 . . . 3_666 132.5(2) ?
    Cs3 O8 C1 Cs2 . . . . 158.40(9) ?
    Cs3 O8 C1 O7 . . . . -141.38(18) ?
    Cs3 O8 C1 C2 . . . . 38.3(2) ?
    Cs3 O9 C6 Cs1 . . . 4_575 -82.15(7) ?
    Cs3 O9 C6 Cs2 . . . 3_666 -32.38(14) ?
    Cs3 O9 C6 O10 . . . . -84.1(2) ?
    Cs3 O9 C6 C3 . . . . 93.99(16) ?
    Cs3 O10 C6 Cs1 2 . . 4_575 -90.76(8) ?
    Cs3 O10 C6 Cs2 2 . . 3_666 176.00(17) ?
    Cs3 O10 C6 Cs3 2 . . . -146.59(6) ?
    Cs3 O10 C6 O9 2 . . . -89.1(2) ?
    Cs3 O10 C6 C3 2 . . . 92.88(17) ?
    Cs3 O11 C5 Cs1 2 . . . -2.01(19) ?
    Cs3 O11 C5 Cs1 2 . . 3_676 -88.12(15) ?
    Cs3 O11 C5 Cs3 2 . . 2_655 -147.63(15) ?
    Cs3 O11 C5 O12 2 . . . -68.3(3) ?
    Cs3 O11 C5 C4 2 . . . 113.0(2) ?
    Cs3 O12 C5 Cs1 2_655 . . . 134.88(9) ?
    Cs3 O12 C5 Cs1 2_655 . . 3_676 -120.55(9) ?
    Cs3 O12 C5 O11 2_655 . . . -139.6(2) ?
    Cs3 O12 C5 C4 2_655 . . . 39.1(2) ?
    Cs3 C1 C2 C3 . . . . 96.43(16) ?
    Cs3 C4 C5 Cs1 2_655 . . . -102.19(7) ?
    Cs3 C4 C5 Cs1 2_655 . . 3_676 64.1(4) ?
    Cs3 C4 C5 O11 2_655 . . . 145.71(18) ?
    Cs3 C4 C5 O12 2_655 . . . -33.08(19) ?
    O7 C1 C2 C3 . . . . -108.2(2) ?
    O8 C1 C2 C3 . . . . 72.1(3) ?
    O13 C3 C4 Cs3 . . . 2_655 66.8(3) ?
    O13 C3 C4 C5 . . . . -56.4(2) ?
    O13 C3 C6 Cs2 . . . 3_666 -46.78(15) ?
    O13 C3 C6 Cs3 . . . . -120.44(13) ?
    O13 C3 C6 O9 . . . . -179.56(17) ?
    O13 C3 C6 O10 . . . . -1.3(2) ?
    C1 C2 C3 O13 . . . . 42.5(2) ?
    C1 C2 C3 C4 . . . . 159.72(18) ?
    C1 C2 C3 C6 . . . . -77.2(2) ?
    C2 C3 C4 Cs3 . . . 2_655 -51.3(3) ?
    C2 C3 C4 C5 . . . . -174.41(18) ?
    C2 C3 C6 Cs2 . . . 3_666 73.71(16) ?
    C2 C3 C6 Cs3 . . . . 0.05(18) ?
    C2 C3 C6 O9 . . . . -59.1(2) ?
    C2 C3 C6 O10 . . . . 119.2(2) ?
    C3 C4 C5 Cs1 . . . . 50.77(19) ?
    C3 C4 C5 Cs1 . . . 3_676 -143.0(4) ?
    C3 C4 C5 Cs3 . . . 2_655 152.96(19) ?
    C3 C4 C5 O11 . . . . -61.3(3) ?
    C3 C4 C5 O12 . . . . 119.9(2) ?
    C4 C3 C6 Cs2 . . . 3_666 -166.67(13) ?
    C4 C3 C6 Cs3 . . . . 119.68(15) ?
    C4 C3 C6 O9 . . . . 60.6(2) ?
    C4 C3 C6 O10 . . . . -121.2(2) ?
    C6 C3 C4 Cs3 . . . 2_655 -173.29(18) ?
    C6 C3 C4 C5 . . . . 63.6(2) ?
loop_
    _geom_hbond_atom_site_label_D
    _geom_hbond_atom_site_label_H
    _geom_hbond_atom_site_label_A
    _geom_hbond_site_symmetry_A
    _geom_hbond_distance_DH
    _geom_hbond_distance_HA
    _geom_hbond_distance_DA
    _geom_hbond_angle_DHA
    O13 H13 O10 . 0.75(5) 2.06(5) 2.579(2) 127(4)
    O1W H1WA O7 3_666 0.88(5) 1.81(5) 2.684(3) 174(5)
    O1W H1WB O9 4_576 0.76(5) 1.95(5) 2.695(3) 167(4)
_shelx_hkl_file
;
  -3   0   0    0.42    0.13
   3   0   0    0.14    0.15
   4   0   0   45.94    2.01
  -4   0   0   51.69    2.12
  -5   0   0    0.70    0.14
  -5   0   0    0.40    0.28
   5   0   0   -0.05    0.18
  -5   0   0   -0.06    0.21
   6   0   0  121.77    4.49
  -6   0   0  117.76    4.45
  -6   0   0  113.07    4.45
  -7   0   0    0.08    0.41
  -7   0   0    0.21    0.30
   7   0   0    0.27    0.28
  -8   0   0   87.39    5.21
   8   0   0   96.74    3.98
  -8   0   0   95.57    4.00
   9   0   0    0.07    0.34
  -9   0   0   -0.06    0.35
  -9   0   0    1.37    0.85
 -10   0   0    8.41    1.78
  10   0   0    8.13    1.17
 -10   0   0    8.06    1.18
  11   0   0    0.01    0.40
 -11   0   0   -0.39    0.61
 -11   0   0   -0.34    0.38
 -12   0   0    5.42    1.63
  12   0   0    8.53    1.23
 -12   0   0    4.81    1.01
  12   0   0    7.32    1.17
   0   1   0    0.38    0.09
  -1  -1   0    3.20    0.21
   1   1   0    3.14    0.20
  -2  -1   0   27.74    1.18
   2   1   0   27.65    1.21
  -3  -1   0    1.47    0.15
   3  -1   0    1.38    0.26
   3   1   0    3.85    0.41
   4  -1   0   43.07    1.91
  -4   1   0   49.61    2.08
   4   1   0   46.04    1.93
  -5  -1   0  214.06    7.27
  -5  -1   0  199.84    7.26
   5  -1   0  208.72    7.22
   5   1   0  214.01    7.23
  -5   1   0  203.80    7.18
  -5   1   0  227.60    8.52
  -5   1   0  210.95    7.26
   6  -1   0    1.93    0.45
  -6  -1   0    0.85    0.38
  -6  -1   0    1.22    0.38
  -6   1   0    1.52    0.43
   6   1   0    1.21    0.39
  -6   1   0    2.67    0.74
  -6   1   0    1.79    0.45
  -7  -1   0   33.43    1.90
   7  -1   0   35.51    1.91
  -7   1   0   38.29    2.66
  -7   1   0   35.05    1.93
   7   1   0   37.88    1.97
  -8  -1   0    0.99    0.44
  -8  -1   0    0.64    0.65
   8  -1   0    0.11    0.31
   8   1   0    0.20    0.32
  -8   1   0    0.47    0.58
  -8   1   0    0.31    0.38
  -9  -1   0   57.70    4.18
  -9  -1   0   64.99    3.12
   9  -1   0   63.85    3.07
   9   1   0   66.29    3.11
  -9   1   0   61.84    3.10
  -9   1   0   58.72    4.08
  10  -1   0   34.03    2.10
 -10  -1   0   26.77    1.95
 -10  -1   0   29.97    2.90
 -10   1   0   32.67    2.12
 -10   1   0   32.39    3.00
  10   1   0   30.38    2.01
  11  -1   0    3.06    0.75
 -11  -1   0    1.46    1.02
 -11  -1   0    2.17    0.72
  11  -1   0    1.74    0.67
  11   1   0    0.80    0.51
 -11   1   0    2.37    1.08
 -11   1   0    1.89    0.66
 -12  -1   0   26.94    2.02
  12  -1   0   22.83    1.83
 -12  -1   0   18.20    2.88
  12  -1   0   23.99    1.85
 -12   1   0   21.37    3.06
  12   1   0   23.57    1.86
 -12   1   0   24.16    1.91
   0  -2   0  106.77    4.39
   0   2   0  108.07    4.39
  -1  -2   0   95.36    3.98
  -1   2   0   99.04    4.04
   1   2   0   98.41    3.98
  -2  -2   0  100.74    4.19
   2   2   0  101.87    4.20
  -2   2   0  107.69    4.32
   3  -2   0   71.90    2.68
  -3  -2   0   75.54    3.10
  -3   2   0   79.66    3.27
   3   2   0   75.57    3.14
   3   2   0   74.04    2.70
   4  -2   0  154.32    5.71
  -4  -2   0  169.36    6.74
  -4  -2   0  165.40    5.77
  -4   2   0  184.15    7.18
  -4   2   0  168.26    5.80
   4   2   0  167.16    5.74
  -4   2   0  176.67    6.97
   5  -2   0  174.43    6.01
  -5  -2   0  162.18    6.08
  -5  -2   0  179.81    6.07
   5   2   0  167.44    5.99
  -5   2   0  180.79    7.12
  -5   2   0  169.66    6.05
  -5   2   0  175.39    7.50
  -5   2   0  170.16    5.94
  -6  -2   0    4.77    0.74
  -6  -2   0    4.29    0.64
   6  -2   0    5.48    0.72
  -6   2   0    4.59    0.93
  -6   2   0    3.21    0.59
   6   2   0    4.99    0.68
  -6   2   0    5.20    0.68
   7  -2   0   13.45    1.07
  -7  -2   0   12.93    1.10
   7   2   0   16.18    1.16
  -7   2   0   13.43    1.72
  -7   2   0   12.21    1.06
  -8  -2   0    1.11    0.49
  -8  -2   0    1.15    0.70
   8  -2   0    1.14    0.45
  -8   2   0    3.00    0.94
  -8   2   0    1.30    0.49
   8   2   0    1.38    0.46
  -9  -2   0    1.42    0.87
   9  -2   0    0.26    0.37
  -9  -2   0    1.61    0.56
  -9   2   0    0.58    0.60
  -9   2   0    0.53    0.42
   9   2   0    0.45    0.42
  10  -2   0   14.20    1.50
 -10  -2   0   13.78    1.50
  10  -2   0   13.13    1.46
 -10  -2   0    9.28    1.91
 -10   2   0   14.32    1.54
 -10   2   0    9.07    1.82
  10   2   0   13.25    1.45
 -11  -2   0   14.28    1.61
 -11  -2   0   15.60    2.55
  11  -2   0   13.89    1.55
  11  -2   0   17.76    1.75
 -11   2   0   15.68    1.68
  11   2   0   16.28    1.68
 -11   2   0   12.01    2.20
  12  -2   0   -0.10    0.46
 -12  -2   0    0.30    0.90
 -12  -2   0    1.05    0.60
  12   2   0    0.67    0.53
 -12   2   0    1.17    0.62
 -12   2   0    0.55    0.88
   0  -3   0    0.34    0.14
   0   3   0    0.23    0.14
  -1  -3   0   69.96    3.10
  -1   3   0   74.32    3.16
   1   3   0   73.08    3.10
  -2   3   0    0.81    0.26
  -3  -3   0  169.86    6.91
   3  -3   0  159.66    5.61
  -3   3   0  176.38    7.08
   3   3   0  168.78    5.65
   3   3   0  177.25    6.91
  -4  -3   0   58.46    2.56
  -4  -3   0   59.71    2.37
   4  -3   0   56.03    2.29
  -4  -3   0   52.66    2.38
   4  -3   0   58.73    2.32
   4   3   0   59.47    2.34
  -4   3   0   64.76    2.92
  -4   3   0   57.30    2.36
  -4   3   0   66.19    2.82
   4   3   0   61.62    2.61
  -5  -3   0   42.71    2.13
   5  -3   0   50.72    2.10
   5  -3   0   48.34    2.08
  -5  -3   0   47.94    2.11
  -5   3   0   47.53    2.01
   5   3   0   46.76    2.08
  -5   3   0   50.99    2.66
  -5   3   0   50.76    2.37
  -5   3   0   43.96    2.08
  -6  -3   0   23.37    1.46
   6  -3   0   20.52    1.28
  -6  -3   0   20.23    1.31
   6  -3   0   21.96    1.31
  -6   3   0   21.58    1.35
  -6   3   0   23.21    1.75
   6   3   0   22.77    1.38
  -6   3   0   23.29    1.29
  -6   3   0   24.47    1.35
   6   3   0   20.10    1.28
  -7  -3   0   47.77    2.37
  -7  -3   0   45.47    2.27
   7  -3   0   42.47    2.19
   7  -3   0   47.74    2.26
   7   3   0   44.22    2.23
  -7   3   0   42.52    2.23
  -7   3   0   47.05    2.97
  -8  -3   0   96.62    4.27
   8  -3   0  104.27    4.25
   8  -3   0  106.11    4.26
   8   3   0  107.55    4.31
  -8   3   0  100.50    5.52
  -8   3   0  104.46    4.31
   9  -3   0   41.89    2.30
  -9  -3   0   36.53    3.17
   9  -3   0   43.38    2.33
  -9  -3   0   37.35    2.28
   9   3   0   40.62    2.30
  -9   3   0   41.42    2.34
  -9   3   0   37.75    3.03
 -10  -3   0   34.55    2.26
  10  -3   0   41.53    2.32
  10  -3   0   36.50    2.24
 -10  -3   0   33.72    3.25
  10   3   0   36.81    2.27
 -10   3   0   36.00    3.14
 -10   3   0   39.44    2.35
  11  -3   0    4.50    0.92
 -11  -3   0    6.02    1.07
 -11  -3   0    6.43    1.68
 -11   3   0    5.71    1.52
 -11   3   0    5.64    1.03
  11   3   0    4.99    0.96
 -12  -3   0   17.72    1.88
  12  -3   0   19.81    1.69
 -12  -3   0   18.45    2.90
 -12   3   0   16.19    2.59
  12   3   0   19.38    1.90
 -12   3   0   20.63    2.03
   0  -4   0  149.27    6.35
   0   4   0  154.15    6.36
  -1  -4   0  338.41   13.91
   1   4   0  355.50   13.90
  -1   4   0  348.69   13.97
  -2  -4   0   53.88    2.50
   2  -4   0   54.88    1.99
   2   4   0   55.88    2.48
   2   4   0   54.86    2.00
  -2   4   0   55.43    2.60
   3  -4   0  150.12    4.99
  -3  -4   0  147.99    6.18
  -3  -4   0  147.40    5.10
  -3   4   0  152.41    6.35
   3   4   0  153.93    6.16
   3   4   0  142.82    5.01
   4  -4   0   21.41    1.12
  -4  -4   0   21.92    1.18
  -4  -4   0   23.45    1.23
  -4  -4   0   22.49    1.24
   4   4   0   23.02    1.17
   4   4   0   24.56    1.24
  -4   4   0   21.86    1.17
  -4   4   0   25.72    1.45
  -4   4   0   22.74    1.39
  -5  -4   0   86.69    3.37
  -5  -4   0   79.27    3.40
   5  -4   0   80.63    3.26
   5   4   0   87.52    3.73
  -5   4   0   79.27    3.19
  -5   4   0   90.95    4.12
   5   4   0   87.30    3.43
   5   4   0   90.56    3.36
  -5   4   0   94.95    4.04
  -5   4   0   87.16    3.36
  -6  -4   0   10.10    1.03
   6  -4   0   10.58    0.86
  -6  -4   0   11.29    1.13
   6   4   0   10.28    0.86
  -6   4   0   10.34    1.28
  -6   4   0    9.80    1.00
   6   4   0    9.29    1.00
  -6   4   0   11.52    0.93
   7  -4   0    4.80    0.73
  -7  -4   0    5.61    0.83
  -7  -4   0    6.86    0.96
  -7   4   0    5.01    0.78
  -7   4   0    4.59    0.95
   7   4   0    7.96    0.92
  -8  -4   0   11.99    1.29
   8  -4   0   11.87    1.23
   8   4   0   10.32    1.16
  -8   4   0   11.73    1.67
  -8   4   0   11.17    1.23
  -9  -4   0   46.13    2.48
   9  -4   0   42.13    2.31
  -9  -4   0   44.09    3.46
  -9   4   0   38.06    3.04
   9   4   0   35.68    2.22
  -9   4   0   39.13    2.31
  10  -4   0    2.32    0.71
 -10  -4   0    2.87    0.79
 -10  -4   0    2.30    1.06
  10   4   0    2.81    0.73
 -10   4   0    2.30    1.02
 -10   4   0    2.77    0.75
 -11  -4   0    8.12    1.89
  11  -4   0   11.58    1.41
 -11  -4   0   10.31    1.41
 -11   4   0    7.94    1.77
 -11   4   0   12.31    1.48
  11   4   0   10.29    1.35
  12  -4   0    1.59    0.67
 -12  -4   0    1.27    0.68
 -12  -4   0    1.56    1.14
 -12   4   0    0.99    0.97
  12   4   0    0.48    0.53
 -12   4   0    0.20    0.46
   0  -5   0    1.65    0.35
   0  -5   0   -0.01    0.11
   0   5   0    0.40    0.22
  -1  -5   0    4.87    0.38
   1  -5   0    4.43    0.34
  -1  -5   0    4.90    0.50
   1   5   0    4.97    0.48
  -1   5   0    3.60    0.52
   1   5   0    4.00    0.33
  -2  -5   0    0.81    0.22
   2  -5   0    0.09    0.10
  -2  -5   0    0.34    0.18
  -2   5   0    0.50    0.23
   2   5   0    0.59    0.20
   2   5   0    0.36    0.15
  -3  -5   0   49.00    2.02
  -3  -5   0   50.96    2.07
   3  -5   0   51.59    1.97
  -3  -5   0   49.27    2.42
   3   5   0   52.23    2.39
  -3   5   0   54.93    2.62
   3   5   0   46.44    1.96
  -3   5   0   51.77    2.01
  -4  -5   0    6.84    0.61
  -4  -5   0    4.56    0.58
   4  -5   0    5.70    0.60
  -4  -5   0    7.12    0.74
  -4   5   0    8.07    0.77
   4   5   0    8.06    0.62
   4   5   0    7.70    0.66
  -4   5   0    6.69    0.54
  -4   5   0    6.52    0.67
   4   5   0    6.44    0.56
  -4   5   0    7.48    0.69
   5  -5   0    3.30    0.50
  -5  -5   0    3.68    0.56
  -5  -5   0    4.40    0.67
   5   5   0    4.17    0.63
  -5   5   0    4.16    0.68
   5   5   0    2.90    0.48
   5   5   0    3.65    0.48
  -5   5   0    3.24    0.48
  -5   5   0    3.92    0.64
  -5   5   0    3.71    0.57
   6  -5   0   44.49    2.06
  -6  -5   0   41.24    2.11
  -6  -5   0   46.01    2.27
  -6   5   0   46.98    2.46
  -6   5   0   43.06    2.11
   6   5   0   41.61    2.13
   6   5   0   42.75    2.08
  -6   5   0   45.44    2.61
  -7  -5   0    5.16    0.79
  -7  -5   0    5.43    0.86
   7  -5   0    5.32    0.76
  -7   5   0    6.21    0.88
   7   5   0    5.13    0.77
  -7   5   0    5.01    1.00
  -8  -5   0  165.53    6.42
   8  -5   0  178.89    6.37
  -8   5   0  168.54    7.94
   8   5   0  166.13    6.36
  -8   5   0  164.85    6.38
  -9  -5   0   39.68    3.26
   9  -5   0   38.43    2.19
  -9  -5   0   37.37    2.27
   9   5   0   38.73    2.25
  -9   5   0   35.82    2.19
  -9   5   0   34.32    2.79
  10  -5   0    4.58    0.87
 -10  -5   0    4.04    1.30
 -10  -5   0    4.59    0.94
 -10   5   0    3.08    1.09
  10   5   0    4.25    0.88
 -10   5   0    4.40    0.88
 -11  -5   0    1.79    0.69
  11  -5   0    1.41    0.62
 -11  -5   0    1.03    0.86
 -11   5   0    1.03    0.83
  11   5   0    0.26    0.43
 -11   5   0    1.69    0.63
 -12  -5   0    2.36    0.77
  12  -5   0    2.17    0.74
 -12  -5   0    1.60    1.13
 -12   5   0    1.82    0.67
  12   5   0    2.27    0.76
   0  -6   0   60.39    2.25
   0   6   0   59.55    2.20
   0   6   0   63.89    2.98
  -1  -6   0   58.31    2.11
   1  -6   0   53.29    2.05
   1   6   0   51.64    2.64
  -1   6   0   57.09    2.77
  -1   6   0   55.32    2.03
   1   6   0   55.14    2.04
  -2  -6   0  181.44    6.10
   2  -6   0  176.09    6.00
   2   6   0  181.87    7.61
  -2   6   0  187.01    7.81
  -2   6   0  179.46    6.04
  -2   6   0  180.73    5.97
   2   6   0  186.60    6.03
   3  -6   0   49.35    2.01
  -3  -6   0   52.49    2.14
  -3  -6   0   49.05    2.08
   3   6   0   52.27    2.05
  -3   6   0   50.63    2.70
   3   6   0   53.88    2.13
  -3   6   0   50.60    1.98
  -3   6   0   52.01    2.07
   3   6   0   52.12    2.49
  -4  -6   0  295.74   10.10
  -4  -6   0  308.71   10.08
  -4  -6   0  302.66   12.46
   4  -6   0  297.60    9.93
  -4   6   0  329.73   12.09
  -4   6   0  314.60   12.72
   4   6   0  298.73    9.97
  -4   6   0  293.36   10.01
  -4   6   0  295.80    9.88
   4   6   0  310.28   12.36
   4   6   0  296.00   10.08
   5  -6   0   46.65    2.06
  -5  -6   0   43.50    2.12
  -5  -6   0   55.42    2.32
   5   6   0   42.18    2.04
   5   6   0   47.14    2.31
  -5   6   0   49.19    2.48
  -5   6   0   47.70    2.11
   5   6   0   45.32    2.16
  -5   6   0   47.81    2.63
  -5   6   0   43.21    1.96
  -6  -6   0    0.07    0.32
   6  -6   0    0.96    0.37
  -6  -6   0    0.71    0.34
  -6   6   0    0.32    0.31
  -6   6   0    0.59    0.32
   6   6   0    0.40    0.26
  -6   6   0    0.90    0.43
   6   6   0    1.02    0.40
  -7  -6   0    1.16    0.44
   7  -6   0    1.45    0.46
  -7  -6   0    2.60    0.66
  -7   6   0    1.40    0.47
   7   6   0    2.54    0.56
  -7   6   0    4.11    0.89
  -8  -6   0    0.23    0.36
   8  -6   0    0.19    0.34
  -8   6   0    0.32    0.35
   8   6   0    0.03    0.29
  -8   6   0    0.50    0.53
   9  -6   0    7.38    1.05
  -9  -6   0    5.21    0.94
  -9  -6   0    5.62    1.42
  -9   6   0    7.83    1.09
   9   6   0    4.84    0.87
  -9   6   0    7.06    1.37
 -10  -6   0   19.52    1.67
 -10  -6   0   17.59    2.61
  10  -6   0   20.13    1.58
 -10   6   0   17.67    1.54
  10   6   0   17.78    1.53
 -11  -6   0    0.62    0.84
  11  -6   0    0.27    0.49
 -11  -6   0    0.52    0.53
 -11   6   0    0.46    0.45
  11   6   0    0.38    0.46
 -12  -6   0    5.29    1.64
  12  -6   0    4.59    1.00
 -12  -6   0    6.21    1.19
 -12   6   0    5.21    1.04
  12   6   0    4.56    1.00
   0  -7   0    0.03    0.13
   0   7   0    0.07    0.13
   0   7   0    0.08    0.19
   0   7   0    0.04    0.13
  -1  -7   0   62.05    2.32
   1  -7   0   59.99    2.27
   1   7   0   59.58    2.95
  -1   7   0   61.27    2.29
   1   7   0   57.27    2.23
  -1   7   0   61.22    2.24
  -1   7   0   58.43    3.03
   1   7   0   60.49    2.30
  -2  -7   0    0.74    0.24
   2  -7   0    0.70    0.22
  -2  -7   0    0.63    0.24
  -2   7   0    1.06    0.27
   2   7   0    0.66    0.21
   2   7   0    0.74    0.28
   2   7   0    0.71    0.25
  -2   7   0    1.02    0.37
  -2   7   0    0.62    0.19
  -3  -7   0   80.44    3.14
   3  -7   0   79.24    3.02
  -3  -7   0   81.68    3.11
  -3   7   0   82.83    3.07
   3   7   0   82.77    3.79
  -3   7   0   80.92    2.98
  -3   7   0   86.08    4.07
   3   7   0   80.93    3.05
   3   7   0   83.47    3.14
  -4  -7   0   28.00    1.51
  -4  -7   0   29.07    1.56
   4  -7   0   31.17    1.46
   4   7   0   29.84    1.48
  -4   7   0   32.69    2.02
   4   7   0   29.77    1.55
  -4   7   0   31.24    1.65
  -4   7   0   30.02    1.40
  -4   7   0   31.17    1.51
   4   7   0   30.33    1.71
  -5  -7   0   35.37    1.77
   5  -7   0   32.01    1.63
  -5  -7   0   31.74    1.76
   5   7   0   33.94    1.69
  -5   7   0   35.10    1.92
  -5   7   0   34.32    2.16
   5   7   0   30.80    1.72
  -5   7   0   31.64    1.66
  -6  -7   0   16.80    1.20
  -6  -7   0   16.34    1.26
   6  -7   0   15.62    1.10
   6   7   0   15.39    1.20
  -6   7   0   16.98    1.18
   6   7   0   16.85    1.17
  -6   7   0   15.87    1.40
   7  -7   0    3.05    0.60
  -7  -7   0    3.51    0.71
  -7  -7   0    2.58    0.66
   7   7   0    3.23    0.61
  -7   7   0    3.56    0.68
  -8  -7   0    2.29    0.63
   8  -7   0    3.01    0.68
   8   7   0    2.88    0.67
  -8   7   0    2.75    0.65
  -9  -7   0  136.90    5.70
   9  -7   0  142.46    5.58
  -9   7   0  144.28    5.65
   9   7   0  131.55    5.57
  10  -7   0   13.07    1.44
 -10  -7   0    7.91    1.78
 -10  -7   0    9.95    1.39
  10   7   0   12.65    1.47
 -10   7   0   10.26    1.32
 -11  -7   0    0.55    0.91
  11  -7   0    2.47    0.76
 -11  -7   0    1.26    0.65
  11   7   0    1.65    0.64
 -11   7   0    1.42    0.63
  12  -7   0   12.15    1.51
 -12  -7   0   10.59    2.27
 -12  -7   0   11.96    1.61
 -12   7   0   14.12    1.67
  12   7   0   13.77    1.63
   0  -8   0  748.59   23.44
   0  -8   0  749.69   23.41
   0   8   0  741.30   23.33
   0   8   0  741.21   23.46
   0   8   0  730.00   29.72
  -1  -8   0   20.79    1.09
  -1  -8   0   22.77    1.13
   1  -8   0   21.10    1.07
  -1   8   0   19.17    1.44
   1   8   0   20.95    1.09
   1   8   0   21.09    1.42
   1   8   0   19.82    1.03
  -1   8   0   20.96    1.03
  -1   8   0   21.07    1.08
  -2  -8   0    2.09    0.40
   2  -8   0    1.64    0.33
  -2  -8   0    1.07    0.30
  -2   8   0    1.11    0.27
   2   8   0    2.44    0.41
  -2   8   0    1.58    0.47
  -2   8   0    1.01    0.28
   2   8   0    0.86    0.27
   2   8   0    1.72    0.44
  -3  -8   0   15.12    1.01
   3  -8   0   16.64    0.94
  -3  -8   0   15.97    1.00
   3   8   0   13.12    0.94
  -3   8   0   15.72    0.95
   3   8   0   14.96    0.93
  -3   8   0   15.75    1.32
   3   8   0   14.95    1.13
  -3   8   0   16.29    0.89
  -4  -8   0   63.14    2.72
  -4  -8   0   64.25    2.78
   4  -8   0   63.79    2.62
  -4   8   0   68.05    3.55
   4   8   0   65.33    3.19
   4   8   0   65.87    2.77
   4   8   0   66.22    2.68
  -4   8   0   63.25    2.65
  -4   8   0   67.48    2.58
   5  -8   0    0.04    0.19
  -5  -8   0    0.06    0.25
  -5  -8   0   -0.20    0.21
  -5   8   0    0.12    0.24
   5   8   0    0.82    0.38
  -5   8   0    0.59    0.38
   5   8   0    2.02    0.44
   6  -8   0   34.09    1.80
  -6  -8   0   35.92    1.94
  -6  -8   0   35.38    2.00
  -6   8   0   33.54    1.83
  -6   8   0   38.49    2.44
   6   8   0   32.82    1.90
   6   8   0   30.79    1.79
  -7  -8   0    9.31    1.13
   7  -8   0    8.65    1.01
  -7  -8   0   10.17    1.26
   7   8   0    8.85    1.05
  -7   8   0    9.39    1.09
   8  -8   0   27.51    1.76
  -8  -8   0   26.76    1.84
  -8   8   0   27.65    1.80
   8   8   0   30.63    1.88
   9  -8   0   19.98    1.55
  -9  -8   0   22.76    1.75
   9   8   0   19.04    1.56
  -9   8   0   21.37    1.63
  10  -8   0    0.65    0.47
 -10  -8   0    1.33    0.62
 -10  -8   0    2.59    1.13
 -10   8   0    0.24    0.42
  10   8   0    0.59    0.47
 -11  -8   0   11.38    1.55
  11  -8   0   13.65    1.54
 -11  -8   0   11.10    2.22
 -11   8   0   12.15    1.49
  11   8   0   11.67    1.50
   0  -9   0    1.19    0.32
   0  -9   0   -0.21    0.13
   0   9   0   -0.01    0.14
   0   9   0    0.30    0.27
   0   9   0   -0.22    0.13
  -1  -9   0   33.89    1.54
   1  -9   0   34.11    1.53
   1  -9   0   32.52    1.50
  -1  -9   0   32.21    1.54
   1   9   0   31.32    1.98
  -1   9   0   30.39    1.48
  -1   9   0   31.56    2.05
   1   9   0   31.66    1.47
   1   9   0   33.34    1.54
  -1   9   0   31.33    1.45
  -2  -9   0    0.63    0.26
   2  -9   0    0.91    0.29
   2  -9   0    0.65    0.26
  -2  -9   0    1.59    0.36
   2   9   0    0.72    0.25
  -2   9   0    0.93    0.29
  -2   9   0    1.00    0.41
   2   9   0    0.84    0.28
   2   9   0    1.16    0.38
  -2   9   0    0.59    0.24
  -3  -9   0   20.52    1.20
  -3  -9   0   19.96    1.22
   3  -9   0   19.31    1.12
   3   9   0   22.00    1.24
   3   9   0   19.88    1.41
   3   9   0   18.95    1.12
  -3   9   0   19.93    1.59
  -3   9   0   20.08    1.09
  -3   9   0   18.46    1.13
  -4  -9   0    3.58    0.61
  -4  -9   0    3.39    0.58
   4  -9   0    3.43    0.53
   4   9   0    2.65    0.50
   4   9   0    4.15    0.66
   4   9   0    2.84    0.57
  -4   9   0    4.89    0.89
  -4   9   0    4.19    0.61
  -5  -9   0  173.06    6.43
   5  -9   0  170.25    6.26
  -5  -9   0  185.10    6.58
  -5   9   0  185.67    8.26
   5   9   0  169.71    6.44
  -5   9   0  184.63    6.38
   5   9   0  175.02    6.34
  -6  -9   0   13.52    1.37
   6  -9   0   10.52    0.92
  -6  -9   0    9.58    1.09
   6   9   0   12.06    1.02
  -6   9   0   11.76    1.01
   6   9   0   11.37    1.22
  -6   9   0   12.14    1.53
   7  -9   0   77.29    3.31
  -7  -9   0   72.59    3.42
  -7  -9   0   75.62    3.57
   7   9   0   72.96    3.35
  -7   9   0   75.26    3.35
   8  -9   0   20.28    1.48
  -8  -9   0   20.31    1.58
  -8   9   0   18.19    1.44
   8   9   0   19.20    1.49
   9  -9   0   17.33    1.42
  -9  -9   0   13.94    1.59
  -9  -9   0   13.32    2.22
  -9   9   0   13.83    1.50
   9   9   0   14.31    1.53
 -10  -9   0    7.81    1.24
 -10  -9   0    6.32    1.63
  10  -9   0    7.29    1.15
 -10   9   0    8.53    1.23
  10   9   0    6.35    1.08
  11  -9   0    2.11    0.71
 -11  -9   0    3.56    0.93
 -11  -9   0    2.28    1.16
 -11   9   0    3.09    0.82
  11   9   0    2.78    0.81
   0 -10   0  143.73    5.21
   0 -10   0  147.14    5.21
   0  10   0  139.46    6.71
   0  10   0  150.47    5.24
   0  10   0  155.67    5.17
   1 -10   0   80.00    3.15
  -1 -10   0   83.41    3.21
   1 -10   0   85.35    3.16
  -1 -10   0   79.02    3.17
   1  10   0   81.85    3.18
   1  10   0   83.61    3.12
   1  10   0   79.35    4.07
  -1  10   0   78.89    3.14
  -1  10   0   82.25    3.09
  -1  10   0   81.81    4.20
   2 -10   0    7.76    0.76
  -2 -10   0    5.17    0.66
  -2 -10   0    6.91    0.78
   2 -10   0    5.99    0.67
   2  10   0    5.73    0.87
  -2  10   0    6.31    0.99
  -2  10   0    5.36    0.65
   2  10   0    7.17    0.76
  -2  10   0    5.30    0.62
   2  10   0    5.61    0.65
  -3 -10   0   26.69    1.50
  -3 -10   0   27.92    1.56
   3 -10   0   27.65    1.46
   3  10   0   26.35    1.81
  -3  10   0   32.31    1.47
   3  10   0   27.47    1.46
  -3  10   0   25.22    1.43
  -3  10   0   28.13    2.05
   3  10   0   27.53    1.53
  -4 -10   0    0.60    0.36
  -4 -10   0    1.49    0.45
   4 -10   0    1.08    0.36
  -4  10   0    1.17    0.53
   4  10   0    1.14    0.42
  -4  10   0    2.08    0.46
   4  10   0    1.88    0.44
   4  10   0    1.97    0.48
  -5 -10   0  106.08    4.42
  -5 -10   0  114.51    4.56
   5 -10   0  110.80    4.31
  -5  10   0  111.65    4.36
   5  10   0  112.40    4.37
   5  10   0  107.62    4.47
  -5  10   0  123.49    5.86
   6 -10   0   24.10    1.55
  -6 -10   0   25.54    1.70
  -6 -10   0   30.03    1.86
   6  10   0   27.22    1.76
   6  10   0   27.18    1.65
  -6  10   0   25.33    1.60
  -6  10   0   28.64    2.25
  -7 -10   0    4.81    0.85
   7 -10   0    4.83    0.80
  -7 -10   0    6.25    1.05
   7  10   0    5.38    0.86
  -7  10   0    4.35    0.78
   8 -10   0   11.66    1.28
  -8 -10   0    9.20    1.24
  -8  10   0    9.53    1.19
   8  10   0   10.24    1.24
   9 -10   0    0.50    0.41
  -9 -10   0    0.44    0.77
  -9 -10   0    0.33    0.47
   9  10   0    0.78    0.45
  -9  10   0    0.35    0.38
  10 -10   0    1.25    0.59
 -10 -10   0   -0.27    0.71
 -10 -10   0    0.58    0.58
 -10  10   0    0.06    0.42
  10  10   0    0.18    0.46
 -11 -10   0    7.74    1.88
 -11 -10   0    8.17    1.35
  11 -10   0    6.87    1.14
 -11  10   0    8.29    1.26
  11  10   0    6.70    1.18
   0 -11   0    0.22    0.22
   0 -11   0    1.01    0.34
   0  11   0    0.59    0.36
   0  11   0    0.56    0.26
   0  11   0    0.72    0.28
  -1 -11   0    1.85    0.44
  -1 -11   0    3.58    0.58
   1 -11   0    2.46    0.47
   1 -11   0    2.19    0.45
   1  11   0    2.47    0.44
   1  11   0    2.62    0.51
  -1  11   0    2.75    0.47
   1  11   0    3.23    0.69
  -1  11   0    3.58    0.77
  -1  11   0    2.99    0.51
  -2 -11   0    1.98    0.46
  -2 -11   0    2.01    0.47
   2 -11   0    2.84    0.50
   2  11   0    3.59    0.61
  -2  11   0    1.47    0.54
   2  11   0    2.54    0.46
  -2  11   0    1.63    0.41
  -2  11   0    2.64    0.47
   2  11   0    2.59    0.61
  -3 -11   0   22.41    1.40
  -3 -11   0   23.22    1.46
   3 -11   0   23.39    1.37
   3  11   0   22.02    1.33
   3  11   0   24.05    1.75
  -3  11   0   23.09    1.91
  -3  11   0   25.41    1.42
   3  11   0   24.34    1.45
   4 -11   0   66.31    2.86
  -4 -11   0   71.10    3.02
  -4 -11   0   62.97    2.99
  -4  11   0   65.95    3.91
   4  11   0   69.00    3.01
   4  11   0   67.04    2.88
   4  11   0   66.38    3.52
  -4  11   0   63.41    2.85
   5 -11   0    2.40    0.52
  -5 -11   0    1.55    0.52
  -5 -11   0    1.45    0.51
   5  11   0    2.24    0.58
  -5  11   0    2.00    0.71
   5  11   0    2.48    0.55
  -5  11   0    1.80    0.49
  -6 -11   0    0.66    0.42
  -6 -11   0    0.10    0.39
   6 -11   0    0.84    0.37
  -6  11   0    0.40    0.33
   6  11   0    0.49    0.41
   6  11   0    0.90    0.43
   7 -11   0    5.04    0.83
  -7 -11   0    5.56    0.95
  -7 -11   0    5.42    1.02
   7  11   0    4.32    0.80
  -7  11   0    6.14    0.93
  -8 -11   0   15.83    1.65
   8 -11   0   12.43    1.37
   8  11   0   13.28    1.45
  -8  11   0   13.11    1.41
  -9 -11   0    3.29    1.25
  -9 -11   0    2.42    0.78
   9 -11   0    2.44    0.71
  -9  11   0    2.13    0.65
   9  11   0    3.47    0.83
 -10 -11   0   44.95    3.83
  10 -11   0   45.64    2.71
 -10 -11   0   47.35    2.91
 -10  11   0   46.99    2.74
  10  11   0   46.63    2.80
   0 -12   0  164.61    6.11
   0 -12   0  179.67    6.17
   0  12   0  171.60    6.04
   0  12   0  179.10    6.18
   0  12   0  162.76    7.88
   1 -12   0   87.99    3.58
   1 -12   0   88.85    3.55
  -1 -12   0   92.78    3.66
  -1 -12   0   86.28    3.60
  -1  12   0   88.46    3.49
   1  12   0   87.85    4.63
  -1  12   0   88.91    4.76
   1  12   0   96.33    3.68
  -1  12   0   94.44    3.62
   1  12   0   89.58    3.51
  -2 -12   0   46.74    2.33
  -2 -12   0   48.23    2.32
   2 -12   0   47.88    2.27
   2  12   0   52.21    2.38
   2  12   0   51.37    2.28
  -2  12   0   51.08    3.17
  -2  12   0   49.63    2.28
  -2  12   0   49.57    2.21
   2  12   0   47.00    2.90
  -3 -12   0   47.85    2.35
  -3 -12   0   47.89    2.39
   3 -12   0   46.74    2.25
   3  12   0   48.26    2.35
   3  12   0   46.05    2.24
  -3  12   0   47.20    2.26
   3  12   0   49.96    2.91
   4 -12   0   21.40    1.37
  -4 -12   0   21.42    1.46
  -4 -12   0   20.78    1.48
   4  12   0   22.95    1.43
   4  12   0   20.61    1.45
  -4  12   0   20.54    1.37
  -5 -12   0   77.27    3.48
  -5 -12   0   74.06    3.35
   5 -12   0   62.57    3.08
   5  12   0   72.93    3.36
  -5  12   0   72.00    3.21
   5  12   0   75.45    3.24
  -6 -12   0   22.45    1.72
   6 -12   0   21.87    1.52
  -6 -12   0   21.38    1.61
  -6  12   0   21.97    1.54
   6  12   0   22.87    1.58
   6  12   0   23.45    1.70
  -7 -12   0    4.49    0.89
   7 -12   0    5.44    0.87
  -7  12   0    6.50    0.98
   7  12   0    3.56    0.76
  -8 -12   0   22.05    1.78
   8 -12   0   21.88    1.63
   8  12   0   21.46    1.71
  -8  12   0   19.55    1.58
  -9 -12   0    3.37    1.23
  -9 -12   0    2.89    0.85
   9 -12   0    3.60    0.82
   9  12   0    4.48    0.92
  -9  12   0    4.00    0.86
 -10 -12   0    6.40    1.70
 -10 -12   0    4.44    1.03
  10 -12   0    4.11    0.93
  10  12   0    4.39    0.96
 -10  12   0    4.06    0.93
   0 -13   0    0.06    0.29
   0 -13   0    0.39    0.28
   0  13   0    0.69    0.33
   0  13   0    0.82    0.32
  -1 -13   0    9.48    1.04
  -1 -13   0    6.67    0.88
   1 -13   0    7.03    0.87
   1  13   0    8.51    0.93
  -1  13   0    7.48    0.89
  -1  13   0    9.37    0.93
   1  13   0    7.94    0.93
  -2 -13   0    0.12    0.27
   2 -13   0    0.14    0.25
  -2 -13   0    0.68    0.37
   2  13   0    0.04    0.26
  -2  13   0    0.37    0.29
   2  13   0    0.08    0.28
   3 -13   0    6.07    0.82
  -3 -13   0    5.64    0.86
  -3 -13   0    7.10    0.95
   3  13   0    5.55    0.83
  -3  13   0    6.84    0.87
   3  13   0    5.04    0.75
  -4 -13   0    3.40    0.70
  -4 -13   0    4.08    0.78
   4 -13   0    3.84    0.69
  -4  13   0    2.86    0.61
   4  13   0    5.21    0.83
   4  13   0    2.78    0.59
  -5 -13   0   47.10    2.52
  -5 -13   0   39.15    2.29
   5 -13   0   38.92    2.17
   5  13   0   37.42    2.15
   5  13   0   42.85    2.40
  -5  13   0   41.97    2.22
  -6 -13   0   10.09    1.36
  -6 -13   0    9.72    1.27
   6 -13   0   11.00    1.22
   6  13   0    8.60    1.10
  -6  13   0    9.95    1.18
   7 -13   0   10.31    1.24
  -7 -13   0   12.50    1.48
   7  13   0    9.51    1.22
  -7  13   0    9.66    1.22
  -8 -13   0   59.90    3.21
   8 -13   0   56.40    2.96
  -8  13   0   53.18    2.94
   8  13   0   54.28    3.03
   9 -13   0    7.22    1.17
  -9 -13   0   10.97    1.54
   9  13   0   11.51    1.48
  -9  13   0    9.61    1.32
   0 -14   0   55.52    2.64
   0  14   0   55.95    2.54
   0  14   0   54.26    2.60
  -1 -14   0   14.36    1.16
  -1 -14   0   12.79    1.10
   1 -14   0   12.08    1.05
   1  14   0   12.62    1.04
   1  14   0   12.50    1.25
  -1  14   0   12.66    1.05
   2 -14   0   20.86    1.44
  -2 -14   0   21.63    1.49
  -2 -14   0   20.51    1.47
   2  14   0   21.48    1.42
   2  14   0   24.12    1.55
  -2  14   0   21.30    1.42
  -3 -14   0    5.23    0.88
   3 -14   0    6.11    0.86
  -3 -14   0    6.70    0.99
   3  14   0    8.25    1.04
  -3  14   0    8.01    0.96
   3  14   0    7.05    0.92
  -4 -14   0   60.32    3.03
  -4 -14   0   59.70    2.99
   4 -14   0   59.60    2.86
  -4  14   0   59.69    2.87
   4  14   0   61.21    2.88
   4  14   0   57.54    2.95
   5 -14   0    0.84    0.41
  -5 -14   0    1.75    0.63
  -5 -14   0    0.76    0.50
   5  14   0    0.94    0.45
   5  14   0    0.23    0.42
  -5  14   0    0.18    0.35
  -6 -14   0    5.34    1.01
  -6 -14   0    4.98    0.99
   6 -14   0    4.92    0.87
  -6  14   0    4.62    0.85
   6  14   0    6.70    1.00
   7 -14   0    4.77    0.89
  -7 -14   0    4.93    1.00
  -7  14   0    4.90    0.90
   7  14   0    5.20    0.96
  -8 -14   0    1.54    0.68
   8 -14   0    1.39    0.63
  -8  14   0    1.49    0.63
   8  14   0    2.47    0.74
   9 -14   0   13.88    1.61
  -9 -14   0   12.00    1.63
  -9  14   0   11.86    1.51
   9  14   0   11.06    1.47
   0 -15   0    0.18    0.29
   0  15   0    0.19    0.32
   0  15   0    0.71    0.36
  -1 -15   0   28.70    1.85
   1 -15   0   29.87    1.82
   1  15   0   32.58    1.92
   1  15   0   30.25    1.78
  -1  15   0   33.10    1.89
   2 -15   0    2.35    0.57
  -2 -15   0    2.20    0.59
  -2 -15   0    2.30    0.63
   2  15   0    2.27    0.58
   2  15   0    2.55    0.63
  -2  15   0    1.54    0.53
   3 -15   0   65.65    3.08
  -3 -15   0   64.26    3.19
  -3 -15   0   67.31    3.20
   3  15   0   63.42    3.15
  -3  15   0   61.38    3.02
   3  15   0   67.53    3.07
  -4 -15   0    1.56    0.62
   4 -15   0    1.56    0.50
  -4 -15   0    0.38    0.42
   4  15   0    0.66    0.42
  -4  15   0    0.49    0.40
   4  15   0    1.09    0.54
  -5 -15   0    0.21    0.41
  -5 -15   0    0.24    0.46
   5 -15   0   -0.08    0.30
   5  15   0    0.08    0.44
   5  15   0    0.25    0.42
  -5  15   0   -0.34    0.31
  -6 -15   0    1.21    0.63
  -6 -15   0    0.27    0.48
   6 -15   0    1.19    0.51
  -6  15   0    0.87    0.48
   6  15   0    1.01    0.51
   7 -15   0    3.51    0.84
  -7 -15   0    5.56    1.06
  -7  15   0    5.94    1.00
   7  15   0    5.58    1.02
  -8 -15   0    1.09    0.72
   8 -15   0    0.77    0.54
   8  15   0    0.35    0.48
  -8  15   0    0.14    0.43
   0 -16   0   20.68    1.57
   0  16   0   24.67    1.67
  -1 -16   0   14.94    1.50
   1 -16   0   13.69    1.40
  -1  16   0   15.66    1.29
   1  16   0   14.16    1.44
   1  16   0   11.91    1.28
  -2 -16   0   19.91    1.58
   2 -16   0   21.89    1.56
  -2  16   0   22.51    1.56
   2  16   0   19.96    1.48
   2  16   0   15.73    1.62
  -3 -16   0    6.56    1.08
   3 -16   0    4.96    0.87
  -3 -16   0    6.09    1.02
   3  16   0    7.62    1.04
  -3  16   0    7.78    1.06
   3  16   0    6.98    1.09
  -4 -16   0   80.49    3.77
  -4 -16   0   76.20    3.75
   4 -16   0   75.30    3.56
   4  16   0   75.59    3.55
  -4  16   0   73.80    3.52
   4  16   0   72.99    3.66
  -5 -16   0    1.46    0.68
  -5 -16   0    3.65    0.90
   5 -16   0    2.06    0.65
   5  16   0    2.00    0.63
  -5  16   0    2.37    0.66
   5  16   0    2.53    0.81
   6 -16   0    0.19    0.41
  -6 -16   0    0.54    0.59
  -6 -16   0    0.10    0.56
  -6  16   0    0.06    0.38
   6  16   0    0.46    0.49
  -7 -16   0    0.99    0.70
   7 -16   0    1.81    0.68
  -7  16   0    2.20    0.68
   7  16   0    1.98    0.70
   0 -17   0   -0.21    0.34
   0  17   0    0.10    0.35
   1 -17   0    2.54    0.65
  -1 -17   0    1.28    0.53
   1  17   0    2.80    0.70
  -1  17   0    1.04    0.50
  -2 -17   0    0.91    0.47
   2 -17   0    1.11    0.50
   2  17   0    2.53    0.73
  -2  17   0    1.76    0.60
   2  17   0    1.21    0.54
  -3 -17   0    2.27    0.70
   3 -17   0    2.66    0.68
   3  17   0    2.35    0.72
  -3  17   0    1.88    0.61
   3  17   0    1.70    0.59
   4 -17   0   -0.04    0.39
  -4 -17   0   -0.14    0.46
  -4  17   0    0.29    0.41
   4  17   0    0.33    0.49
   4  17   0    0.19    0.39
   5 -17   0   19.76    1.67
  -5 -17   0   24.05    1.95
  -5 -17   0   25.63    2.03
   5  17   0   24.04    1.82
  -5  17   0   21.27    1.71
   6 -17   0   12.94    1.51
  -6 -17   0   13.79    1.72
  -6  17   0   11.86    1.45
   6  17   0   13.58    1.57
   0 -18   0   54.65    3.00
   0  18   0   55.88    2.98
   1 -18   0   29.54    2.01
  -1 -18   0   29.59    2.06
  -1  18   0   26.81    1.92
   1  18   0   27.66    1.97
   2 -18   0    9.91    1.28
  -2 -18   0   11.82    1.48
   2  18   0   11.67    1.44
  -2  18   0   12.42    1.42
   3 -18   0   12.14    1.42
  -3 -18   0    8.73    1.31
  -3  18   0   12.43    1.42
   3  18   0    8.23    1.27
   4 -18   0    2.09    0.66
  -4 -18   0    2.83    0.87
  -4  18   0    2.57    0.73
   4  18   0    1.10    0.63
   4  18   0    2.08    0.73
  -5 -18   0   18.97    2.05
   5 -18   0   18.53    1.86
  -5  18   0   20.05    1.67
   5  18   0   19.69    1.70
   0 -19   0    0.36    0.46
   0  19   0    0.71    0.51
   1 -19   0   13.93    1.59
  -1 -19   0   15.66    1.72
  -1  19   0   15.06    1.64
   1  19   0   15.24    1.66
   2 -19   0    1.18    0.55
  -2 -19   0    1.94    0.73
   2  19   0    1.22    0.67
  -2  19   0    0.40    0.50
  -3 -19   0    1.41    0.65
   3 -19   0    1.06    0.55
  -3  19   0    1.23    0.62
   3  19   0    1.35    0.69
  -4 -19   0   20.41    2.11
   4 -19   0   16.14    1.74
  -4  19   0   18.01    1.81
   4  19   0   19.92    2.04
   0 -20   0   39.30    2.57
   0  20   0   38.41    2.51
  12   0  -1   -0.28    0.44
 -12   0   1    0.35    0.53
 -12   0   1    0.58    0.92
  12   0  -1    0.04    0.47
 -11   0   1   20.52    1.72
  11   0  -1   19.33    1.64
 -11   0   1   17.65    2.68
  10   0  -1    0.53    0.46
 -10   0   1    0.04    0.66
 -10   0   1    0.06    0.40
   9   0  -1   74.30    3.36
  -9   0   1   71.54    3.38
  -9   0   1   63.65    4.42
  -8   0   1    0.23    0.51
   8   0  -1    0.81    0.42
  -8   0   1   -0.20    0.31
   7   0  -1    4.87    0.74
  -7   0   1    3.80    0.71
  -6   0   1    0.32    0.28
   6   0  -1    0.25    0.26
  -6   0   1    0.16    0.27
   5   0  -1   69.43    2.82
  -5   0   1   66.36    2.81
  -5   0   1   74.24    3.04
  -5   0   1   63.89    2.80
   4   0  -1    0.14    0.17
  -4   0   1    0.23    0.15
   3   0  -1  846.93   27.79
  -3   0   1  928.09   34.89
   0   0  -1    0.29    0.08
  -1   0  -1   86.90    3.52
   1   0   1   88.07    3.50
  -2   0  -1    0.86    0.17
   3   0   1  128.62    4.35
  -4   0  -1    0.70    0.33
   4   0   1    0.03    0.14
   5   0   1  282.10    9.37
  -5   0  -1  283.35    9.40
  -5   0  -1  278.85   11.71
  -6   0  -1   -0.06    0.20
  -6   0  -1    0.16    0.35
   6   0   1    1.51    0.41
   7   0   1   16.45    1.19
  -7   0  -1   16.80    1.23
  -7   0  -1   16.65    1.73
   8   0   1    0.06    0.28
  -8   0  -1    0.35    0.35
  -8   0  -1   -0.18    0.37
  -9   0  -1    8.39    1.11
  -9   0  -1    9.36    1.74
   9   0   1    7.37    1.03
  10   0   1   -0.22    0.34
 -10   0  -1    0.05    0.41
 -10   0  -1   -0.45    0.52
 -11   0  -1    0.69    0.85
 -11   0  -1    1.00    0.55
  11   0   1    0.60    0.46
 -12   0  -1    0.29    0.89
 -12   0  -1    0.26    0.45
  12   0   1   -0.15    0.38
  12   0   1    0.84    0.53
 -12  -1   1   29.52    3.67
  12  -1  -1   32.41    2.20
  12  -1  -1   30.16    2.15
 -12  -1   1   33.28    2.31
 -12   1   1   24.50    3.28
 -12   1   1   31.92    2.25
  12   1  -1   31.06    2.16
 -11  -1   1    0.40    0.78
 -11  -1   1    2.47    0.77
  11  -1  -1    2.45    0.72
  11  -1  -1    2.82    0.76
 -11   1   1    1.85    0.64
 -11   1   1    0.88    0.88
  11   1  -1    2.60    0.76
 -10  -1   1   20.69    1.65
  10  -1  -1   19.67    1.60
 -10  -1   1   19.41    2.71
 -10   1   1   19.50    1.60
  10   1  -1   20.60    1.61
 -10   1   1   16.20    2.44
  -9  -1   1    6.49    1.00
  -9  -1   1    6.84    1.51
   9  -1  -1    7.36    1.03
  -9   1   1    6.97    1.06
  -9   1   1    4.78    1.31
   9   1  -1    4.91    0.87
   8  -1  -1  219.43    7.70
  -8  -1   1  208.23    7.69
  -8   1   1  216.68    7.74
   8   1  -1  210.24    7.66
  -8   1   1  193.75    9.67
  -7  -1   1    4.94    0.79
   7  -1  -1    5.85    0.82
  -7  -1   1    5.46    0.85
  -7   1   1    6.54    0.88
  -7   1   1    4.95    0.77
   7   1  -1    5.99    0.82
  -6  -1   1    0.47    0.30
  -6  -1   1    1.25    0.41
   6  -1  -1    0.81    0.33
  -6   1   1    1.05    0.37
   6   1  -1    0.78    0.31
   6   1  -1    0.68    0.36
  -6   1   1    0.41    0.30
   5  -1  -1    3.57    0.54
  -5  -1   1    4.60    0.37
  -5  -1   1    4.96    0.65
  -5  -1   1    3.74    0.61
  -5   1   1    4.19    0.60
  -5   1   1    3.57    0.57
   5   1  -1    4.26    0.59
  -4  -1   1   15.00    0.82
   4  -1  -1   15.60    0.91
  -4  -1   1   14.09    0.95
   4   1  -1   15.28    0.92
  -3  -1   1  100.46    4.07
   3  -1  -1   95.95    3.43
   3   1  -1   97.25    3.44
  -2  -1   1  116.13    4.71
   2   1  -1  114.75    4.74
  -1  -1   1    4.60    0.36
   1   1  -1    5.19    0.37
   0   1  -1   12.22    0.61
   1  -1   1   20.89    0.95
  -1   1  -1   21.24    0.96
  -2  -1  -1   94.98    3.17
  -2   1  -1   94.37    3.84
   3  -1   1  119.20    4.21
   3   1   1  122.84    4.20
  -3   1  -1  131.11    5.03
   4  -1   1   19.23    1.06
  -4   1  -1   20.85    0.99
  -4   1  -1   22.07    1.45
   4   1   1   22.21    1.10
   5  -1   1   20.63    1.17
  -5  -1  -1   19.82    1.17
   5   1   1   19.56    1.15
  -5   1  -1   21.76    0.97
  -5   1  -1   21.50    1.21
  -5   1  -1   19.53    1.54
  -6  -1  -1   87.62    3.62
  -6  -1  -1   93.40    4.79
   6  -1   1   92.19    3.63
  -6  -1  -1   91.14    3.66
   6   1   1   97.68    3.67
  -6   1  -1   93.23    4.72
  -6   1  -1   92.52    3.66
  -7  -1  -1  124.20    6.37
   7  -1   1  128.11    4.88
  -7  -1  -1  127.42    4.93
  -7   1  -1  130.08    4.93
  -7   1  -1  126.33    6.30
   7   1   1  130.78    4.92
  -8  -1  -1    4.62    1.17
  -8  -1  -1    6.47    0.93
   8  -1   1    5.59    0.86
   8   1   1    7.40    0.96
  -8   1  -1    5.31    0.86
  -8   1  -1    7.26    1.37
   9  -1   1   37.20    2.16
  -9  -1  -1   38.77    2.22
  -9  -1  -1   33.06    2.98
  -9   1  -1   34.36    2.98
  -9   1  -1   38.41    2.21
   9   1   1   39.09    2.20
 -10  -1  -1   84.09    3.84
  10  -1   1   81.87    3.75
 -10  -1  -1   73.95    5.13
 -10   1  -1   84.58    3.86
  10   1   1   83.94    3.79
 -10   1  -1   71.12    4.97
 -11  -1  -1    0.18    0.74
 -11  -1  -1    0.77    0.48
  11  -1   1   -0.14    0.36
  11  -1   1    0.68    0.49
  11   1   1    0.18    0.46
 -11   1  -1   -0.03    0.74
 -11   1  -1    1.05    0.57
 -12  -1  -1    6.71    1.80
  12  -1   1    6.84    1.15
 -12  -1  -1    8.96    1.33
  12  -1   1    6.38    1.08
  12   1   1    6.22    1.08
 -12   1  -1    6.23    1.77
 -12   1  -1    8.66    1.29
 -12  -2   1    0.16    0.86
 -12  -2   1    2.02    0.75
  12  -2  -1    1.79    0.69
  12  -2  -1    1.66    0.69
  12   2  -1    2.79    0.83
 -12   2   1    2.32    1.16
 -12   2   1    1.68    0.68
 -11  -2   1    4.54    1.39
  11  -2  -1    5.37    0.99
 -11  -2   1    3.07    0.81
  11  -2  -1    3.40    0.83
  11   2  -1    5.70    1.03
 -11   2   1    4.91    0.98
 -11   2   1    3.65    1.30
  10  -2  -1    0.62    0.46
 -10  -2   1    0.57    0.49
 -10  -2   1    0.00    0.60
  10  -2  -1    0.99    0.50
 -10   2   1    0.27    0.42
 -10   2   1    0.16    0.75
  10   2  -1    1.14    0.52
  -9  -2   1    0.88    0.71
  -9  -2   1    1.17    0.50
   9  -2  -1    1.19    0.51
   9   2  -1    0.33    0.39
  -9   2   1    0.75    0.46
  -9   2   1    0.62    0.67
   8  -2  -1   24.65    1.62
  -8  -2   1   25.95    1.69
  -8   2   1   22.58    1.62
  -8   2   1   21.15    2.15
   8   2  -1   25.86    1.66
  -7  -2   1   49.94    2.44
  -7  -2   1   48.35    2.44
   7  -2  -1   47.26    2.35
  -7   2   1   49.01    3.13
  -7   2   1   50.03    2.44
   7   2  -1   47.63    2.36
  -6  -2   1   12.02    0.97
   6  -2  -1   11.04    0.91
  -6  -2   1   11.83    1.02
   6   2  -1   11.10    0.92
  -6   2   1   11.57    0.86
  -6   2   1   10.92    0.91
  -6   2   1   13.15    1.35
   6   2  -1   13.54    1.02
  -6   2   1   12.18    1.00
  -5  -2   1   45.94    2.12
  -5  -2   1   50.65    2.11
  -5  -2   1   45.61    2.19
   5  -2  -1   47.67    2.11
  -5   2   1   50.23    2.12
   5   2  -1   45.29    2.08
  -5   2   1   47.45    2.16
   4  -2  -1  218.43    7.16
  -4  -2   1  218.79    8.59
  -4  -2   1  201.48    7.24
  -4  -2   1  216.43    7.22
  -4   2   1  211.68    7.21
   4   2  -1  222.99    7.18
   4   2  -1  206.65    8.65
  -3  -2   1   70.72    3.03
   3  -2  -1   71.48    2.59
   3   2  -1   71.08    2.61
   3   2  -1   71.85    3.08
  -2  -2   1   71.87    3.08
   2   2  -1   74.24    3.10
  -1  -2   1   33.59    1.54
   1   2  -1   34.67    1.55
   0  -2   1   17.81    0.91
   0   2  -1   18.60    0.91
   1  -2   1  304.52   12.06
  -1   2  -1  296.04   12.07
   1   2   1  311.76   12.03
  -2  -2  -1  517.08   16.30
   2  -2   1  507.93   20.37
   2   2   1  520.68   20.27
  -2   2  -1  523.51   20.40
   3  -2   1    0.74    0.20
  -3   2  -1    0.58    0.17
   3   2   1    0.65    0.12
   3   2   1    1.28    0.24
  -4  -2  -1   83.64    2.97
   4  -2   1   74.09    2.90
  -4   2  -1   81.46    3.39
  -4   2  -1   76.03    2.94
   4   2   1   74.71    2.90
  -4   2  -1   84.60    3.72
   5  -2   1   50.10    2.11
  -5  -2  -1   44.86    2.14
  -5  -2  -1   45.11    2.07
   5   2   1   49.34    2.10
  -5   2  -1   45.59    2.09
  -5   2  -1   51.88    2.21
  -5   2  -1   51.38    2.72
  -6  -2  -1   15.20    1.10
  -6  -2  -1   14.00    1.03
   6  -2   1   14.46    1.02
  -6   2  -1   14.93    1.42
   6   2   1   12.29    0.96
  -6   2  -1   12.65    1.00
   7  -2   1   16.55    1.16
  -7  -2  -1   14.50    1.86
  -7  -2  -1   17.70    1.22
  -7   2  -1   14.16    1.51
  -7   2  -1   13.72    1.12
   7   2   1   13.37    1.10
  -8  -2  -1   18.42    1.40
   8  -2   1   20.63    1.43
  -8  -2  -1   19.71    2.09
  -8   2  -1   19.65    2.00
   8   2   1   22.58    1.49
  -8   2  -1   18.94    1.43
  -9  -2  -1    2.87    0.70
   9  -2   1    1.97    0.59
  -9  -2  -1    2.87    1.04
  -9   2  -1    2.05    0.89
  -9   2  -1    1.90    0.59
   9   2   1    2.42    0.66
  10  -2   1   52.31    2.79
  10  -2   1   56.51    2.86
 -10  -2  -1   55.68    2.91
 -10  -2  -1   46.33    3.90
 -10   2  -1   47.61    3.83
 -10   2  -1   55.31    2.89
  10   2   1   56.01    2.88
  11  -2   1    1.51    0.61
  11  -2   1    0.91    0.51
 -11  -2  -1    0.46    0.83
 -11  -2  -1    0.86    0.55
  11   2   1    0.46    0.49
 -11   2  -1    0.58    0.51
 -11   2  -1    0.31    0.78
 -12  -2  -1   10.15    2.17
  12  -2   1   12.87    1.50
 -12  -2  -1   15.01    1.70
 -12   2  -1   13.70    1.61
  12   2   1   15.88    1.71
 -12   2  -1    9.50    2.07
 -12  -3   1   30.78    2.28
  12  -3  -1   33.56    2.26
 -12  -3   1   31.67    3.33
 -12   3   1   36.15    2.39
 -12   3   1   28.61    3.53
  12   3  -1   33.96    2.29
  11  -3  -1   34.76    2.25
 -11  -3   1   33.17    3.32
 -11  -3   1   37.20    2.39
 -11   3   1   39.15    2.41
  11   3  -1   35.30    2.30
 -11   3   1   29.88    3.03
 -10  -3   1   13.88    2.32
  10  -3  -1   16.64    1.43
  10  -3  -1   15.52    1.58
 -10  -3   1   15.07    1.61
 -10   3   1   17.46    1.72
 -10   3   1   11.32    1.98
  10   3  -1   16.41    1.63
   9  -3  -1   42.32    2.35
  -9  -3   1   43.91    2.45
   9  -3  -1   39.82    2.29
   9   3  -1   43.14    2.40
  -9   3   1   44.93    2.45
  -9   3   1   35.18    3.01
   8  -3  -1   23.88    1.56
   8  -3  -1   21.21    1.49
  -8  -3   1   25.89    1.68
  -8   3   1   18.65    1.96
  -8   3   1   25.97    1.66
   8   3  -1   21.77    1.53
  -7  -3   1   81.48    3.55
   7  -3  -1   84.75    3.50
  -7  -3   1   79.37    3.58
   7  -3  -1   85.04    3.50
   7   3  -1   85.09    3.53
  -7   3   1   88.14    3.60
  -7   3   1   79.72    4.47
  -6  -3   1  124.76    4.55
   6  -3  -1  111.67    4.39
   6  -3  -1  114.12    4.41
  -6  -3   1  112.58    4.55
  -6   3   1  123.88    4.42
  -6   3   1  126.56    5.23
   6   3  -1  111.55    4.41
  -6   3   1  114.50    5.55
   6   3  -1  116.03    4.50
  -6   3   1  114.21    4.47
  -5  -3   1    4.24    0.65
  -5  -3   1    3.47    0.57
   5  -3  -1    4.86    0.61
   5  -3  -1    4.22    0.58
  -5  -3   1    4.04    0.39
  -5   3   1    4.43    0.62
  -5   3   1    3.57    0.71
  -5   3   1    4.39    0.59
   5   3  -1    5.02    0.65
   5   3  -1    4.40    0.44
  -5   3   1    5.15    0.65
   5   3  -1    4.19    0.64
   4  -3  -1  124.95    4.59
  -4  -3   1  133.79    4.70
  -4  -3   1  135.27    5.50
  -4  -3   1  130.92    4.76
   4  -3  -1  128.95    4.61
  -4   3   1  126.50    4.66
   4   3  -1  128.47    4.64
   4   3  -1  136.67    5.57
  -4   3   1  133.63    4.60
  -4   3   1  147.96    5.77
  -3  -3   1   58.05    2.60
  -3  -3   1   57.15    2.28
   3  -3  -1   57.62    2.19
   3   3  -1   61.08    2.64
   3   3  -1   60.40    2.23
  -2  -3   1   30.94    1.52
   2   3  -1   32.55    1.54
   1   3  -1    1.60    0.29
   0  -3   1   81.61    3.54
   0   3  -1   85.14    3.56
   1  -3   1   24.46    1.24
  -1   3  -1   24.41    1.26
   1   3   1   24.11    1.21
   2  -3   1   65.72    2.91
  -2  -3  -1   67.26    2.26
  -2   3  -1   67.00    2.93
   2   3   1   64.72    2.80
   3  -3   1    1.55    0.25
   3   3   1    1.29    0.24
   3   3   1    1.35    0.20
  -3   3  -1    1.41    0.28
   4  -3   1    0.60    0.23
  -4  -3  -1    1.39    0.30
   4  -3   1    0.83    0.25
  -4   3  -1    0.74    0.28
  -4   3  -1    0.87    0.24
  -4   3  -1    1.08    0.36
   4   3   1    1.20    0.20
   4   3   1    0.75    0.24
   5  -3   1  125.72    4.51
   5  -3   1  120.33    4.49
  -5  -3  -1  129.02    4.59
  -5  -3  -1  117.11    4.62
  -5   3  -1  123.38    4.57
   5   3   1  128.67    4.55
  -5   3  -1  134.63    5.39
  -5   3  -1  129.98    5.68
   6  -3   1   44.80    2.08
   6  -3   1   42.62    2.05
  -6  -3  -1   44.27    2.21
  -6  -3  -1   48.27    2.18
   6   3   1   43.65    2.09
  -6   3  -1   50.43    2.80
  -6   3  -1   43.93    2.13
   7  -3   1   48.83    2.34
  -7  -3  -1   46.60    3.26
  -7  -3  -1   50.91    2.43
   7  -3   1   51.46    2.37
  -7   3  -1   56.52    2.50
  -7   3  -1   49.32    3.09
   7   3   1   45.56    2.32
   8  -3   1    2.35    0.57
   8  -3   1    2.58    0.61
  -8  -3  -1    1.76    0.85
  -8  -3  -1    2.62    0.64
   8   3   1    3.63    0.70
  -8   3  -1    2.61    0.62
  -8   3  -1    2.66    0.85
   9  -3   1   44.15    2.37
   9  -3   1   46.26    2.42
  -9  -3  -1   45.24    2.47
  -9  -3  -1   37.87    3.33
   9   3   1   44.29    2.42
  -9   3  -1   39.52    3.18
  -9   3  -1   45.64    2.45
  10  -3   1    9.50    1.20
  10  -3   1   10.35    1.25
 -10  -3  -1    8.39    1.78
 -10  -3  -1    6.21    1.03
 -10   3  -1    8.23    1.18
 -10   3  -1    7.59    1.66
  10   3   1   11.62    1.36
 -11  -3  -1   27.16    1.98
 -11  -3  -1   23.65    3.16
  11  -3   1   26.71    1.89
 -11   3  -1   21.41    2.92
  11   3   1   27.04    1.95
 -11   3  -1   27.94    1.98
 -12  -3  -1    0.35    0.91
  12  -3   1    0.63    0.53
 -12  -3  -1    0.94    0.56
  12   3   1    0.42    0.50
 -12   3  -1    0.00    0.43
 -12   3  -1    0.13    0.83
  12  -4  -1    0.71    0.57
 -12  -4   1    0.14    0.85
 -12  -4   1   -0.07    0.47
 -12   4   1    1.93    1.06
 -12   4   1    0.88    0.57
  12   4  -1    0.44    0.51
 -11  -4   1    5.20    1.04
 -11  -4   1    6.76    1.76
  11  -4  -1    6.72    1.10
 -11   4   1    6.85    1.62
 -11   4   1    7.36    1.18
  11   4  -1    6.15    1.05
  10  -4  -1    1.00    0.50
 -10  -4   1    3.70    1.32
 -10  -4   1    2.15    0.71
 -10   4   1    2.46    1.04
  10   4  -1    1.79    0.61
 -10   4   1    1.71    0.63
  -9  -4   1   12.59    1.42
   9  -4  -1   12.35    1.38
  -9   4   1   15.61    1.54
  -9   4   1   12.19    1.86
   9   4  -1   15.58    1.32
   8  -4  -1   48.26    2.42
  -8  -4   1   47.12    2.49
  -8   4   1   47.02    2.47
  -8   4   1   44.17    3.11
   8   4  -1   46.79    2.45
  -7  -4   1   10.37    1.13
   7  -4  -1   10.71    1.08
  -7  -4   1   12.07    1.30
   7   4  -1    9.64    1.09
   7   4  -1    9.91    1.05
  -7   4   1    8.84    1.04
  -7   4   1    9.30    1.36
  -6  -4   1   17.01    1.27
   6  -4  -1   17.31    1.14
  -6  -4   1   15.86    1.18
  -6   4   1   16.18    1.09
   6   4  -1   17.24    1.22
  -6   4   1   22.15    1.38
  -6   4   1   15.88    1.43
   6   4  -1   16.81    1.15
  -6   4   1   18.39    1.21
  -5  -4   1   11.19    0.88
  -5  -4   1    9.34    0.97
  -5  -4   1   10.44    0.74
   5  -4  -1   11.66    0.84
  -5   4   1   10.34    0.82
  -5   4   1   10.11    0.76
  -5   4   1   11.93    1.06
   5   4  -1   11.23    0.80
  -5   4   1   10.59    0.93
   5   4  -1   11.11    0.83
   5   4  -1   11.27    0.90
  -4  -4   1   95.23    4.22
   4  -4  -1   99.69    3.57
  -4  -4   1   94.90    3.63
  -4   4   1  103.80    4.53
  -4   4   1  110.30    4.39
   4   4  -1   97.75    4.27
   4   4  -1   99.29    3.60
  -4   4   1   93.88    3.52
  -4   4   1   94.14    3.60
  -3  -4   1   51.90    2.14
  -3  -4   1   52.84    2.48
   3  -4  -1   55.48    2.07
  -3   4   1   54.37    2.67
   3   4  -1   55.59    2.50
   3   4  -1   51.90    2.06
  -2  -4   1  530.93   21.27
   2  -4  -1  530.83   16.85
  -2  -4   1  515.40   16.91
   2   4  -1  535.77   16.86
   2   4  -1  567.77   21.28
  -1  -4   1   84.76    3.79
  -1   4   1   88.93    3.89
   1   4  -1   87.13    3.78
   0  -4   1  860.55   35.22
   0   4   1  908.76   35.25
   0   4  -1  914.56   35.25
  -1   4  -1   13.92    0.90
   1   4   1   12.96    0.83
   2  -4   1   87.55    3.86
   2  -4   1   84.88    2.98
  -2   4  -1   89.67    3.89
   2   4   1   89.33    3.75
   2   4   1   88.57    3.02
   3  -4   1   18.91    0.90
  -3   4  -1   19.76    1.18
   3   4   1   19.81    0.94
   3   4   1   18.36    1.01
   4  -4   1    0.57    0.20
  -4  -4  -1    0.92    0.26
  -4  -4  -1    0.56    0.24
  -4   4  -1    1.09    0.34
   4   4   1    0.60    0.22
   4   4   1    0.57    0.17
  -4   4  -1    0.31    0.19
  -5  -4  -1    4.76    0.68
  -5  -4  -1    4.28    0.59
   5  -4   1    4.92    0.60
  -5   4  -1    5.81    0.61
   5   4   1    5.59    0.43
   5   4   1    5.02    0.63
  -5   4  -1    8.64    0.88
  -5   4  -1    5.39    0.66
   6  -4   1  222.64    7.69
  -6  -4  -1  215.52    7.88
  -6  -4  -1  219.54    7.80
   6   4   1  227.92    7.78
  -6   4  -1  224.68    7.80
  -6   4  -1  239.95    9.71
   7  -4   1    0.62    0.34
  -7  -4  -1    0.27    0.30
  -7   4  -1    0.61    0.36
  -7   4  -1    0.05    0.35
   7   4   1    0.33    0.29
  -8  -4  -1   43.44    2.29
   8  -4   1   44.24    2.21
  -8  -4  -1   34.04    3.00
  -8   4  -1   43.44    2.26
  -8   4  -1   37.83    2.84
   8   4   1   41.56    2.22
  -9  -4  -1   -0.08    0.33
  -9  -4  -1   -0.34    0.53
   9  -4   1    0.52    0.41
  -9   4  -1    0.14    0.32
  -9   4  -1   -0.02    0.53
   9   4   1   -0.04    0.33
 -10  -4  -1    7.42    1.74
  10  -4   1    9.98    1.25
 -10  -4  -1   12.80    1.46
 -10   4  -1    9.29    1.76
  10   4   1   10.58    1.30
 -10   4  -1   10.01    1.28
  11  -4   1    0.05    0.42
 -11  -4  -1    0.10    0.70
 -11  -4  -1    0.01    0.42
  11   4   1   -0.13    0.41
 -11   4  -1    0.58    0.76
 -11   4  -1    0.37    0.47
 -12  -4  -1   20.69    2.03
  12  -4   1   18.90    1.64
 -12  -4  -1   17.07    2.80
  12   4   1   20.45    1.74
 -12   4  -1   21.83    1.80
 -12   4  -1   14.08    2.46
  12  -5  -1   23.25    1.88
 -12  -5   1   23.20    3.25
 -12  -5   1   26.12    2.03
  12   5  -1   19.33    1.96
 -12   5   1   23.75    1.92
 -11  -5   1   35.33    3.42
 -11  -5   1   34.78    2.38
  11  -5  -1   37.06    2.35
  11   5  -1   38.15    2.41
 -11   5   1   32.79    2.27
 -10  -5   1    5.00    0.98
  10  -5  -1    5.00    0.92
 -10  -5   1    3.28    1.21
 -10   5   1    4.03    1.23
  10   5  -1    4.55    0.89
 -10   5   1    4.81    0.92
  -9  -5   1   37.37    2.28
   9  -5  -1   40.97    2.26
  -9   5   1   33.80    2.80
   9   5  -1   37.58    2.22
  -9   5   1   36.36    2.22
   8  -5  -1    2.32    0.58
  -8  -5   1    2.64    0.65
   8   5  -1    2.28    0.59
  -8   5   1    3.49    0.69
  -8   5   1    1.93    0.77
  -7  -5   1  105.98    4.30
   7  -5  -1  109.25    4.23
  -7  -5   1  105.00    4.40
  -7   5   1  108.15    4.30
  -7   5   1  112.50    5.28
   7   5  -1   98.92    4.19
   7   5  -1   99.22    4.26
  -6  -5   1   16.76    1.23
   6  -5  -1   13.88    1.01
  -6  -5   1   14.52    1.10
  -6   5   1   14.13    1.28
   6   5  -1   12.60    1.07
  -6   5   1   14.66    1.07
   6   5  -1   15.04    1.08
  -6   5   1   12.89    0.97
  -6   5   1   15.42    1.23
   5  -5  -1   22.70    1.29
  -5  -5   1   23.58    1.38
  -5  -5   1   25.22    1.41
  -5  -5   1   23.68    1.43
  -5   5   1   26.39    1.61
   5   5  -1   25.05    1.44
  -5   5   1   26.01    1.66
  -5   5   1   24.63    1.36
   5   5  -1   24.19    1.35
  -5   5   1   25.53    1.30
   5   5  -1   25.19    1.43
  -4  -5   1   68.77    3.31
  -4  -5   1   72.78    2.88
  -4  -5   1   69.93    2.89
   4  -5  -1   73.34    2.79
  -4   5   1   77.32    2.77
  -4   5   1   78.48    3.33
   4   5  -1   71.99    2.80
  -4   5   1   75.55    3.59
   4   5  -1   76.18    3.34
   4   5  -1   67.87    2.85
  -4   5   1   68.89    2.81
   3  -5  -1   35.87    1.52
  -3  -5   1   35.06    1.59
  -3  -5   1   35.19    1.86
  -3  -5   1   36.24    1.59
   3   5  -1   36.14    1.84
  -3   5   1   37.72    1.57
  -3   5   1   37.67    2.04
  -3   5   1   35.69    1.50
   3   5  -1   34.77    1.53
  -2  -5   1    1.53    0.29
   2  -5  -1    0.29    0.14
  -2   5   1    0.40    0.22
   2   5  -1    0.30    0.19
   2   5  -1    0.02    0.11
  -1  -5   1   19.10    1.19
  -1  -5   1   19.58    0.92
   1  -5  -1   20.58    0.91
   1   5  -1   20.37    1.19
   0  -5   1   16.74    0.78
   0  -5   1   16.25    1.06
   0  -5  -1   18.20    0.81
   0   5   1   17.19    1.08
   0   5  -1   16.90    1.08
  -1  -5  -1   10.90    0.60
   1  -5   1   10.11    0.78
   1  -5   1   10.55    0.56
   1   5   1   10.37    0.76
   1   5   1    9.73    0.55
  -1   5  -1   10.50    0.81
   2  -5   1    0.55    0.17
  -2  -5  -1    0.33    0.16
  -2   5  -1    0.22    0.18
   2   5   1    0.34    0.15
   2   5   1    0.05    0.13
   3  -5   1  135.63    4.61
  -3  -5  -1  136.16    4.70
  -3  -5  -1  136.61    4.74
   3   5   1  132.67    4.64
   3   5   1  138.37    5.72
  -3   5  -1  136.28    4.66
  -3   5  -1  141.12    5.95
  -4  -5  -1    1.89    0.37
   4  -5   1    1.38    0.29
  -4  -5  -1    1.36    0.37
  -4   5  -1    1.28    0.36
  -4   5  -1    1.19    0.31
  -4   5  -1    1.98    0.43
   4   5   1    1.36    0.28
   4   5   1    1.43    0.30
  -5  -5  -1  288.00    9.88
  -5  -5  -1  280.53    9.94
   5  -5   1  287.31    9.76
  -5   5  -1  310.16   12.06
  -5   5  -1  287.56    9.84
   5   5   1  292.33    9.94
  -5   5  -1  316.34   12.30
   5   5   1  305.99    9.85
  -6  -5  -1   63.58    2.77
   6  -5   1   62.13    2.66
  -6  -5  -1   60.89    2.82
  -6   5  -1   69.34    3.43
   6   5   1   63.65    2.73
  -6   5  -1   60.00    2.70
   7  -5   1    0.29    0.29
  -7  -5  -1    0.38    0.32
  -7   5  -1    0.12    0.42
   7   5   1    1.10    0.40
  -7   5  -1    0.62    0.33
  -8  -5  -1    0.39    0.58
  -8  -5  -1    0.24    0.35
   8  -5   1    1.12    0.45
  -8   5  -1    2.24    0.79
  -8   5  -1    0.57    0.35
   8   5   1    0.27    0.33
  -9  -5  -1    2.79    0.69
   9  -5   1    3.89    0.76
  -9  -5  -1    0.66    0.68
  -9   5  -1    2.17    0.89
   9   5   1    2.94    0.69
  -9   5  -1    1.43    0.53
 -10  -5  -1   14.87    2.37
  10  -5   1   15.11    1.56
 -10  -5  -1   16.05    1.67
 -10   5  -1   17.83    1.48
 -10   5  -1   12.54    2.04
  10   5   1   15.35    1.59
 -11  -5  -1   65.85    3.48
 -11  -5  -1   61.25    4.77
  11  -5   1   71.85    3.44
 -11   5  -1   67.22    3.43
 -11   5  -1   59.10    4.42
  11   5   1   68.59    3.47
 -12  -5  -1    1.82    0.71
  12  -5   1    1.75    0.65
 -12  -5  -1    1.96    1.17
  12   5   1    1.79    0.75
 -12   5  -1    2.67    0.81
 -12  -6   1    1.85    0.72
  12  -6  -1    0.27    0.52
 -12  -6   1    0.38    0.90
 -12   6   1    0.13    0.49
  12   6  -1    0.78    0.57
  11  -6  -1   16.58    1.74
 -11  -6   1   15.09    2.53
 -11  -6   1   19.08    1.95
 -11   6   1   16.13    1.76
  11   6  -1   19.83    1.69
 -10  -6   1    1.63    0.65
  10  -6  -1    0.70    0.48
 -10  -6   1    0.98    0.81
  10   6  -1    1.17    0.52
 -10   6   1    0.57    0.48
   9  -6  -1    4.93    0.88
  -9  -6   1    5.52    0.98
   9   6  -1    6.57    1.01
  -9   6   1    7.96    1.12
   8  -6  -1    6.17    0.92
  -8  -6   1    6.55    0.98
  -8   6   1    5.80    0.92
  -8   6   1    9.25    1.37
   8   6  -1    6.62    0.94
  -7  -6   1  111.20    4.68
   7  -6  -1  116.40    4.49
  -7  -6   1  112.53    4.60
   7   6  -1  108.68    4.49
  -7   6   1  112.39    4.55
   7   6  -1  113.91    4.61
  -7   6   1  119.73    5.51
  -6  -6   1    0.69    0.38
  -6  -6   1    0.08    0.26
   6  -6  -1    0.73    0.31
   6   6  -1    1.06    0.42
  -6   6   1    0.91    0.40
  -6   6   1    0.86    0.34
  -6   6   1    1.47    0.51
   6   6  -1    1.30    0.40
  -5  -6   1   98.46    3.90
   5  -6  -1   94.65    3.70
  -5  -6   1   93.95    3.80
   5   6  -1   97.18    3.76
  -5   6   1   97.30    3.78
   5   6  -1  100.54    4.43
  -5   6   1  101.80    4.43
  -5   6   1   99.64    3.67
  -5   6   1  102.00    4.76
   5   6  -1   96.93    3.84
  -4  -6   1   49.51    2.23
  -4  -6   1   47.85    2.17
   4  -6  -1   51.06    2.12
  -4   6   1   50.58    2.09
  -4   6   1   52.83    2.80
   4   6  -1   49.78    2.20
   4   6  -1   52.42    2.53
  -4   6   1   53.89    2.19
   4   6  -1   50.97    2.14
  -3  -6   1   50.34    2.12
  -3  -6   1   51.24    2.11
   3  -6  -1   50.73    2.02
   3   6  -1   51.20    2.11
  -3   6   1   49.16    2.69
   3   6  -1   51.56    2.50
  -3   6   1   50.16    2.06
   3   6  -1   51.99    2.05
  -3   6   1   50.72    2.00
  -2  -6   1   61.56    2.41
   2  -6  -1   63.95    2.36
  -2   6   1   61.89    3.13
   2   6  -1   63.35    2.41
   2   6  -1   65.08    2.36
  -2   6   1   64.69    2.34
   2   6  -1   63.44    3.00
  -2   6   1   61.99    2.37
  -1  -6   1  153.32    5.18
   1  -6  -1  156.95    5.16
   1   6  -1  152.71    5.12
  -1   6   1  155.73    6.69
  -1   6   1  158.34    5.13
   1   6  -1  151.44    6.59
   0  -6   1   69.18    2.52
   0  -6  -1   69.35    2.54
   0   6   1   71.46    2.51
   0   6  -1   71.53    3.33
   1  -6   1  421.18   13.34
  -1  -6  -1  416.01   13.38
   1   6   1  418.36   16.96
   1   6   1  425.76   13.34
  -1   6  -1  422.76   17.04
  -2  -6  -1  152.77    5.02
   2  -6   1  148.20    4.93
   2   6   1  146.47    4.95
   2   6   1  144.78    6.25
  -2   6  -1  146.81    6.42
  -2   6  -1  145.77    4.95
  -3  -6  -1    4.32    0.53
   3  -6   1    3.02    0.38
  -3  -6  -1    3.46    0.46
   3   6   1    2.77    0.44
  -3   6  -1    2.92    0.54
   3   6   1    2.21    0.36
  -3   6  -1    4.74    0.49
   4  -6   1    0.64    0.23
  -4  -6  -1    0.50    0.24
  -4  -6  -1    0.68    0.29
  -4   6  -1    0.86    0.34
   4   6   1    0.71    0.24
   4   6   1    0.51    0.23
  -4   6  -1    0.76    0.31
  -4   6  -1    0.54    0.24
   4   6   1    0.49    0.25
   5  -6   1   51.05    2.21
  -5  -6  -1   51.85    2.31
  -5  -6  -1   54.14    2.41
  -5   6  -1   55.16    2.74
   5   6   1   48.21    2.31
  -5   6  -1   53.13    2.28
   5   6   1   54.17    2.29
  -5   6  -1   52.48    2.81
  -6  -6  -1   49.71    2.47
   6  -6   1   53.05    2.32
  -6  -6  -1   48.51    2.38
  -6   6  -1   54.25    2.85
   6   6   1   51.11    2.37
  -6   6  -1   56.34    2.93
  -6   6  -1   48.75    2.33
  -7  -6  -1   28.65    1.73
   7  -6   1   28.04    1.62
  -7   6  -1   28.15    2.09
   7   6   1   27.27    1.67
  -7   6  -1   30.91    1.73
  -8  -6  -1    0.53    0.39
   8  -6   1    0.16    0.33
  -8  -6  -1    0.35    0.58
  -8   6  -1    0.22    0.51
  -8   6  -1   -0.15    0.31
   8   6   1    0.18    0.35
  -9  -6  -1    7.05    1.06
  -9  -6  -1    6.29    1.48
   9  -6   1    6.64    0.97
   9   6   1    4.80    0.86
  -9   6  -1    3.51    1.05
  -9   6  -1    7.23    1.04
  10  -6   1    1.60    0.61
 -10  -6  -1    0.24    0.80
 -10  -6  -1    1.63    0.61
 -10   6  -1    0.14    0.65
  10   6   1    2.11    0.66
 -10   6  -1    1.69    0.59
 -11  -6  -1    5.91    1.10
 -11  -6  -1    5.06    1.51
  11  -6   1    5.48    1.02
  11   6   1    4.46    0.94
 -11   6  -1    5.14    1.00
 -12  -6  -1    0.27    0.53
  12  -6   1    0.48    0.52
 -12  -6  -1    0.91    1.03
 -12   6  -1    0.24    0.53
  12   6   1    0.67    0.56
 -12  -7   1   67.54    5.32
  12  -7  -1   77.92    3.90
 -12  -7   1   73.89    4.00
  12   7  -1   86.28    4.11
 -12   7   1   82.30    4.03
 -11  -7   1    0.21    0.78
  11  -7  -1    1.04    0.57
 -11  -7   1    0.43    0.55
  11   7  -1    0.10    0.41
 -11   7   1    1.18    0.60
 -10  -7   1   -0.07    0.69
  10  -7  -1    0.65    0.51
 -10  -7   1    1.41    0.59
 -10   7   1    0.77    0.49
  10   7  -1    0.90    0.50
   9  -7  -1   -0.07    0.35
  -9  -7   1    1.12    0.56
   9   7  -1    0.42    0.43
  -9   7   1    0.17    0.37
   8  -7  -1   33.73    2.00
  -8  -7   1   33.18    2.08
   8   7  -1   33.66    2.03
  -8   7   1   36.16    2.08
  -7  -7   1    0.65    0.45
  -7  -7   1    0.58    0.39
   7  -7  -1    0.77    0.39
  -7   7   1    0.68    0.41
   7   7  -1    0.45    0.39
   7   7  -1    0.42    0.35
   6  -7  -1   58.39    2.59
  -6  -7   1   62.78    2.86
  -6  -7   1   54.68    2.66
  -6   7   1   61.02    3.35
  -6   7   1   62.44    2.70
   6   7  -1   51.46    2.65
   6   7  -1   59.12    2.65
   5  -7  -1    4.25    0.58
  -5  -7   1    3.67    0.64
  -5  -7   1    2.38    0.51
   5   7  -1    3.74    0.58
   5   7  -1    3.44    0.57
  -5   7   1    3.35    0.55
  -5   7   1    2.24    0.60
   5   7  -1    3.98    0.63
  -5   7   1    4.19    0.56
   4  -7  -1  151.14    5.06
  -4  -7   1  146.62    5.28
   4  -7  -1  143.59    5.10
  -4  -7   1  144.28    5.22
  -4   7   1  139.59    5.04
   4   7  -1  149.84    5.15
  -4   7   1  145.96    5.17
   4   7  -1  147.59    5.25
   4   7  -1  145.79    6.30
  -4   7   1  137.30    6.59
  -3  -7   1   23.10    1.22
   3  -7  -1   20.73    1.10
  -3  -7   1   19.06    1.12
   3   7  -1   22.02    1.13
  -3   7   1   21.39    1.53
   3   7  -1   22.22    1.18
  -3   7   1   21.16    1.08
   3   7  -1   21.06    1.35
  -2  -7   1    0.61    0.24
   2  -7  -1    0.84    0.22
  -2  -7   1    0.56    0.22
  -2   7   1    0.24    0.23
  -2   7   1    0.12    0.14
   2   7  -1    0.41    0.20
  -2   7   1    0.25    0.16
   2   7  -1    0.25    0.17
   2   7  -1    0.59    0.27
  -1  -7   1    6.63    0.53
   1  -7  -1    7.09    0.54
  -1   7   1    8.04    0.80
   1   7  -1    6.31    0.49
  -1   7   1    7.33    0.52
  -1   7   1    7.87    0.57
   1   7  -1    6.25    0.68
   1   7  -1    7.88    0.57
   0  -7  -1    5.49    0.47
   0  -7   1    5.42    0.46
   0   7   1    5.80    0.48
   0   7   1    6.66    0.49
   0   7  -1    5.38    0.45
   0   7   1    6.60    0.70
   0   7  -1    7.42    0.73
   0   7  -1    7.23    0.49
   1  -7   1   32.84    1.43
  -1  -7  -1   36.41    1.50
  -1  -7  -1   34.73    1.47
  -1   7  -1   35.10    1.98
   1   7   1   34.32    1.44
  -1   7  -1   33.01    1.39
   1   7   1   34.27    1.47
  -1   7  -1   32.56    1.43
   1   7   1   32.79    1.89
  -2  -7  -1    1.28    0.29
  -2  -7  -1    0.80    0.25
   2  -7   1    1.13    0.25
   2   7   1    1.45    0.30
  -2   7  -1    1.24    0.25
  -2   7  -1    0.73    0.23
   2   7   1    1.18    0.26
  -2   7  -1    1.88    0.46
   2   7   1    1.01    0.30
  -3  -7  -1   60.83    2.50
  -3  -7  -1   60.89    2.46
   3  -7   1   60.82    2.37
   3   7   1   61.19    2.41
  -3   7  -1   62.63    3.20
   3   7   1   61.04    2.48
   3   7   1   62.99    2.96
  -3   7  -1   61.95    2.31
  -3   7  -1   61.02    2.40
  -4  -7  -1    0.22    0.23
   4  -7   1    0.52    0.23
  -4  -7  -1    1.01    0.34
  -4   7  -1    0.33    0.21
   4   7   1    0.68    0.25
   4   7   1    0.62    0.28
  -4   7  -1   -0.18    0.18
   4   7   1    0.85    0.28
  -4   7  -1    1.04    0.36
   5  -7   1   28.57    1.48
  -5  -7  -1   28.27    1.56
  -5  -7  -1   29.74    1.65
   5   7   1   29.12    1.60
  -5   7  -1   30.96    1.81
   5   7   1   27.73    1.51
  -5   7  -1   32.95    2.02
  -5   7  -1   28.70    1.52
  -6  -7  -1  121.84    4.74
  -6  -7  -1  119.17    4.83
   6  -7   1  114.46    4.55
  -6   7  -1  128.92    5.85
   6   7   1  121.98    4.69
  -6   7  -1  129.04    5.66
  -6   7  -1  127.47    4.70
  -7  -7  -1   59.71    2.79
   7  -7   1   61.60    2.66
  -7   7  -1   54.84    3.20
   7   7   1   54.22    2.67
  -7   7  -1   55.77    2.66
  -8  -7  -1    5.85    1.36
   8  -7   1    4.65    0.78
  -8  -7  -1    3.41    0.75
   8   7   1    4.78    0.81
  -8   7  -1    4.94    0.81
   9  -7   1   25.28    1.73
  -9  -7  -1   27.46    1.91
  -9  -7  -1   23.91    2.95
   9   7   1   28.24    1.87
  -9   7  -1   25.54    1.77
 -10  -7  -1   65.90    3.41
  10  -7   1   64.80    3.22
 -10  -7  -1   60.68    4.56
 -10   7  -1   63.39    3.24
  10   7   1   64.70    3.31
  11  -7   1    2.62    0.76
 -11  -7  -1    1.70    1.11
 -11  -7  -1    2.07    0.75
 -11   7  -1    1.66    0.69
  11   7   1    1.83    0.67
  11  -8  -1    5.42    1.01
 -11  -8   1    3.69    0.92
 -11  -8   1    4.65    1.49
 -11   8   1    4.92    1.00
  11   8  -1    3.72    0.90
 -10  -8   1   -0.01    0.70
  10  -8  -1   -0.48    0.34
 -10  -8   1    0.01    0.47
 -10   8   1    1.49    0.61
  10   8  -1    0.00    0.39
   9  -8  -1   15.91    1.40
  -9  -8   1   18.01    1.55
  -9   8   1   17.31    1.50
   9   8  -1   23.26    1.68
   8  -8  -1    1.34    0.50
  -8  -8   1    0.92    0.48
  -8   8   1    1.47    0.55
   8   8  -1    0.92    0.44
  -7  -8   1   22.87    1.59
   7  -8  -1   20.15    1.42
  -7  -8   1   21.00    1.63
  -7   8   1   22.74    1.52
   7   8  -1   24.98    1.56
   7   8  -1   22.28    1.60
   6  -8  -1    1.31    0.41
  -6  -8   1    0.65    0.39
  -6  -8   1    1.43    0.52
  -6   8   1    0.74    0.48
  -6   8   1    1.01    0.39
   6   8  -1    0.77    0.39
   6   8  -1    1.25    0.47
  -5  -8   1    1.20    0.41
   5  -8  -1    1.10    0.34
  -5  -8   1    0.93    0.40
  -5   8   1    0.81    0.41
   5   8  -1    0.94    0.40
  -5   8   1    0.95    0.30
  -5   8   1    0.76    0.32
   5   8  -1    0.66    0.30
   4  -8  -1    6.58    0.73
   4  -8  -1    7.72    0.66
  -4  -8   1    6.61    0.80
  -4  -8   1    9.35    0.93
   4   8  -1    6.70    0.74
  -4   8   1    8.76    1.17
  -4   8   1    8.87    0.74
   4   8  -1    8.00    0.80
   4   8  -1    7.30    0.82
  -4   8   1    7.99    0.66
  -3  -8   1  372.23   12.22
   3  -8  -1  382.04   12.10
  -3  -8   1  371.66   12.24
   3  -8  -1  357.34   12.08
  -3   8   1  371.25   15.59
   3   8  -1  375.51   12.11
  -3   8   1  378.84   12.06
  -3   8   1  374.10   12.18
   3   8  -1  373.35   15.28
   3   8  -1  371.61   12.25
  -2  -8   1   76.67    2.91
   2  -8  -1   77.22    2.81
   2  -8  -1   72.04    2.82
  -2  -8   1   72.28    2.86
  -2   8   1   78.10    2.80
   2   8  -1   78.45    2.90
  -2   8   1   73.08    2.83
   2   8  -1   70.58    3.58
  -2   8   1   71.76    3.77
  -1  -8   1   17.53    1.00
  -1  -8   1   17.31    0.99
   1  -8  -1   19.83    1.00
   1  -8  -1   17.32    0.97
  -1   8   1   18.79    1.39
   1   8  -1   16.97    1.28
   1   8  -1   18.81    1.00
  -1   8   1   18.46    0.96
   1   8  -1   17.41    0.94
  -1   8   1   18.10    0.99
   0  -8  -1  119.21    4.16
   0  -8  -1  115.92    4.16
   0  -8   1  118.41    4.15
   0   8   1  120.03    4.17
   0   8  -1  120.12    4.09
   0   8   1  116.33    4.10
   0   8  -1  115.29    4.14
   0   8  -1  118.90    5.40
   0   8   1  119.62    5.42
   1  -8   1  178.71    6.08
  -1  -8  -1  183.18    6.14
  -1  -8  -1  181.86    6.14
   1   8   1  181.67    6.14
  -1   8  -1  171.11    7.87
   1   8   1  176.17    6.07
  -1   8  -1  188.04    6.03
   1   8   1  182.18    7.82
  -1   8  -1  185.76    6.12
   2  -8   1   13.12    0.81
  -2  -8  -1   14.09    0.89
  -2  -8  -1   13.97    0.87
   2   8   1   12.99    0.81
   2   8   1   12.59    1.02
  -2   8  -1   12.05    1.10
   2   8   1   15.63    0.91
  -2   8  -1   13.01    0.80
  -2   8  -1   12.71    0.76
   3  -8   1   28.14    1.40
  -3  -8  -1   29.59    1.53
  -3  -8  -1   28.56    1.47
  -3   8  -1   30.97    1.38
   3   8   1   31.60    1.55
   3   8   1   31.35    1.47
  -3   8  -1   30.41    1.45
   3   8   1   30.55    1.77
  -3   8  -1   30.91    1.99
   4  -8   1   29.56    1.50
  -4  -8  -1   34.27    1.66
  -4  -8  -1   32.29    1.68
   4   8   1   32.47    1.58
  -4   8  -1   30.00    1.52
   4   8   1   30.61    1.63
  -4   8  -1   33.48    2.13
   4   8   1   31.70    1.83
   5  -8   1  136.02    4.95
  -5  -8  -1  133.85    5.09
  -5  -8  -1  136.31    5.19
   5   8   1  132.71    5.11
  -5   8  -1  139.89    5.03
  -5   8  -1  144.96    6.51
   5   8   1  136.08    5.03
  -6  -8  -1   60.47    2.86
   6  -8   1   57.01    2.60
  -6  -8  -1   56.22    2.73
  -6   8  -1   64.91    2.73
  -6   8  -1   64.10    3.46
   6   8   1   57.45    2.67
  -7  -8  -1   13.57    1.36
   7  -8   1   11.26    1.15
  -7   8  -1   12.97    1.09
   7   8   1   14.55    1.16
  -8  -8  -1   28.47    1.89
  -8  -8  -1   26.86    2.57
   8  -8   1   34.93    1.92
  -8   8  -1   26.24    1.77
   8   8   1   31.74    1.91
  -9  -8  -1    2.68    1.06
  -9  -8  -1    4.03    0.82
   9  -8   1    3.64    0.76
  -9   8  -1    4.08    0.81
   9   8   1    2.45    0.67
 -10  -8  -1   11.89    2.21
 -10  -8  -1   15.22    1.69
  10  -8   1   13.48    1.50
  10   8   1   15.77    1.64
 -10   8  -1   14.29    1.58
  11  -8   1    0.64    0.53
 -11  -8  -1    0.54    0.56
 -11  -8  -1    0.13    0.86
  11   8   1    0.37    0.50
 -11   8  -1    0.90    0.59
 -11  -9   1    6.40    1.75
  11  -9  -1    8.90    1.31
 -11  -9   1    8.73    1.39
 -11   9   1    7.17    1.21
  11   9  -1    9.40    1.34
 -10  -9   1   28.15    2.13
 -10  -9   1   29.53    2.99
  10  -9  -1   28.34    2.00
  10   9  -1   28.85    2.06
 -10   9   1   26.64    1.98
  -9  -9   1   14.88    1.66
   9  -9  -1   16.84    1.43
   9   9  -1   15.32    1.59
  -9   9   1   16.19    1.64
  -8  -9   1  152.07    6.20
   8  -9  -1  159.80    6.06
  -8   9   1  157.88    6.13
   8   9  -1  153.64    6.10
  -7  -9   1   14.85    1.55
   7  -9  -1   14.02    1.15
  -7  -9   1   13.08    1.37
   7   9  -1   12.25    1.38
  -7   9   1   16.42    1.26
   7   9  -1   12.25    1.30
  -6  -9   1   11.26    1.22
  -6  -9   1   11.45    1.27
   6  -9  -1   11.43    0.97
  -6   9   1   10.93    1.13
   6   9  -1   10.98    1.23
  -6   9   1   13.15    1.62
   6   9  -1   10.59    1.12
   5  -9  -1    0.29    0.26
  -5  -9   1    0.60    0.35
  -5  -9   1    0.32    0.36
   5   9  -1    0.88    0.37
   5   9  -1    0.85    0.33
  -5   9   1    0.26    0.26
  -5   9   1    1.23    0.53
  -4  -9   1    8.13    0.93
   4  -9  -1    7.25    0.78
  -4  -9   1    8.73    0.93
  -4   9   1    6.13    0.75
  -4   9   1    7.88    0.78
   4   9  -1    8.36    0.90
  -4   9   1    9.06    1.25
   4   9  -1    7.24    0.80
   4   9  -1    7.64    0.82
  -3  -9   1   14.37    1.01
   3  -9  -1   14.38    0.91
   3  -9  -1   13.32    0.91
  -3  -9   1   14.91    1.01
   3   9  -1   13.13    0.95
  -3   9   1   13.31    1.29
  -3   9   1   14.69    0.91
  -3   9   1   13.55    0.94
   3   9  -1   13.92    1.16
   3   9  -1   15.32    0.95
   2  -9  -1   88.57    3.47
  -2  -9   1   94.87    3.58
  -2  -9   1   95.27    3.56
   2  -9  -1   97.91    3.50
  -2   9   1   92.74    4.66
  -2   9   1   93.12    3.53
   2   9  -1   94.94    4.49
   2   9  -1   93.94    3.55
  -2   9   1   94.21    3.45
   2   9  -1   92.40    3.47
  -1  -9   1    1.41    0.33
  -1  -9   1    1.80    0.37
   1  -9  -1    1.38    0.32
   1  -9  -1    1.50    0.34
  -1   9   1    1.09    0.42
  -1   9   1    1.76    0.34
   1   9  -1    1.66    0.35
  -1   9   1    1.53    0.34
   1   9  -1    2.59    0.40
   1   9  -1    1.96    0.49
   0  -9   1    9.69    0.71
   0  -9  -1   10.59    0.75
   0  -9   1   10.13    0.73
   0  -9  -1    9.94    0.73
   0   9   1   10.88    0.75
   0   9  -1   10.06    0.99
   0   9  -1    9.90    0.68
   0   9   1    9.47    0.97
   0   9   1   11.10    0.73
   0   9  -1   10.32    0.73
  -1  -9  -1    0.99    0.29
   1  -9   1    1.19    0.31
  -1  -9  -1    1.25    0.32
   1  -9   1    0.90    0.27
  -1   9  -1    1.44    0.45
   1   9   1    1.20    0.29
   1   9   1    1.51    0.43
   1   9   1    1.35    0.32
  -1   9  -1    1.26    0.28
  -1   9  -1    0.86    0.26
  -2  -9  -1   59.65    2.38
   2  -9   1   55.08    2.25
  -2  -9  -1   56.57    2.33
   2   9   1   56.30    2.33
  -2   9  -1   54.79    2.17
  -2   9  -1   55.56    3.07
   2   9   1   52.71    2.23
  -2   9  -1   54.27    2.25
   2   9   1   49.07    2.82
   3  -9   1    0.51    0.24
  -3  -9  -1    0.27    0.23
  -3  -9  -1    1.03    0.33
  -3   9  -1    1.04    0.29
  -3   9  -1    1.50    0.35
   3   9   1    0.70    0.32
   3   9   1    0.71    0.30
   3   9   1    1.41    0.34
  -4  -9  -1   53.26    2.43
  -4  -9  -1   50.84    2.33
   4  -9   1   53.24    2.25
  -4   9  -1   48.35    3.01
  -4   9  -1   51.39    2.26
   4   9   1   51.99    2.38
   4   9   1   56.06    2.33
   4   9   1   50.67    2.72
  -5  -9  -1   21.20    1.40
   5  -9   1   23.46    1.36
  -5  -9  -1   24.49    1.55
  -5   9  -1   21.76    1.34
   5   9   1   23.45    1.49
   5   9   1   24.81    1.42
  -5   9  -1   25.38    1.93
  -6  -9  -1   17.03    1.27
  -6  -9  -1   19.44    1.42
   6  -9   1   16.92    1.17
   6   9   1   15.77    1.20
  -6   9  -1   17.39    1.22
   7  -9   1   15.35    1.18
  -7  -9  -1   15.35    1.28
  -7   9  -1   14.01    1.17
   7   9   1   13.92    1.37
  -8  -9  -1    2.02    0.93
   8  -9   1    1.94    0.56
  -8  -9  -1    1.42    0.55
  -8   9  -1    3.12    0.70
   8   9   1    1.52    0.54
   9  -9   1    3.99    0.79
  -9  -9  -1    4.21    0.91
  -9  -9  -1    4.50    1.32
  -9   9  -1    3.41    0.76
   9   9   1    4.67    0.89
  10  -9   1   40.85    2.42
 -10  -9  -1   34.78    3.37
 -10  -9  -1   39.93    2.57
 -10   9  -1   39.98    2.44
  10   9   1   46.14    2.63
  11  -9   1   16.73    1.72
 -11  -9  -1   14.15    2.48
 -11  -9  -1   12.52    1.66
 -11   9  -1   19.16    1.88
  11   9   1   13.52    1.64
 -11 -10   1    3.15    0.91
 -11 -10   1    1.79    1.18
  11 -10  -1    2.18    0.78
  11  10  -1    3.04    0.86
 -11  10   1    2.47    0.79
  10 -10  -1    1.00    0.58
 -10 -10   1    0.80    0.62
 -10 -10   1   -0.17    0.63
  10  10  -1    0.05    0.43
 -10  10   1   -0.08    0.43
   9 -10  -1   14.08    1.49
  -9 -10   1   12.37    1.53
  -9  10   1    9.77    1.31
   9  10  -1   13.06    1.48
  -8 -10   1   22.25    1.72
   8 -10  -1   24.16    1.65
   8  10  -1   22.61    1.67
  -8  10   1   21.90    1.65
   7 -10  -1    0.29    0.32
  -7 -10   1    0.27    0.39
  -7 -10   1    0.51    0.48
  -7  10   1    1.11    0.47
   7  10  -1    0.45    0.37
   7  10  -1    1.36    0.55
   6 -10  -1    6.35    0.85
  -6 -10   1    6.81    1.01
  -6 -10   1    5.97    0.92
   6  10  -1    4.95    0.78
  -6  10   1    7.81    1.31
   6  10  -1    6.36    0.93
  -6  10   1    6.14    0.85
  -5 -10   1    5.60    0.83
   5 -10  -1    4.63    0.69
  -5 -10   1    5.72    0.87
   5  10  -1    4.94    0.72
  -5  10   1    7.04    0.87
   5  10  -1    4.56    0.77
  -5  10   1    4.50    0.97
  -4 -10   1  101.64    4.08
   4 -10  -1  102.69    3.97
  -4 -10   1  105.97    4.16
  -4  10   1   98.60    5.27
   4  10  -1  108.82    4.02
   4  10  -1  104.30    4.10
  -4  10   1  101.48    3.88
   4  10  -1  105.36    4.94
  -4  10   1   99.17    3.99
   3 -10  -1   93.96    3.53
  -3 -10   1   89.72    3.56
  -3 -10   1   90.51    3.62
   3 -10  -1   89.55    3.44
   3  10  -1   91.79    4.43
   3  10  -1   86.98    3.55
  -3  10   1   90.82    3.42
  -3  10   1   85.91    3.49
  -3  10   1   90.57    4.72
   2 -10  -1   17.98    1.08
  -2 -10   1   17.95    1.14
   2 -10  -1   18.38    1.09
  -2 -10   1   17.90    1.14
   2  10  -1   18.55    1.13
   2  10  -1   15.86    1.35
  -2  10   1   16.91    1.04
  -2  10   1   19.70    1.60
  -2  10   1   18.45    1.11
   2  10  -1   17.44    1.07
  -1 -10   1   19.74    1.14
   1 -10  -1   17.22    1.06
  -1 -10   1   17.68    1.09
   1 -10  -1   19.13    1.10
  -1  10   1   16.93    1.06
   1  10  -1   17.82    1.08
  -1  10   1   18.66    1.04
   1  10  -1   15.59    1.36
   1  10  -1   18.00    1.04
  -1  10   1   17.78    1.49
   0 -10   1    4.90    0.62
   0 -10  -1    6.41    0.70
   0 -10  -1    4.53    0.60
   0 -10   1    5.58    0.64
   0  10   1    4.92    0.59
   0  10  -1    5.72    0.65
   0  10  -1    6.39    0.64
   0  10   1    5.31    0.65
   0  10   1    5.46    0.88
   0  10  -1    5.16    0.84
  -1 -10  -1   17.88    1.10
   1 -10   1   17.11    1.05
  -1 -10  -1   18.65    1.11
   1 -10   1   20.69    1.11
   1  10   1   17.65    1.04
  -1  10  -1   17.39    1.00
   1  10   1   19.19    1.46
  -1  10  -1   18.18    1.07
  -1  10  -1   17.85    1.48
   1  10   1   17.00    1.08
  -2 -10  -1  166.33    5.98
   2 -10   1  173.08    5.90
  -2 -10  -1  166.66    5.97
   2  10   1  172.41    5.89
  -2  10  -1  161.83    7.70
   2  10   1  165.69    7.49
  -2  10  -1  172.21    5.91
  -2  10  -1  172.03    5.80
   2  10   1  168.24    5.97
  -3 -10  -1   19.00    1.24
   3 -10   1   21.11    1.20
  -3 -10  -1   20.49    1.29
  -3  10  -1   18.69    1.17
   3  10   1   20.95    1.50
  -3  10  -1   19.84    1.68
   3  10   1   19.31    1.23
   3  10   1   22.21    1.24
  -4 -10  -1   41.90    2.17
  -4 -10  -1   44.35    2.15
   4 -10   1   45.89    2.06
   4  10   1   45.87    2.53
  -4  10  -1   46.52    2.88
  -4  10  -1   42.92    2.05
   4  10   1   40.90    2.03
   4  10   1   42.70    2.14
  -5 -10  -1   37.25    2.01
   5 -10   1   33.69    1.74
  -5 -10  -1   32.26    1.85
  -5  10  -1   35.65    2.47
   5  10   1   30.16    1.75
  -5  10  -1   33.64    1.78
  -6 -10  -1    8.99    1.08
  -6 -10  -1    9.49    1.18
   6 -10   1    9.15    0.99
   6  10   1    8.42    0.98
  -6  10  -1    8.24    0.97
  -7 -10  -1    2.07    0.61
   7 -10   1    2.45    0.56
  -7  10  -1    2.33    0.59
   7  10   1    2.40    0.60
  -8 -10  -1    7.25    1.52
   8 -10   1   11.38    1.26
  -8 -10  -1   10.33    1.32
   8  10   1   12.23    1.35
  -8  10  -1   10.51    1.22
   9 -10   1    0.51    0.44
  -9 -10  -1    0.03    0.63
  -9 -10  -1    0.55    0.49
  -9  10  -1    0.44    0.43
   9  10   1    0.90    0.48
  10 -10   1   34.67    2.21
 -10 -10  -1   32.77    2.35
 -10 -10  -1   32.71    3.20
  10  10   1   35.51    2.34
 -10  10  -1   33.21    2.23
  11 -10   1    0.69    0.56
 -11 -10  -1    0.81    0.63
 -11 -10  -1    0.92    1.02
  11  10   1    1.26    0.63
 -11  10  -1    1.10    0.58
  10 -11  -1    0.07    0.40
 -10 -11   1    0.42    0.59
 -10 -11   1   -0.43    0.75
  10  11  -1   -0.03    0.38
 -10  11   1    1.21    0.60
  -9 -11   1   21.48    1.79
   9 -11  -1   24.04    1.75
   9  11  -1   21.05    1.72
  -9  11   1   19.26    1.63
  -8 -11   1    5.16    0.97
   8 -11  -1    2.20    0.65
  -8  11   1    3.10    0.73
   8  11  -1    2.17    0.65
  -7 -11   1   41.52    2.46
   7 -11  -1   43.94    2.35
  -7 -11   1   47.72    2.70
   7  11  -1   42.32    2.38
  -7  11   1   42.21    2.36
   6 -11  -1   30.56    1.79
  -6 -11   1   29.76    1.90
  -6 -11   1   34.20    2.07
   6  11  -1   31.36    1.96
   6  11  -1   28.07    1.77
  -6  11   1   28.63    1.78
   5 -11  -1    0.09    0.26
  -5 -11   1    0.27    0.31
  -5 -11   1    0.15    0.32
   5  11  -1    0.67    0.39
  -5  11   1    0.35    0.33
   5  11  -1    0.00    0.27
  -4 -11   1    5.79    0.86
   4 -11  -1    4.30    0.66
  -4 -11   1    5.79    0.83
  -4  11   1    7.22    1.20
   4  11  -1    7.93    1.05
   4  11  -1    6.30    0.80
  -4  11   1    6.28    0.80
   4  11  -1    6.20    0.85
  -3 -11   1   61.00    2.81
   3 -11  -1   65.12    2.74
  -3 -11   1   66.47    2.82
   3  11  -1   64.80    3.46
  -3  11   1   66.54    3.76
   3  11  -1   65.95    2.72
  -3  11   1   57.53    2.69
   3  11  -1   63.66    2.80
  -3  11   1   60.60    2.63
  -2 -11   1    2.70    0.53
  -2 -11   1    2.24    0.50
   2 -11  -1    2.46    0.47
   2 -11  -1    2.39    0.47
  -2  11   1    3.54    0.54
   2  11  -1    2.92    0.56
  -2  11   1    2.10    0.62
  -2  11   1    2.83    0.51
   2  11  -1    1.89    0.42
   2  11  -1    3.86    0.75
   1 -11  -1   13.43    0.98
  -1 -11   1   15.53    1.05
  -1 -11   1   15.37    1.04
   1 -11  -1   13.06    0.97
   1  11  -1   14.82    1.33
   1  11  -1   14.34    0.96
   1  11  -1   14.65    1.02
  -1  11   1   14.89    1.40
  -1  11   1   17.55    1.07
  -1  11   1   13.13    0.93
   0 -11  -1    2.23    0.46
   0 -11   1    4.60    0.61
   0 -11   1    2.05    0.46
   0 -11  -1    2.02    0.44
   0  11   1    1.85    0.55
   0  11  -1    2.51    0.47
   0  11  -1    2.32    0.61
   0  11  -1    1.95    0.40
   0  11   1    2.92    0.50
   0  11   1    1.61    0.38
  -1 -11  -1   46.50    2.22
  -1 -11  -1   50.69    2.25
   1 -11   1   48.06    2.19
  -1  11  -1   46.91    2.17
   1  11   1   59.03    2.35
  -1  11  -1   50.53    2.14
   1  11   1   47.98    2.88
  -1  11  -1   50.28    3.00
   1  11   1   50.97    2.19
  -2 -11  -1    8.89    0.94
   2 -11   1    8.13    0.84
  -2 -11  -1    9.10    0.93
   2  11   1    9.68    0.83
  -2  11  -1    9.11    0.78
   2  11   1    8.61    0.75
   2  11   1    8.34    1.08
  -2  11  -1    8.42    0.70
  -2  11  -1   11.78    1.43
  -3 -11  -1   29.92    1.70
   3 -11   1   28.72    1.56
  -3 -11  -1   29.25    1.64
   3  11   1   31.27    1.62
  -3  11  -1   30.79    1.61
   3  11   1   28.01    1.95
   3  11   1   30.57    1.68
  -3  11  -1   30.44    2.24
  -4 -11  -1   -0.04    0.26
   4 -11   1    0.21    0.27
  -4 -11  -1   -0.19    0.20
  -4  11  -1   -0.13    0.28
   4  11   1    0.26    0.33
   4  11   1    0.26    0.30
   4  11   1    0.62    0.33
  -4  11  -1   -0.07    0.19
  -5 -11  -1    4.84    0.81
   5 -11   1    4.09    0.65
  -5 -11  -1    2.88    0.68
  -5  11  -1    4.25    0.67
  -5  11  -1    4.57    1.00
   5  11   1    3.98    0.77
   5  11   1    3.32    0.63
   6 -11   1    1.26    0.43
  -6 -11  -1    1.08    0.48
  -6 -11  -1    1.65    0.59
   6  11   1    1.48    0.49
   7 -11   1  108.44    4.42
  -7 -11  -1  106.32    4.62
   7  11   1  108.14    4.54
  -7  11  -1  106.97    4.45
   8 -11   1    1.32    0.53
  -8 -11  -1    0.59    0.79
  -8 -11  -1    0.21    0.42
   8  11   1    1.01    0.51
  -8  11  -1    0.79    0.46
  -9 -11  -1   85.43    4.11
  -9 -11  -1   73.45    5.10
   9 -11   1   80.10    3.81
   9  11   1   89.26    4.06
  -9  11  -1   85.30    3.90
 -10 -11  -1    1.92    1.15
 -10 -11  -1    1.78    0.73
  10 -11   1    2.31    0.71
 -10  11  -1    1.52    0.65
  10  11   1    1.62    0.63
 -10 -12   1   -0.55    0.75
 -10 -12   1    0.17    0.55
  10 -12  -1   -0.24    0.40
  10  12  -1    0.72    0.62
 -10  12   1    0.24    0.48
   9 -12  -1   23.38    1.81
  -9 -12   1   24.06    1.94
  -9  12   1   24.77    1.86
   9  12  -1   24.86    1.91
  -8 -12   1   10.49    1.41
   8 -12  -1   12.72    1.40
   8  12  -1    9.38    1.26
  -8  12   1   11.56    1.36
  -7 -12   1   10.61    1.42
  -7 -12   1    7.34    1.15
   7 -12  -1    6.65    0.99
   7  12  -1    8.29    1.12
  -7  12   1    7.53    1.07
   6 -12  -1    9.07    1.07
  -6 -12   1    6.45    1.04
  -6 -12   1    6.96    1.06
  -6  12   1    7.32    1.01
   6  12  -1    7.11    1.08
   6  12  -1    8.16    1.04
   5 -12  -1   21.08    1.42
  -5 -12   1   21.74    1.58
  -5 -12   1   18.40    1.46
  -5  12   1   23.46    1.51
   5  12  -1   19.76    1.40
   5  12  -1   20.20    1.52
   4 -12  -1   65.48    2.90
  -4 -12   1   63.53    2.98
  -4 -12   1   66.32    3.07
   4  12  -1   62.59    3.53
   4  12  -1   65.79    3.01
  -4  12   1   64.65    2.89
   4  12  -1   62.92    2.87
   3 -12  -1  104.49    4.09
  -3 -12   1  104.00    4.17
  -3 -12   1  101.94    4.20
   3  12  -1  103.55    4.05
   3  12  -1  100.74    5.13
  -3  12   1  104.43    4.00
   3  12  -1  107.79    4.20
  -3  12   1  103.36    4.10
   2 -12  -1   62.76    2.72
   2 -12  -1   61.49    2.69
  -2 -12   1   61.56    2.77
  -2 -12   1   61.63    2.79
   2  12  -1   62.56    2.77
  -2  12   1   64.40    2.67
   2  12  -1   63.22    2.69
  -2  12   1   61.78    2.71
  -2  12   1   61.32    3.68
   2  12  -1   61.11    3.50
   1 -12  -1   55.70    2.43
  -1 -12   1   55.16    2.46
   1 -12  -1   55.72    2.46
  -1 -12   1   53.55    2.48
   1  12  -1   57.53    2.40
   1  12  -1   54.26    3.19
  -1  12   1   53.16    2.42
   1  12  -1   51.02    2.42
  -1  12   1   51.15    3.23
  -1  12   1   53.98    2.36
   0 -12   1   75.79    3.14
   0 -12  -1   74.22    3.14
   0 -12  -1   76.64    3.15
   0 -12   1   75.06    3.13
   0  12   1   77.44    3.09
   0  12   1   73.53    4.10
   0  12   1   72.23    3.12
   0  12  -1   80.07    3.07
   0  12  -1   77.92    4.16
   0  12  -1   77.43    3.13
  -1 -12  -1    2.63    0.53
  -1 -12  -1    2.07    0.48
   1 -12   1    1.68    0.43
   1  12   1    1.95    0.47
  -1  12  -1    2.25    0.46
  -1  12  -1    1.08    0.50
  -1  12  -1    2.07    0.44
   1  12   1    3.23    0.76
   1  12   1    1.88    0.42
  -2 -12  -1  121.30    4.59
  -2 -12  -1  116.21    4.58
   2 -12   1  124.12    4.53
   2  12   1  112.65    4.53
  -2  12  -1  121.67    6.02
   2  12   1  119.01    4.48
   2  12   1  116.94    5.74
  -2  12  -1  118.26    4.48
  -3 -12  -1   25.90    1.57
  -3 -12  -1   26.22    1.60
   3 -12   1   24.02    1.44
  -3  12  -1   26.24    1.49
   3  12   1   25.54    1.86
   3  12   1   22.41    1.49
   3  12   1   22.99    1.43
  -4 -12  -1   13.53    1.17
  -4 -12  -1   18.02    1.33
   4 -12   1   15.39    1.14
   4  12   1   15.86    1.17
  -4  12  -1   14.80    1.12
   4  12   1   16.22    1.26
  -5 -12  -1   23.23    1.65
   5 -12   1   21.92    1.45
  -5 -12  -1   21.99    1.55
   5  12   1   24.02    1.63
  -5  12  -1   20.78    1.43
   5  12   1   21.32    1.47
  -6 -12  -1   25.01    1.75
  -6 -12  -1   25.03    1.81
   6 -12   1   24.27    1.60
   6  12   1   25.12    1.68
  -6  12  -1   24.79    1.63
   7 -12   1   -0.32    0.28
  -7 -12  -1   -0.20    0.38
  -7  12  -1    0.54    0.38
   7  12   1    0.41    0.36
   8 -12   1    0.71    0.44
  -8 -12  -1    0.12    0.70
  -8 -12  -1   -0.18    0.38
  -8  12  -1    0.76    0.47
   8  12   1    0.82    0.48
  -9 -12  -1    1.96    1.00
  -9 -12  -1    0.32    0.52
   9 -12   1    1.07    0.54
  -9  12  -1    0.38    0.43
   9  12   1    0.90    0.49
 -10 -12  -1    1.29    1.04
 -10 -12  -1    0.42    0.57
  10 -12   1    1.14    0.59
 -10  12  -1    1.04    0.55
  10  12   1    0.52    0.48
   9 -13  -1    9.53    1.31
  -9 -13   1    8.25    1.77
  -9 -13   1    7.87    1.32
   9  13  -1    6.17    1.11
  -9  13   1    7.16    1.15
   8 -13  -1   41.72    2.51
  -8 -13   1   46.00    2.76
   8  13  -1   43.34    2.59
  -8  13   1   45.60    2.62
   7 -13  -1   42.55    2.58
  -7 -13   1   53.16    2.94
  -7 -13   1   54.62    3.07
   7  13  -1   56.59    2.88
  -7  13   1   54.04    2.83
   6 -13  -1    5.70    0.91
  -6 -13   1    5.53    1.01
  -6 -13   1    7.92    1.14
  -6  13   1    5.74    0.92
   6  13  -1    5.34    0.99
   6  13  -1    7.25    1.02
  -5 -13   1    6.44    1.03
  -5 -13   1    6.95    1.03
   5 -13  -1    6.48    0.92
   5  13  -1    9.12    1.17
  -5  13   1    6.59    0.93
   5  13  -1    6.71    0.93
  -4 -13   1    0.59    0.42
   4 -13  -1   -0.08    0.25
  -4 -13   1    0.26    0.38
  -4  13   1    0.28    0.32
   4  13  -1    0.25    0.35
   4  13  -1    0.38    0.27
  -3 -13   1   10.72    1.16
  -3 -13   1    9.07    1.10
   3 -13  -1    8.84    1.01
   3  13  -1    9.56    1.01
   3  13  -1    8.98    1.04
  -3  13   1    9.17    1.02
  -2 -13   1   31.23    1.75
   2 -13  -1   27.11    1.62
  -2 -13   1   29.35    1.72
   2  13  -1   27.31    1.66
  -2  13   1   31.20    1.70
  -2  13   1   27.58    1.56
   2  13  -1   25.89    1.56
   1 -13  -1   15.30    1.11
   1 -13  -1   12.91    1.04
  -1 -13   1   11.46    1.00
  -1 -13   1   13.96    1.09
  -1  13   1   11.67    0.94
   1  13  -1   11.66    1.01
   1  13  -1   13.49    1.01
  -1  13   1   12.04    1.02
   0 -13  -1    6.58    0.84
   0 -13   1    6.16    0.81
   0 -13  -1    7.90    0.92
   0  13  -1    6.82    0.80
   0  13   1    8.38    0.88
   0  13  -1    5.96    0.78
   0  13   1    6.78    0.84
   1 -13   1    2.35    0.52
  -1 -13  -1    1.58    0.49
  -1 -13  -1    2.04    0.52
  -1  13  -1    2.93    0.54
   1  13   1    2.90    0.54
   1  13   1    1.96    0.50
   2 -13   1   15.52    1.13
  -2 -13  -1   17.81    1.25
  -2 -13  -1   13.31    1.13
  -2  13  -1   14.68    1.09
   2  13   1   14.59    1.14
   2  13   1   13.08    1.05
   3 -13   1   26.61    1.56
  -3 -13  -1   27.12    1.67
  -3 -13  -1   26.34    1.68
  -3  13  -1   26.18    1.56
   3  13   1   23.11    1.49
   3  13   1   24.17    1.59
  -4 -13  -1    2.13    0.58
   4 -13   1    1.29    0.41
  -4 -13  -1    1.38    0.51
   4  13   1    0.11    0.30
   4  13   1    2.12    0.57
  -4  13  -1    1.73    0.49
  -5 -13  -1  102.11    4.31
  -5 -13  -1  100.58    4.38
   5 -13   1   94.77    4.07
   5  13   1   98.86    4.17
   5  13   1   95.87    4.28
  -5  13  -1  102.57    4.14
   6 -13   1   12.14    1.28
  -6 -13  -1   12.16    1.39
  -6 -13  -1   10.54    1.41
   6  13   1    8.92    1.13
  -6  13  -1   11.05    1.23
  -7 -13  -1    1.08    0.59
   7 -13   1    1.31    0.51
   7  13   1    2.81    0.69
  -7  13  -1    1.42    0.51
   8 -13   1    0.18    0.42
  -8 -13  -1    0.16    0.52
  -8  13  -1    0.05    0.34
   8  13   1   -0.30    0.32
   9 -13   1    2.70    0.74
  -9 -13  -1    2.92    0.87
   9  13   1    1.76    0.67
  -9  13  -1    2.61    0.72
   9 -14  -1    0.37    0.51
  -9 -14   1    0.05    0.54
   9  14  -1    0.22    0.52
  -9  14   1   -0.05    0.42
   8 -14  -1    1.59    0.64
  -8 -14   1    1.16    0.66
  -8  14   1    1.00    0.56
   8  14  -1    0.82    0.57
  -7 -14   1   30.81    2.18
   7 -14  -1   30.07    2.00
  -7 -14   1   27.09    2.16
  -7  14   1   30.22    2.02
   7  14  -1   29.30    2.02
   6 -14  -1    0.22    0.36
  -6 -14   1    0.21    0.47
  -6 -14   1    0.53    0.48
  -6  14   1    1.88    0.58
   6  14  -1    0.18    0.49
   6  14  -1    0.81    0.45
  -5 -14   1   11.29    1.40
  -5 -14   1   12.00    1.38
   5 -14  -1   13.12    1.33
   5  14  -1   10.75    1.24
   5  14  -1   13.57    1.48
  -5  14   1   13.93    1.41
   4 -14  -1    0.57    0.38
  -4 -14   1    1.28    0.55
  -4 -14   1    1.31    0.54
   4  14  -1    1.45    0.55
   4  14  -1    1.68    0.53
  -4  14   1    1.42    0.52
  -3 -14   1   59.27    2.90
   3 -14  -1   56.78    2.77
  -3 -14   1   54.52    2.86
   3  14  -1   66.72    2.99
  -3  14   1   56.21    2.76
   3  14  -1   61.05    2.79
  -2 -14   1   27.74    1.77
   2 -14  -1   32.75    1.81
  -2 -14   1   30.18    1.80
   2  14  -1   30.80    1.80
  -2  14   1   28.19    1.71
   2  14  -1   25.25    1.62
  -1 -14   1   10.59    1.16
   1 -14  -1   11.96    1.20
   1  14  -1    9.88    1.10
  -1  14   1   10.99    0.94
  -1  14   1   11.84    1.02
   1  14  -1   10.95    1.10
   0 -14   1   48.35    2.35
   0 -14  -1   44.53    2.29
   0 -14  -1   42.63    2.26
   0  14   1   45.63    2.28
   0  14  -1   43.46    2.24
   0  14   1   46.21    2.22
  -1 -14  -1  116.15    4.69
  -1 -14  -1  118.22    4.69
   1 -14   1  121.37    4.66
   1  14   1  114.89    4.66
   1  14   1  116.64    4.56
  -1  14  -1  116.05    4.59
  -2 -14  -1    0.94    0.42
   2 -14   1    0.32    0.32
  -2 -14  -1    0.66    0.43
   2  14   1    0.89    0.42
   2  14   1    0.00    0.23
  -2  14  -1    0.57    0.32
  -3 -14  -1    4.34    0.78
  -3 -14  -1    2.09    0.60
   3 -14   1    2.82    0.60
   3  14   1    2.48    0.58
   3  14   1    3.57    0.72
  -3  14  -1    3.39    0.63
   4 -14   1    8.56    1.05
  -4 -14  -1   11.32    1.31
  -4 -14  -1    8.56    1.14
   4  14   1   11.07    1.19
   4  14   1    8.73    1.16
  -4  14  -1    8.87    1.07
  -5 -14  -1   45.97    2.47
  -5 -14  -1   43.21    2.50
   5 -14   1   37.75    2.18
   5  14   1   39.71    2.39
   5  14   1   38.25    2.24
  -5  14  -1   37.40    2.18
  -6 -14  -1   30.64    2.12
   6 -14   1   32.22    2.02
  -6  14  -1   35.46    2.08
   6  14   1   32.93    2.07
   7 -14   1   11.65    1.34
  -7 -14  -1   10.08    1.38
  -7  14  -1   10.62    1.29
   7  14   1   12.34    1.42
   8 -14   1   11.67    1.38
  -8 -14  -1    8.97    1.37
  -8  14  -1    8.51    1.21
   8  14   1   12.60    1.51
   9 -14   1    4.80    0.96
  -9 -14  -1    5.87    1.12
   9  14   1    4.59    0.97
  -9  14  -1    5.76    1.07
  -8 -15   1    1.78    0.81
   8 -15  -1    1.73    0.69
  -8  15   1    1.15    0.59
   8  15  -1    1.15    0.60
  -7 -15   1    0.35    0.59
  -7 -15   1   -0.13    0.43
   7 -15  -1    0.55    0.47
   7  15  -1    0.16    0.45
  -7  15   1    0.22    0.43
  -6 -15   1   48.70    2.82
   6 -15  -1   45.20    2.59
  -6 -15   1   47.16    2.88
   6  15  -1   49.61    2.88
   6  15  -1   44.04    2.61
  -6  15   1   49.68    2.70
  -5 -15   1    3.48    0.83
  -5 -15   1    2.82    0.81
   5 -15  -1    1.34    0.50
  -5  15   1    1.53    0.56
   5  15  -1    2.96    0.70
   5  15  -1    3.14    0.81
   4 -15  -1   74.21    3.48
  -4 -15   1   76.75    3.70
  -4 -15   1   77.03    3.65
   4  15  -1   76.45    3.49
  -4  15   1   78.35    3.53
   4  15  -1   76.50    3.64
  -3 -15   1    0.45    0.42
  -3 -15   1    0.13    0.37
   3 -15  -1    0.42    0.36
  -3  15   1    0.32    0.35
   3  15  -1    0.52    0.39
   3  15  -1   -0.07    0.34
   2 -15  -1    6.62    0.92
  -2 -15   1    5.70    0.92
  -2  15   1    5.88    0.89
   2  15  -1    6.10    0.92
   2  15  -1    8.69    1.03
   1 -15  -1    7.15    0.95
  -1 -15   1    6.55    0.97
   1  15  -1    6.85    0.95
   1  15  -1    7.44    0.95
  -1  15   1    7.04    0.95
  -1  15   1    8.96    1.01
   0 -15  -1   15.11    1.26
   0 -15   1   15.97    1.29
   0  15  -1   17.87    1.32
   0  15   1   17.16    1.26
   0  15   1   17.44    1.31
   1 -15   1    0.38    0.33
  -1 -15  -1    0.49    0.40
  -1 -15  -1    0.88    0.43
  -1  15  -1    0.30    0.34
   1  15   1    0.27    0.29
   1  15   1    0.32    0.34
   2 -15   1    1.95    0.54
  -2 -15  -1    1.39    0.51
  -2 -15  -1    1.67    0.58
   2  15   1    0.74    0.42
   2  15   1    1.76    0.54
  -2  15  -1    1.33    0.50
   3 -15   1    0.80    0.41
  -3 -15  -1    0.80    0.48
  -3 -15  -1    0.01    0.35
   3  15   1    0.41    0.43
  -3  15  -1    0.53    0.39
   3  15   1    0.64    0.37
  -4 -15  -1    0.12    0.42
   4 -15   1    0.61    0.42
  -4 -15  -1    0.10    0.38
  -4  15  -1    0.10    0.32
   4  15   1    0.55    0.38
   4  15   1    0.14    0.41
   5 -15   1    0.07    0.35
  -5 -15  -1    0.18    0.43
  -5 -15  -1    0.53    0.50
  -5  15  -1    0.13    0.34
   5  15   1    0.02    0.37
   6 -15   1   47.64    2.64
  -6 -15  -1   51.83    2.88
   6  15   1   46.71    2.68
  -6  15  -1   49.40    2.67
   7 -15   1    2.43    0.69
  -7 -15  -1    2.90    0.86
  -7  15  -1    1.73    0.61
   7  15   1    2.29    0.69
  -8 -15  -1    2.38    0.84
   8 -15   1    1.91    0.68
  -8  15  -1    1.74    0.63
   8  15   1    2.06    0.74
  -7 -16   1   37.59    2.47
   7 -16  -1   24.70    1.95
   7  16  -1   28.73    2.09
  -7  16   1   28.07    2.05
  -6 -16   1    0.43    0.56
   6 -16  -1    1.89    0.67
  -6 -16   1    0.96    0.62
  -6  16   1    0.79    0.49
   6  16  -1    0.48    0.47
  -5 -16   1   30.27    2.12
   5 -16  -1   27.29    1.91
  -5 -16   1   26.10    2.04
  -5  16   1   28.54    1.94
   5  16  -1   32.14    2.19
   5  16  -1   29.68    1.98
   4 -16  -1    0.12    0.36
  -4 -16   1    0.24    0.46
  -4  16   1    0.32    0.41
   4  16  -1    0.25    0.39
   4  16  -1    0.02    0.42
   3 -16  -1   27.09    1.75
  -3 -16   1   20.01    1.67
   3  16  -1   20.81    1.66
   3  16  -1   25.75    1.69
  -3  16   1   20.62    1.57
   2 -16  -1   25.02    1.71
  -2 -16   1   25.72    1.80
   2  16  -1   21.59    1.67
  -2  16   1   25.18    1.71
  -1 -16   1    5.78    0.97
   1 -16  -1    5.23    0.88
  -1  16   1    4.75    0.83
   1  16  -1    6.71    1.00
   0 -16  -1   39.68    2.21
   0 -16   1   35.30    2.12
   0  16  -1   37.06    2.14
   0  16   1   34.82    2.01
   0  16   1   33.60    2.08
  -1 -16  -1  124.98    4.98
   1 -16   1  111.56    4.78
   1  16   1  117.86    4.88
   1  16   1  118.67    4.77
  -1  16  -1  115.72    4.79
   2 -16   1    2.45    0.63
  -2 -16  -1    1.60    0.57
  -2 -16  -1    1.39    0.55
   2  16   1    1.25    0.49
   2  16   1    1.40    0.58
  -2  16  -1    0.97    0.47
  -3 -16  -1    0.27    0.47
  -3 -16  -1    0.96    0.52
   3 -16   1    0.18    0.35
  -3  16  -1    1.09    0.50
   3  16   1    0.16    0.34
   3  16   1    0.16    0.43
   4 -16   1    5.73    0.95
  -4 -16  -1    4.83    0.97
  -4 -16  -1    4.87    0.97
   4  16   1    5.12    0.90
   4  16   1    3.72    0.85
  -4  16  -1    5.73    0.92
  -5 -16  -1   14.46    1.71
   5 -16   1   16.75    1.44
  -5 -16  -1   16.71    1.77
  -5  16  -1   17.40    1.43
   5  16   1   14.86    1.56
   6 -16   1   21.59    1.70
  -6 -16  -1   25.07    1.96
   6  16   1   21.28    1.74
  -6  16  -1   23.34    1.73
  -7 -16  -1    7.84    1.29
   7 -16   1    6.77    1.10
  -7  16  -1    6.18    1.04
   7  16   1    6.42    1.11
   6 -17  -1    1.10    0.56
  -6 -17   1    0.00    0.55
  -6  17   1    0.43    0.46
   6  17  -1    0.16    0.50
   5 -17  -1    2.60    0.73
  -5 -17   1    2.89    0.83
   5  17  -1    2.79    0.77
   5  17  -1    4.28    1.00
  -5  17   1    3.83    0.87
   4 -17  -1    0.28    0.41
  -4 -17   1    0.59    0.49
   4  17  -1    0.22    0.41
   4  17  -1    0.45    0.52
  -4  17   1    0.12    0.43
   3 -17  -1    0.53    0.43
  -3 -17   1    0.06    0.41
   3  17  -1    0.07    0.38
  -3  17   1    1.24    0.53
   2 -17  -1    3.92    0.80
  -2 -17   1    4.31    0.87
   2  17  -1    5.58    0.97
  -2  17   1    3.32    0.78
  -1 -17   1    5.37    0.94
   1 -17  -1    5.56    0.96
  -1  17   1    4.91    0.89
   1  17  -1    5.14    0.92
   0 -17   1    1.09    0.47
   0 -17  -1    0.40    0.39
   0  17   1    0.68    0.49
   0  17  -1    0.71    0.48
   1 -17   1    7.83    1.09
  -1 -17  -1    6.17    1.02
   1  17   1    7.12    1.08
   1  17   1    7.21    1.03
  -1  17  -1    6.82    1.02
  -2 -17  -1    4.88    0.92
   2 -17   1    5.04    0.89
   2  17   1    5.81    1.01
   2  17   1    3.88    0.80
  -2  17  -1    4.24    0.83
   3 -17   1   18.55    1.50
  -3 -17  -1   19.56    1.64
  -3 -17  -1   21.86    1.74
  -3  17  -1   17.71    1.49
   3  17   1   21.40    1.72
   3  17   1   17.88    1.48
  -4 -17  -1    8.64    1.27
   4 -17   1    7.44    1.11
  -4 -17  -1    8.65    1.29
   4  17   1    8.06    1.25
  -4  17  -1    7.91    1.13
   4  17   1    5.93    1.00
  -5 -17  -1   46.22    2.88
   5 -17   1   45.45    2.62
  -5 -17  -1   47.32    2.83
   5  17   1   45.71    2.66
  -5  17  -1   43.11    2.55
  -6 -17  -1    5.53    1.14
   6 -17   1    6.42    1.08
  -6  17  -1    4.97    0.94
   6  17   1    6.78    1.11
   5 -18  -1    8.38    1.23
  -5 -18   1   10.51    1.49
  -5  18   1    8.62    1.26
   5  18  -1    7.46    1.30
   4 -18  -1   13.03    1.50
  -4 -18   1   13.01    1.64
  -4  18   1   15.39    1.63
   4  18  -1   15.32    1.74
  -3 -18   1   23.87    1.91
   3 -18  -1   22.17    1.76
  -3  18   1   22.96    1.77
   3  18  -1   24.20    1.89
  -2 -18   1   18.79    1.86
   2 -18  -1   16.47    1.67
   2  18  -1   17.62    1.77
  -2  18   1   16.21    1.67
   1 -18  -1   12.57    1.46
  -1 -18   1   12.16    1.45
  -1  18   1   14.08    1.53
   1  18  -1   12.73    1.47
   0 -18   1   22.53    1.71
   0 -18  -1   20.09    1.65
   0  18  -1   18.19    1.55
   0  18   1   18.12    1.58
   1 -18   1    0.87    0.47
  -1 -18  -1    1.63    0.61
   1  18   1    1.06    0.57
  -1  18  -1    0.45    0.46
  -2 -18  -1   21.90    1.80
   2 -18   1   20.29    1.64
   2  18   1   23.47    1.73
   2  18   1   24.14    1.84
  -2  18  -1   21.09    1.64
  -3 -18  -1   13.73    1.63
   3 -18   1   11.26    1.36
   3  18   1   11.06    1.36
  -3  18  -1   10.89    1.36
   3  18   1   12.73    1.56
  -4 -18  -1    0.36    0.61
   4 -18   1   -0.08    0.39
   4  18   1    0.56    0.51
  -4  18  -1    0.16    0.42
   5 -18   1    7.23    1.13
  -5 -18  -1    8.58    1.38
   5  18   1    6.33    1.10
  -5  18  -1    8.16    1.21
  -4 -19   1   11.20    1.55
   4 -19  -1    9.78    1.36
   4  19  -1   10.21    1.49
  -4  19   1   10.24    1.37
  -3 -19   1   22.95    1.92
   3 -19  -1   19.87    1.68
  -3  19   1   19.64    1.69
   3  19  -1   21.28    1.81
  -2 -19   1    3.80    0.89
   2 -19  -1    3.23    0.80
  -2  19   1    5.24    1.00
   2  19  -1    2.64    0.83
   1 -19  -1    0.45    0.43
  -1 -19   1    0.79    0.52
  -1  19   1    0.33    0.50
   1  19  -1   -0.04    0.40
   0 -19   1    4.20    0.90
   0 -19  -1    3.99    0.88
   0  19   1    6.42    1.11
   0  19  -1    5.28    1.00
  -1 -19  -1    9.19    1.34
   1 -19   1    9.43    1.30
  -1  19  -1   11.17    1.41
   1  19   1    8.93    1.31
   2 -19   1    1.75    0.63
  -2 -19  -1    1.77    0.68
   2  19   1    1.83    0.73
  -2  19  -1    0.40    0.49
   3 -19   1   13.98    1.56
   3  19   1   12.17    1.57
  -3  19  -1    9.66    1.30
  -4 -19  -1    1.39    0.72
   0 -20   1    1.36    0.66
   0 -20  -1    0.98    0.63
   0  20   1    1.74    0.72
   0  20  -1    0.95    0.62
 -12   0   2    8.76    1.95
  12   0  -2    7.17    1.19
 -12   0   2   11.01    1.50
  12   0  -2    7.83    1.21
 -11   0   2   -0.20    0.46
  11   0  -2    0.01    0.45
 -11   0   2   -0.01    0.57
  10   0  -2    8.90    1.20
 -10   0   2    7.16    1.67
 -10   0   2    5.54    1.02
  -9   0   2    0.16    0.56
   9   0  -2   -0.03    0.32
  -9   0   2    0.21    0.34
   8   0  -2    4.62    0.78
  -8   0   2    5.34    0.88
   7   0  -2   -0.12    0.27
   7   0  -2    0.56    0.37
  -7   0   2    0.02    0.29
  -7   0   2    0.84    0.39
   6   0  -2  232.60    7.89
   6   0  -2  228.04    7.88
  -6   0   2  218.99    7.88
  -6   0   2  223.94    7.91
  -5   0   2    0.88    0.33
   5   0  -2    0.46    0.26
  -5   0   2    0.16    0.19
  -5   0   2    0.71    0.32
  -4   0   2   49.34    2.28
  -4   0   2   43.49    2.02
   3   0  -2    3.79    0.47
  -2   0   2  615.75   24.35
   0   0  -2   19.27    1.05
   1   0   2    0.31    0.10
  -1   0  -2    0.12    0.10
   2   0   2  549.31   20.52
  -2   0  -2  496.54   20.51
   3   0   2    0.46    0.19
  -3   0  -2    0.18    0.22
  -3   0  -2    0.26    0.17
  -4   0  -2  147.73    6.19
   4   0   2  136.88    4.86
   5   0   2    0.71    0.29
  -5   0  -2    0.24    0.31
  -5   0  -2    0.69    0.27
  -6   0  -2  172.31    6.13
   6   0   2  169.89    6.10
  -6   0  -2  173.73    7.79
  -7   0  -2   -0.29    0.20
  -7   0  -2    0.79    0.52
   7   0   2    0.23    0.29
  -8   0  -2    0.17    0.47
   8   0   2    0.77    0.40
  -8   0  -2   -0.10    0.28
  -9   0  -2    0.74    0.46
  -9   0  -2    0.33    0.56
   9   0   2    0.30    0.36
  10   0   2   20.95    1.59
 -10   0  -2   14.82    2.36
 -10   0  -2   21.73    1.62
  11   0   2   -0.29    0.39
 -11   0  -2    0.41    0.48
 -11   0  -2    0.00    0.66
 -12   0  -2    6.54    1.15
  12   0   2    5.57    1.04
  12   0   2    6.28    1.08
 -12   0  -2    5.94    1.64
 -12  -1   2   16.94    1.87
  12  -1  -2   18.14    1.85
 -12  -1   2   13.72    2.47
  12  -1  -2   16.43    1.75
  12   1  -2   17.71    1.81
 -12   1   2   13.91    1.70
 -12   1   2   19.34    2.83
 -11  -1   2   97.66    4.54
  11  -1  -2   98.39    4.41
 -11  -1   2   91.87    6.06
  11  -1  -2   96.87    4.41
  11   1  -2  101.36    4.49
 -11   1   2   84.46    5.79
 -11   1   2   98.75    4.51
  10  -1  -2    1.25    0.59
 -10  -1   2    2.78    0.77
 -10  -1   2    1.67    0.93
 -10   1   2    2.40    0.72
  10   1  -2    3.99    0.80
 -10   1   2    3.21    1.18
  -9  -1   2    1.27    0.53
   9  -1  -2    1.05    0.47
   9   1  -2    0.47    0.39
  -9   1   2    1.38    0.82
  -9   1   2    1.60    0.56
  -8  -1   2   15.22    1.32
   8  -1  -2   15.74    1.30
  -8  -1   2   16.04    1.30
  -8   1   2   17.68    1.37
   8   1  -2   17.26    1.33
  -7  -1   2   53.25    2.56
   7  -1  -2   51.62    2.34
  -7  -1   2   53.15    2.59
   7  -1  -2   48.29    2.45
  -7   1   2   51.39    2.51
  -7   1   2   52.97    2.55
   7   1  -2   53.69    2.52
   7   1  -2   51.79    2.51
  -6  -1   2  121.28    4.62
  -6  -1   2  119.85    4.66
   6  -1  -2  121.24    4.57
   6  -1  -2  120.17    4.56
  -6   1   2  120.57    4.61
   6   1  -2  119.38    4.60
   6   1  -2  118.39    4.57
  -6   1   2  121.28    4.60
  -5  -1   2  112.31    4.40
  -5  -1   2  114.86    4.37
  -5  -1   2  120.21    4.99
   5  -1  -2  114.00    4.32
  -5   1   2  128.98    5.13
   5   1  -2  118.87    4.36
  -5   1   2  108.26    4.31
  -5   1   2  117.26    4.37
   4  -1  -2   33.64    1.56
  -4  -1   2   36.17    1.73
  -4  -1   2   33.59    1.64
   4   1  -2   32.33    1.56
  -4   1   2   33.54    1.59
   3  -1  -2   56.75    2.18
  -3  -1   2   61.53    2.64
   3   1  -2   53.58    2.18
  -2  -1   2   28.31    1.44
   2   1  -2   27.88    1.44
  -1  -1   2    1.14    0.23
   1   1  -2    1.12    0.22
   0  -1   2   56.72    2.50
   0   1  -2   59.08    2.52
   1  -1   2    3.95    0.31
  -1   1  -2    2.95    0.30
   2  -1   2  186.83    7.37
  -2  -1  -2  199.32    6.01
  -2   1  -2  189.97    6.02
  -2   1  -2  191.38    7.42
   2   1   2  157.70    7.33
  -3  -1  -2  136.62    4.65
  -3  -1  -2  153.05    5.90
   3  -1   2  124.37    4.59
  -3   1  -2  149.91    5.82
   3   1   2  129.90    4.58
  -3   1  -2  139.06    5.59
   4  -1   2  134.41    4.96
  -4  -1  -2  152.67    6.37
  -4   1  -2  147.09    5.86
   4   1   2  139.87    4.96
  -4   1  -2  156.66    6.32
  -5  -1  -2   17.80    1.06
  -5  -1  -2   19.45    1.52
   5  -1   2   19.04    1.08
  -5   1  -2   16.48    1.05
   5   1   2   18.27    1.06
  -5   1  -2   18.33    1.44
  -6  -1  -2  113.65    5.36
  -6  -1  -2  104.37    4.02
   6  -1   2  104.01    4.00
  -6   1  -2  106.95    5.19
   6   1   2  100.96    4.00
  -6   1  -2  102.63    4.01
  -7  -1  -2   63.76    3.82
   7  -1   2   64.61    2.81
  -7  -1  -2   62.85    2.82
   7   1   2   62.21    2.79
  -7   1  -2   64.40    2.82
  -7   1  -2   57.98    3.67
   8  -1   2    2.79    0.63
  -8  -1  -2    3.70    0.72
  -8  -1  -2    2.79    0.92
  -8   1  -2    3.32    1.00
   8   1   2    4.38    0.75
  -8   1  -2    4.67    0.78
   9  -1   2    7.59    1.04
  -9  -1  -2    7.54    1.61
  -9  -1  -2    6.44    0.98
  -9   1  -2    3.90    1.18
  -9   1  -2    5.54    0.90
   9   1   2    6.09    0.93
 -10  -1  -2    0.36    0.75
  10  -1   2    0.41    0.43
 -10  -1  -2    0.72    0.46
  10   1   2    1.38    0.55
 -10   1  -2    0.84    0.76
 -10   1  -2    0.73    0.46
 -11  -1  -2   58.79    4.69
 -11  -1  -2   66.89    3.46
  11  -1   2   67.98    3.38
  11  -1   2   76.32    3.52
  11   1   2   73.48    3.52
 -11   1  -2   62.01    4.70
 -11   1  -2   72.73    3.54
  12  -1   2   24.63    1.87
 -12  -1  -2   23.66    1.93
 -12  -1  -2   20.26    3.05
  12  -1   2   23.88    1.84
  12   1   2   28.37    1.99
 -12   1  -2   27.61    2.00
 -12   1  -2   25.31    3.31
  12  -2  -2    2.31    0.75
 -12  -2   2    2.36    0.83
 -12  -2   2    2.47    1.25
 -12   2   2    0.69    0.91
 -12   2   2    1.58    0.70
  12   2  -2    0.57    0.53
  11  -2  -2    1.79    0.69
  11  -2  -2    0.63    0.55
 -11  -2   2    1.17    0.96
 -11  -2   2    1.51    0.65
  11   2  -2    1.52    0.60
 -11   2   2    2.39    1.09
 -11   2   2    1.93    0.69
 -10  -2   2    8.61    1.82
  10  -2  -2    9.72    1.25
  10  -2  -2    7.03    1.11
 -10  -2   2   10.02    1.34
 -10   2   2    9.86    1.83
 -10   2   2   10.59    1.34
  10   2  -2   10.48    1.31
   9  -2  -2    9.36    1.20
   9  -2  -2   10.99    1.27
  -9  -2   2    9.57    1.22
   9   2  -2   13.43    1.40
  -9   2   2    7.39    1.52
  -9   2   2    9.08    1.21
  -8  -2   2   24.13    1.61
  -8  -2   2   18.99    1.50
   8  -2  -2   19.95    1.47
  -8   2   2   21.29    1.54
   8   2  -2   23.12    1.55
  -8   2   2   18.30    1.94
   7  -2  -2   71.52    3.10
  -7  -2   2   67.01    3.14
  -7  -2   2   72.10    3.17
  -7   2   2   71.28    3.09
   7   2  -2   69.70    3.11
   7   2  -2   69.97    3.10
  -7   2   2   65.37    3.08
   6  -2  -2   19.01    1.21
   6  -2  -2   16.88    1.08
   6  -2  -2   18.36    1.22
  -6  -2   2   20.27    1.34
  -6  -2   2   15.53    1.19
  -6   2   2   19.02    1.26
   6   2  -2   18.58    1.23
  -6   2   2   20.20    1.27
   6   2  -2   18.69    1.26
   5  -2  -2    2.13    0.44
  -5  -2   2    1.48    0.44
  -5  -2   2    1.18    0.28
  -5  -2   2    2.07    0.44
  -5   2   2    0.98    0.35
  -5   2   2    2.22    0.44
   5   2  -2    1.43    0.39
   5   2  -2    1.81    0.42
  -4  -2   2    3.65    0.54
  -4  -2   2    5.18    0.62
   4  -2  -2    3.08    0.46
  -4  -2   2    3.62    0.45
   4   2  -2    2.70    0.42
   4   2  -2    2.72    0.44
  -4   2   2    4.59    0.55
  -4   2   2    3.77    0.52
   3  -2  -2    0.79    0.21
  -3  -2   2    0.51    0.20
   3  -2  -2    0.70    0.21
  -3  -2   2    0.39    0.21
   3   2  -2    0.13    0.16
   3   2  -2    0.15    0.14
  -2  -2   2  429.98   17.33
   2   2  -2  441.93   17.35
  -1  -2   2  506.97   20.46
   1   2  -2  527.62   20.47
   0  -2   2   10.91    0.70
   0   2  -2   13.75    0.75
   1  -2   2  307.38   12.57
  -1   2  -2  325.38   12.61
  -2  -2  -2  204.92    6.50
   2  -2   2  197.63    8.09
  -2   2  -2  203.74    8.13
  -2   2  -2  199.04    6.54
  -3  -2  -2   65.58    2.41
  -3  -2  -2   71.21    3.19
   3  -2   2   64.77    2.86
   3  -2   2   65.27    2.39
   3   2   2   67.56    2.40
   3   2   2   65.70    2.72
  -3   2  -2   68.15    2.92
  -3   2  -2   72.26    3.09
  -4  -2  -2   33.92    1.48
  -4  -2  -2   32.85    2.02
   4  -2   2   33.34    1.47
  -4   2  -2   33.91    1.60
  -4   2  -2   34.12    1.91
   4   2   2   33.78    1.48
   5  -2   2   22.25    1.22
  -5  -2  -2   21.07    1.21
  -5  -2  -2   25.25    1.80
  -5   2  -2   24.00    1.19
  -5   2  -2   24.09    1.65
   5   2   2   22.17    1.22
  -5   2  -2   24.36    1.28
  -6  -2  -2   29.73    1.56
  -6  -2  -2   29.17    2.18
   6  -2   2   31.45    1.58
  -6   2  -2   28.89    2.04
   6   2   2   27.06    1.51
  -6   2  -2   26.09    1.51
  -7  -2  -2  107.88    5.78
   7  -2   2  116.83    4.38
  -7  -2  -2  109.38    4.36
  -7   2  -2  110.71    4.37
  -7   2  -2  111.62    5.62
   7   2   2  111.84    4.37
  -8  -2  -2   21.69    1.50
   8  -2   2   21.41    1.45
  -8  -2  -2   15.38    2.14
  -8   2  -2   22.46    1.53
  -8   2  -2   20.40    1.98
   8   2   2   22.91    1.50
  -9  -2  -2    9.22    1.79
  -9  -2  -2   10.93    1.28
   9  -2   2   14.56    1.22
  -9   2  -2   12.00    1.35
  -9   2  -2   10.79    1.83
   9   2   2   13.60    1.39
  10  -2   2   10.25    1.25
 -10  -2  -2   10.70    1.33
 -10  -2  -2   10.18    1.97
  10  -2   2   10.63    1.27
 -10   2  -2   10.10    1.28
 -10   2  -2   10.13    1.89
  10   2   2   10.81    1.29
 -11  -2  -2    2.76    1.18
 -11  -2  -2    3.46    0.83
  11  -2   2    2.95    0.77
  11  -2   2    3.04    0.77
 -11   2  -2    2.42    0.74
  11   2   2    3.38    0.79
 -11   2  -2    2.07    1.05
  12  -2   2    3.64    0.87
 -12  -2  -2    1.51    1.18
 -12  -2  -2    2.84    0.77
  12   2   2    4.61    0.98
 -12   2  -2    2.67    0.81
 -12   2  -2    2.10    1.19
 -12  -3   2   33.14    2.37
  12  -3  -2   31.93    2.24
 -12  -3   2   31.21    3.27
 -12   3   2   32.06    3.18
  12   3  -2   35.66    2.34
 -12   3   2   30.77    2.27
 -11  -3   2    0.57    0.53
 -11  -3   2    1.85    1.02
  11  -3  -2    2.09    0.70
  11   3  -2    1.97    0.66
 -11   3   2    2.54    0.78
 -11   3   2    1.50    0.94
 -10  -3   2   65.96    3.38
  10  -3  -2   65.07    3.27
  10  -3  -2   72.29    3.40
 -10   3   2   58.25    4.27
 -10   3   2   67.64    3.41
  10   3  -2   68.72    3.37
  -9  -3   2   35.38    2.15
   9  -3  -2   33.50    2.07
   9  -3  -2   39.70    2.19
  -9   3   2   33.56    2.80
  -9   3   2   29.56    2.02
   9   3  -2   33.93    2.10
  -8  -3   2   18.17    1.43
  -8  -3   2   18.11    1.46
   8  -3  -2   22.23    1.49
   8  -3  -2   21.60    1.48
  -8   3   2   19.18    1.47
  -8   3   2   18.67    1.94
   8   3  -2   18.89    1.41
  -7  -3   2   61.07    2.82
   7  -3  -2   58.17    2.72
  -7  -3   2   56.75    2.82
   7  -3  -2   56.70    2.69
  -7   3   2   57.00    2.77
  -7   3   2   62.88    2.75
   7   3  -2   58.83    2.76
  -7   3   2   58.32    3.52
   7   3  -2   62.09    2.81
   6  -3  -2   96.92    3.82
  -6  -3   2   98.16    4.00
   6  -3  -2   97.29    3.82
   6  -3  -2   93.67    3.66
  -6  -3   2   99.38    3.91
  -6   3   2  100.14    3.92
   6   3  -2   98.16    3.85
   6   3  -2   95.61    3.89
  -6   3   2   95.76    3.79
   5  -3  -2    4.88    0.64
   5  -3  -2    4.06    0.58
  -5  -3   2    5.33    0.73
  -5  -3   2    4.98    0.49
  -5  -3   2    4.82    0.68
   5   3  -2    5.09    0.54
   5   3  -2    3.25    0.52
  -5   3   2    5.24    0.65
  -5   3   2    4.18    0.62
   5   3  -2    4.84    0.67
  -4  -3   2   11.71    0.83
  -4  -3   2   13.43    0.91
  -4  -3   2   12.82    0.83
   4  -3  -2   13.88    0.83
   4  -3  -2   11.90    0.78
   4   3  -2   12.55    0.82
   4   3  -2   12.19    0.87
  -4   3   2   13.06    0.85
  -4   3   2   10.93    0.76
  -3  -3   2   16.33    0.99
   3  -3  -2   16.33    0.86
  -3  -3   2   15.95    0.93
   3   3  -2   16.14    0.88
   3   3  -2   17.10    1.02
  -2  -3   2   40.19    1.94
   2   3  -2   39.16    1.93
  -1  -3   2    1.36    0.26
   1   3  -2    1.33    0.27
   0  -3   2    1.19    0.25
   0   3  -2    2.00    0.32
   1  -3   2    0.94    0.25
  -1   3  -2    0.78    0.24
   2  -3   2   45.84    2.12
  -2  -3  -2   47.36    1.65
  -2   3  -2   46.92    2.16
   2   3   2   42.54    2.02
   2   3   2   45.38    1.66
  -2   3  -2   45.54    1.72
   3  -3   2    3.26    0.41
   3  -3   2    3.28    0.35
  -3  -3  -2    3.34    0.36
   3   3   2    3.72    0.30
   3   3   2    3.68    0.39
  -3   3  -2    3.86    0.40
  -3   3  -2    4.35    0.55
   4  -3   2   34.35    1.53
  -4  -3  -2   37.30    1.60
   4  -3   2   35.29    1.54
   4   3   2   38.07    1.59
  -4   3  -2   40.18    2.06
  -4   3  -2   37.82    1.61
   4   3   2   33.76    1.55
  -4   3  -2   38.67    1.85
  -5  -3  -2   13.76    1.32
   5  -3   2   13.72    0.88
  -5  -3  -2   12.74    0.89
   5  -3   2   13.25    0.87
  -5  -3  -2   13.95    0.99
   5   3   2   15.05    0.92
  -5   3  -2   13.79    1.19
  -5   3  -2   14.30    0.91
  -5   3  -2   14.39    0.94
  -6  -3  -2  101.92    5.34
  -6  -3  -2  112.78    4.12
   6  -3   2  104.22    4.01
   6  -3   2  105.31    4.01
   6   3   2  104.93    4.05
  -6   3  -2  108.10    4.11
  -6   3  -2  109.79    5.20
  -7  -3  -2   54.63    2.59
   7  -3   2   59.23    2.59
   7  -3   2   59.54    2.60
  -7  -3  -2   53.90    3.57
  -7   3  -2   55.46    3.39
  -7   3  -2   56.01    2.62
   7   3   2   58.57    2.63
  -8  -3  -2   38.67    2.11
  -8  -3  -2   38.60    3.03
   8  -3   2   36.21    2.00
   8  -3   2   37.92    2.02
  -8   3  -2   33.66    2.68
  -8   3  -2   35.81    2.05
   8   3   2   39.51    2.11
  -9  -3  -2    3.95    1.23
   9  -3   2    7.44    1.00
  -9  -3  -2    6.53    1.00
   9  -3   2    5.33    0.87
  -9   3  -2    4.29    1.17
  -9   3  -2    6.68    1.00
   9   3   2    6.63    0.99
 -10  -3  -2   30.59    2.01
  10  -3   2   28.78    1.87
  10  -3   2   27.76    1.86
 -10  -3  -2   23.52    3.04
  10   3   2   29.25    1.94
 -10   3  -2   23.12    2.52
 -10   3  -2   29.28    1.95
 -11  -3  -2    0.11    0.41
 -11  -3  -2    0.70    0.76
  11  -3   2    0.02    0.44
 -11   3  -2    0.40    0.48
 -11   3  -2    0.63    0.78
  11   3   2    0.42    0.47
 -12  -3  -2   46.87    4.19
 -12  -3  -2   48.44    2.91
  12  -3   2   55.39    2.92
 -12   3  -2   43.93    3.98
  12   3   2   53.79    2.94
 -12   3  -2   51.17    2.94
 -12  -4   2    3.07    1.30
  12  -4  -2    2.79    0.81
 -12  -4   2    3.63    0.93
  12   4  -2    2.99    0.86
 -12   4   2    3.20    0.87
  11  -4  -2    7.48    1.16
 -11  -4   2    7.73    1.22
 -11  -4   2    8.42    1.93
 -11   4   2    4.72    1.01
  11   4  -2    5.84    1.05
 -11   4   2    5.79    1.53
  10  -4  -2    3.03    0.75
 -10  -4   2    1.98    0.68
  10   4  -2    3.87    0.84
 -10   4   2    2.94    0.76
 -10   4   2    1.19    0.78
   9  -4  -2    4.94    0.86
  -9  -4   2    3.97    0.83
  -9   4   2    2.97    0.73
   9   4  -2    3.22    0.74
  -9   4   2    3.21    1.02
  -8  -4   2    4.88    0.87
  -8  -4   2    5.15    0.93
   8  -4  -2    5.43    0.85
  -8   4   2    4.25    0.80
   8   4  -2    4.05    0.76
  -8   4   2    5.67    1.18
  -7  -4   2    9.58    1.11
   7  -4  -2   12.84    1.04
  -7  -4   2   12.89    1.34
   7   4  -2   13.36    1.29
  -7   4   2   10.77    1.10
  -7   4   2   12.15    1.59
  -7   4   2   13.24    1.12
   7   4  -2   12.26    1.06
   6  -4  -2   18.83    1.26
   6  -4  -2   23.51    1.29
  -6  -4   2   21.19    1.46
  -6  -4   2   21.50    1.39
  -6   4   2   22.53    1.71
  -6   4   2   21.80    1.32
  -6   4   2   20.28    1.36
   6   4  -2   21.28    1.41
  -6   4   2   26.11    1.65
   6   4  -2   22.48    1.36
  -5  -4   2  247.83    8.83
   5  -4  -2  259.66    8.68
  -5  -4   2  248.98   10.51
  -5  -4   2  255.52    8.78
   5  -4  -2  257.20    8.58
   5   4  -2  252.49    8.80
  -5   4   2  272.83   10.67
  -5   4   2  255.63    8.64
  -5   4   2  257.59    8.76
   5   4  -2  260.04    8.70
   5   4  -2  269.57   10.65
  -4  -4   2    2.27    0.42
  -4  -4   2    2.46    0.41
   4  -4  -2    2.54    0.39
  -4  -4   2    1.58    0.38
   4   4  -2    2.09    0.38
  -4   4   2    2.53    0.41
  -4   4   2    1.88    0.39
  -4   4   2    2.34    0.48
   4   4  -2    2.08    0.41
   4   4  -2    2.67    0.44
  -3  -4   2  554.79   17.99
  -3  -4   2  568.72   22.49
   3  -4  -2  558.27   17.87
   3   4  -2  562.34   17.89
  -3   4   2  550.72   17.87
   3   4  -2  596.55   22.52
  -2  -4   2    4.06    0.45
  -2  -4   2    3.81    0.43
   2  -4  -2    3.35    0.37
   2   4  -2    4.50    0.47
  -1  -4   2    2.31    0.38
   1   4  -2    3.21    0.44
   0  -4   2    0.75    0.28
   0   4  -2    1.44    0.34
   1  -4   2   15.76    0.99
   1   4   2   17.10    1.00
   1   4   2   16.77    0.73
  -1   4  -2   16.16    1.01
   2  -4   2    3.66    0.29
  -2  -4  -2    4.31    0.29
   2  -4   2    3.26    0.44
   2   4   2    3.30    0.36
  -2   4  -2    3.54    0.49
   2   4   2    4.02    0.32
  -3  -4  -2  698.37   23.31
  -3  -4  -2  713.11   22.07
   3  -4   2  644.21   21.84
  -3  -4  -2  698.40   22.01
   3  -4   2  682.65   27.65
   3   4   2  712.01   27.50
  -3   4  -2  702.85   27.72
  -3   4  -2  740.95   26.94
   3   4   2  694.90   21.92
  -4  -4  -2    1.62    0.33
   4  -4   2    2.32    0.35
  -4  -4  -2    0.69    0.27
  -4   4  -2    1.06    0.28
  -4   4  -2    1.20    0.37
   4   4   2    1.84    0.34
   4   4   2    1.68    0.25
  -4   4  -2    0.94    0.29
   5  -4   2   82.36    3.20
  -5  -4  -2   79.85    3.35
  -5  -4  -2   85.80    3.30
  -5   4  -2   91.28    4.14
   5   4   2   84.89    3.27
  -5   4  -2   90.84    3.92
  -5   4  -2   85.28    3.28
  -6  -4  -2   14.82    1.53
   6  -4   2   14.59    1.00
  -6  -4  -2   16.86    1.12
  -6   4  -2   15.87    1.08
  -6   4  -2   13.93    1.31
   6   4   2   15.11    1.03
   7  -4   2    6.67    0.84
  -7  -4  -2    8.31    0.98
  -7  -4  -2    5.72    1.20
  -7   4  -2    6.30    1.14
   7   4   2    6.54    0.85
  -7   4  -2   11.40    1.11
   8  -4   2    4.63    0.76
  -8  -4  -2    4.66    1.19
  -8  -4  -2    5.49    0.87
   8   4   2    6.21    0.87
  -8   4  -2    5.69    1.20
  -8   4  -2    6.56    0.91
   9  -4   2   25.68    1.68
  -9  -4  -2   24.00    1.71
  -9  -4  -2   20.77    2.70
  -9   4  -2   20.93    2.16
  -9   4  -2   22.73    1.64
   9   4   2   26.90    1.75
 -10  -4  -2    2.61    1.12
 -10  -4  -2    2.62    0.74
  10  -4   2    3.72    0.79
 -10   4  -2    2.57    1.03
  10   4   2    3.33    0.78
 -10   4  -2    4.53    0.88
 -11  -4  -2    2.15    1.09
  11  -4   2    5.55    1.00
 -11  -4  -2    6.73    1.12
  11   4   2    5.09    0.97
 -11   4  -2    3.53    1.29
 -11   4  -2    6.55    1.08
  12  -4   2    1.76    0.69
 -12  -4  -2    1.94    1.16
 -12  -4  -2    3.58    0.92
  12   4   2    1.70    0.70
 -12   4  -2    1.10    1.02
 -12   4  -2    1.72    0.71
 -12  -5   2   10.12    2.16
 -12  -5   2    9.91    1.44
  12  -5  -2    9.79    1.38
 -12   5   2    8.45    1.33
  12   5  -2    8.86    1.32
  11  -5  -2   10.01    1.34
 -11  -5   2    8.94    1.34
 -11  -5   2    8.13    1.88
 -11   5   2    7.96    1.26
  11   5  -2    9.29    1.30
 -10  -5   2  100.77    4.58
  10  -5  -2  103.91    4.50
 -10   5   2   96.67    4.48
  10   5  -2  101.21    4.51
 -10   5   2   96.20    5.67
   9  -5  -2    7.61    1.06
  -9  -5   2    6.16    1.02
  -9   5   2    6.60    1.01
   9   5  -2    6.60    1.00
  -9   5   2    6.31    1.32
  -8  -5   2   47.59    2.64
  -8  -5   2   45.23    2.51
   8  -5  -2   46.96    2.44
  -8   5   2   47.56    3.12
   8   5  -2   47.11    2.47
  -8   5   2   47.09    2.49
  -7  -5   2   36.24    2.04
  -7  -5   2   34.55    2.08
   7  -5  -2   35.96    1.94
   7   5  -2   38.39    2.09
   7   5  -2   36.50    1.98
  -7   5   2   38.01    2.50
  -7   5   2   34.37    1.98
   6  -5  -2   10.93    0.86
   6  -5  -2   12.19    0.95
  -6  -5   2   11.11    1.16
  -6  -5   2    8.92    1.01
   6   5  -2    8.46    1.00
  -6   5   2   11.95    1.16
  -6   5   2   11.01    1.07
  -6   5   2   11.25    0.88
   6   5  -2    9.26    0.98
  -6   5   2   12.58    0.99
  -5  -5   2    8.35    0.73
  -5  -5   2    8.90    0.95
   5  -5  -2    8.00    0.78
   5  -5  -2    8.27    0.83
  -5  -5   2    8.61    0.90
  -5   5   2    8.59    0.93
   5   5  -2    8.07    0.75
  -5   5   2    7.97    0.95
  -5   5   2    9.90    0.80
   5   5  -2    7.04    0.83
   5   5  -2    7.00    0.78
  -5   5   2    8.59    0.83
  -4  -5   2   41.01    2.19
  -4  -5   2   41.18    1.96
   4  -5  -2   41.76    1.86
  -4  -5   2   45.24    1.98
   4   5  -2   43.37    1.96
  -4   5   2   43.79    1.92
  -4   5   2   45.56    1.88
   4   5  -2   46.75    2.26
  -3  -5   2    0.97    0.30
  -3  -5   2    1.77    0.37
   3  -5  -2    0.82    0.23
  -3   5   2    1.16    0.29
  -3   5   2    1.78    0.30
   3   5  -2    1.59    0.31
   3   5  -2    1.74    0.35
   3   5  -2    1.04    0.30
   2  -5  -2  176.50    5.81
  -2  -5   2  176.47    5.88
  -2  -5   2  171.10    7.38
   2   5  -2  183.59    7.40
   2   5  -2  171.45    5.80
  -2   5   2  176.60    5.81
   1  -5  -2    0.48    0.16
  -1  -5   2    0.44    0.16
  -1  -5   2    0.31    0.19
  -1   5   2    0.23    0.13
   1   5  -2    1.60    0.34
   0  -5   2   45.90    2.39
   0  -5  -2   48.81    1.83
   0  -5   2   50.88    1.81
   0   5  -2   48.83    2.41
   0   5   2   48.67    1.81
   0   5   2   51.11    2.46
   1  -5   2    3.17    0.32
   1   5   2    2.96    0.32
  -1   5  -2    3.47    0.51
   1   5   2    2.18    0.38
   2  -5   2  207.47    6.66
  -2  -5  -2  208.68    6.62
  -2  -5  -2  201.80    6.76
  -2   5  -2  202.84    8.60
   2   5   2  207.39    6.70
   2   5   2  206.16    8.45
  -3  -5  -2    1.76    0.34
  -3  -5  -2    1.81    0.29
  -3  -5  -2    1.51    0.29
  -3  -5  -2    1.68    0.26
   3  -5   2    1.62    0.27
   3   5   2    1.46    0.28
  -3   5  -2    1.35    0.35
   3   5   2    1.76    0.30
  -3   5  -2    1.39    0.27
  -3   5  -2    1.72    0.37
   4  -5   2   26.08    1.26
  -4  -5  -2   28.29    1.42
  -4  -5  -2   27.60    1.35
   4   5   2   25.13    1.30
  -4   5  -2   29.51    1.34
   4   5   2   30.01    1.43
  -4   5  -2   29.17    1.68
  -4   5  -2   27.75    1.64
   5  -5   2    0.65    0.25
  -5  -5  -2    0.98    0.34
  -5  -5  -2    0.52    0.26
   5   5   2    0.36    0.23
  -5   5  -2    0.99    0.34
  -5   5  -2    1.45    0.46
  -5   5  -2    0.90    0.31
   6  -5   2    0.75    0.31
  -6  -5  -2    0.59    0.32
  -6   5  -2    0.46    0.38
   6   5   2    1.12    0.37
  -6   5  -2    0.76    0.35
  -7  -5  -2   38.69    2.02
  -7  -5  -2   31.26    2.65
   7  -5   2   38.78    1.93
  -7   5  -2   38.71    1.99
   7   5   2   37.58    1.98
  -7   5  -2   39.85    2.58
  -8  -5  -2   75.06    4.72
  -8  -5  -2   80.56    3.51
   8  -5   2   78.19    3.36
   8   5   2   74.97    3.41
  -8   5  -2   77.70    4.40
  -8   5  -2   78.21    3.44
   9  -5   2    0.66    0.40
  -9  -5  -2   -0.27    0.32
  -9  -5  -2    0.44    0.68
  -9   5  -2   -0.33    0.27
   9   5   2    0.33    0.40
  -9   5  -2    1.37    0.81
  10  -5   2   70.07    3.15
 -10  -5  -2   62.70    3.19
 -10  -5  -2   49.88    4.15
  10   5   2   58.94    3.07
 -10   5  -2   53.35    3.96
 -10   5  -2   56.89    3.01
  11  -5   2    8.50    1.20
 -11  -5  -2    7.66    1.23
 -11  -5  -2    6.76    1.73
 -11   5  -2    8.08    1.78
  11   5   2    9.03    1.29
 -11   5  -2   10.22    1.32
 -12  -5  -2   18.41    2.89
  12  -5   2   17.77    1.79
 -12  -5  -2   19.89    2.00
  12   5   2   19.46    1.92
 -12   5  -2   14.22    2.45
 -12   5  -2   21.04    1.76
 -12  -6   2    8.63    2.05
 -12  -6   2    9.94    1.45
  12  -6  -2   11.90    1.54
  12   6  -2    7.76    1.27
 -12   6   2    9.48    1.38
  11  -6  -2   -0.16    0.39
 -11  -6   2    0.56    0.53
 -11  -6   2   -0.18    0.76
 -11   6   2   -0.41    0.39
  11   6  -2    0.95    0.52
 -10  -6   2   28.40    2.09
  10  -6  -2   29.50    2.03
  10   6  -2   32.24    2.11
 -10   6   2   29.96    2.08
  -9  -6   2    0.61    0.47
   9  -6  -2    0.66    0.40
  -9   6   2    0.29    0.39
   9   6  -2    0.27    0.38
  -8  -6   2   25.33    1.77
   8  -6  -2   27.62    1.76
  -8  -6   2   28.16    1.94
  -8   6   2   23.30    1.69
   8   6  -2   31.69    1.87
  -7  -6   2   11.15    1.29
   7  -6  -2    9.76    1.05
  -7  -6   2    8.52    1.06
   7   6  -2   11.60    1.18
  -7   6   2    9.56    1.10
  -7   6   2    9.88    1.31
   7   6  -2    9.26    1.11
  -6  -6   2    1.72    0.47
  -6  -6   2    4.60    0.76
   6  -6  -2    2.99    0.55
  -6   6   2    3.22    0.70
   6   6  -2    3.23    0.63
  -6   6   2    1.47    0.42
   6   6  -2    1.75    0.46
  -6   6   2    2.31    0.54
  -6   6   2    2.52    0.61
  -5  -6   2   27.98    1.57
  -5  -6   2   27.22    1.61
   5  -6  -2   28.35    1.43
   5  -6  -2   25.61    1.45
   5   6  -2   30.53    1.63
  -5   6   2   28.33    1.55
   5   6  -2   29.91    1.73
  -5   6   2   31.02    1.50
  -5   6   2   30.11    1.73
  -5   6   2   28.11    1.93
   5   6  -2   28.28    1.52
   4  -6  -2    0.86    0.26
   4  -6  -2    0.82    0.28
  -4  -6   2    0.50    0.26
  -4  -6   2    1.47    0.38
   4   6  -2    1.60    0.34
   4   6  -2    1.15    0.34
  -4   6   2    0.63    0.28
  -4   6   2    1.25    0.31
   4   6  -2    0.29    0.24
  -4   6   2    0.67    0.35
   3  -6  -2   32.04    1.39
  -3  -6   2   28.95    1.42
  -3  -6   2   29.63    1.45
  -3   6   2   28.33    1.38
  -3   6   2   29.71    1.36
   3   6  -2   29.85    1.69
  -3   6   2   30.55    1.91
   3   6  -2   29.12    1.41
   3   6  -2   29.60    1.38
   2  -6  -2  379.61   12.13
  -2  -6   2  390.33   12.22
  -2   6   2  359.42   15.55
   2   6  -2  378.48   12.11
  -2   6   2  374.45   12.11
   2   6  -2  382.64   12.21
   2   6  -2  379.31   15.37
  -2   6   2  388.33   12.20
   1  -6  -2   68.69    2.56
  -1  -6   2   71.26    2.59
   1   6  -2   69.18    3.33
  -1   6   2   71.11    3.44
   1   6  -2   71.95    2.53
   1   6  -2   69.88    2.56
  -1   6   2   71.67    2.55
   0  -6  -2    8.29    0.54
   0  -6   2    7.29    0.50
   0   6   2    9.77    0.81
   0   6  -2    7.08    0.70
  -1  -6  -2   18.54    0.90
   1  -6   2   16.43    0.83
   1   6   2   21.05    0.90
  -1   6  -2   16.60    1.18
   1   6   2   15.63    1.11
   2  -6   2  161.05    5.27
  -2  -6  -2  158.99    5.38
  -2  -6  -2  153.64    5.59
  -2  -6  -2  157.96    5.35
  -2  -6  -2  162.05    5.15
   2   6   2  159.99    6.72
   2   6   2  155.73    5.30
  -2   6  -2  161.10    5.29
  -2   6  -2  157.46    6.87
   3  -6   2  107.55    3.74
  -3  -6  -2  105.48    3.66
  -3  -6  -2  101.99    3.82
  -3  -6  -2  109.85    3.90
  -3   6  -2  114.52    4.64
   3   6   2  106.91    4.68
   3   6   2  105.01    3.79
  -3   6  -2  109.15    3.79
  -3   6  -2  110.59    4.94
   4  -6   2   44.55    1.85
  -4  -6  -2   43.32    1.94
  -4  -6  -2   43.76    2.00
  -4   6  -2   47.14    2.33
  -4   6  -2   44.65    1.89
   4   6   2   44.75    2.16
  -4   6  -2   47.21    2.48
   4   6   2   43.13    1.90
   5  -6   2    5.91    0.65
  -5  -6  -2    5.75    0.76
  -5  -6  -2    5.10    0.66
   5   6   2    5.89    0.67
  -5   6  -2    5.52    0.65
  -5   6  -2    5.63    0.80
  -5   6  -2    5.62    0.83
   6  -6   2   16.66    1.11
  -6  -6  -2   19.04    1.26
  -6   6  -2   19.05    1.21
   6   6   2   21.09    1.27
  -6   6  -2   18.22    1.48
  -7  -6  -2   16.25    1.26
  -7  -6  -2   17.40    1.86
   7  -6   2   17.33    1.21
  -7   6  -2   19.24    1.66
  -7   6  -2   20.52    1.33
   7   6   2   19.79    1.33
  -8  -6  -2   50.26    2.54
  -8  -6  -2   41.72    3.32
   8  -6   2   47.45    2.35
  -8   6  -2   46.65    3.09
  -8   6  -2   45.47    2.38
   8   6   2   48.35    2.46
   9  -6   2    0.96    0.47
  -9  -6  -2   -0.46    0.51
  -9  -6  -2    0.69    0.46
  -9   6  -2    0.49    0.40
  -9   6  -2   -0.18    0.45
   9   6   2    0.48    0.43
 -10  -6  -2   25.02    1.88
 -10  -6  -2   21.03    2.88
  10  -6   2   26.09    1.80
 -10   6  -2   24.52    1.79
 -10   6  -2   24.85    2.44
  10   6   2   26.23    1.88
 -11  -6  -2    0.24    0.45
  11  -6   2    1.18    0.61
 -11  -6  -2    0.63    0.87
  11   6   2    0.17    0.45
 -11   6  -2    1.20    0.58
  12  -6   2   14.06    1.59
 -12  -6  -2   14.75    1.73
 -12  -6  -2   12.39    2.40
 -12   6  -2   13.88    1.62
  12   6   2   12.63    1.57
  12  -7  -2    2.24    0.77
 -12  -7   2    2.80    1.35
 -12  -7   2    2.77    0.88
  12   7  -2    4.74    1.01
 -12   7   2    2.45    0.81
 -11  -7   2   33.36    3.35
 -11  -7   2   31.97    2.35
  11  -7  -2   37.23    2.38
  11   7  -2   36.28    2.38
 -11   7   2   33.51    2.34
 -10  -7   2    1.30    0.63
  10  -7  -2    0.60    0.49
 -10   7   2    0.32    0.46
  10   7  -2    0.44    0.42
   9  -7  -2   16.57    1.40
  -9  -7   2   15.77    1.66
   9   7  -2   15.69    1.58
  -9   7   2   16.52    1.65
  -8  -7   2   21.16    1.71
  -8  -7   2   21.50    1.61
   8  -7  -2   20.60    1.53
  -8   7   2   21.52    1.59
   8   7  -2   23.61    1.61
   7  -7  -2  143.30    5.34
  -7  -7   2  141.97    5.60
  -7  -7   2  134.62    5.43
   7   7  -2  134.38    5.31
   7   7  -2  148.18    5.54
  -7   7   2  129.22    5.33
  -6  -7   2   65.04    3.05
  -6  -7   2   64.99    2.97
   6  -7  -2   66.78    2.87
  -6   7   2   73.46    3.77
   6   7  -2   61.83    2.96
  -6   7   2   64.05    2.92
   6   7  -2   64.18    2.89
  -6   7   2   67.50    2.82
  -5  -7   2   25.01    1.50
  -5  -7   2   24.62    1.45
   5  -7  -2   23.43    1.30
   5  -7  -2   25.91    1.40
   5   7  -2   23.52    1.55
   5   7  -2   22.92    1.44
  -5   7   2   26.98    1.89
   5   7  -2   22.17    1.36
  -5   7   2   24.12    1.41
  -5   7   2   23.90    1.33
   4  -7  -2   19.25    1.09
  -4  -7   2   17.85    1.19
  -4  -7   2   18.93    1.19
   4  -7  -2   18.98    1.11
   4   7  -2   19.50    1.19
  -4   7   2   21.11    1.58
   4   7  -2   20.31    1.15
   4   7  -2   20.34    1.35
  -4   7   2   19.25    1.16
   3  -7  -2    7.58    0.63
   3  -7  -2    8.49    0.64
  -3  -7   2    6.53    0.72
  -3  -7   2    8.79    0.70
  -3   7   2    8.16    0.61
   3   7  -2    7.18    0.61
   3   7  -2    8.62    0.69
  -3   7   2    8.15    0.66
   3   7  -2    8.15    0.77
  -3   7   2    9.24    0.95
  -2  -7   2   27.24    1.28
   2  -7  -2   24.07    1.20
   2  -7  -2   25.34    1.21
  -2  -7   2   26.50    1.29
  -2   7   2   26.31    1.73
  -2   7   2   24.99    1.20
   2   7  -2   25.59    1.25
   2   7  -2   26.24    1.59
   2   7  -2   25.61    1.21
  -2   7   2   25.11    1.24
   1  -7  -2    6.73    0.52
  -1  -7   2    6.38    0.52
   1  -7  -2    6.52    0.52
   1   7  -2    6.35    0.50
   1   7  -2    5.62    0.74
   1   7  -2    6.47    0.49
  -1   7   2    6.92    0.75
  -1   7   2    6.83    0.53
  -1   7   2    6.71    0.51
   0  -7  -2   76.03    2.86
   0  -7  -2   78.13    2.86
   0  -7   2   78.09    2.85
   0   7  -2   79.33    2.79
   0   7   2   80.56    3.78
   0   7  -2   77.34    3.75
   0   7  -2   79.76    2.85
   0   7   2   79.98    2.85
  -1  -7  -2    1.52    0.29
  -1  -7  -2    2.05    0.34
   1  -7   2    1.56    0.28
   1   7   2    2.21    0.34
  -1   7  -2    3.14    0.55
  -1   7  -2    2.49    0.34
   1   7   2    1.74    0.30
   1   7   2    2.66    0.48
  -2  -7  -2   76.62    3.00
  -2  -7  -2   79.57    2.96
  -2  -7  -2   78.87    2.92
   2  -7   2   76.79    2.84
  -2  -7  -2   79.11    2.64
  -2   7  -2   75.90    3.80
  -2   7  -2   80.06    2.87
   2   7   2   76.92    2.87
   2   7   2   82.48    3.69
   2   7   2   76.95    2.93
  -3  -7  -2   19.88    1.14
   3  -7   2   21.47    1.05
  -3  -7  -2   22.74    1.15
  -3   7  -2   21.95    1.30
  -3   7  -2   18.84    1.43
   3   7   2   20.31    1.28
   3   7   2   20.57    1.08
   3   7   2   18.51    1.09
  -3   7  -2   21.63    1.08
   4  -7   2   32.91    1.55
  -4  -7  -2   33.16    1.70
  -4  -7  -2   33.41    1.65
  -4   7  -2   36.89    2.18
   4   7   2   36.22    1.88
   4   7   2   35.19    1.64
  -4   7  -2   34.59    1.61
  -4   7  -2   38.84    1.99
   5  -7   2    1.56    0.36
  -5  -7  -2    0.88    0.35
  -5  -7  -2    1.34    0.40
  -5   7  -2    1.68    0.48
  -5   7  -2    1.59    0.48
   5   7   2    2.03    0.48
  -5   7  -2    3.62    0.53
   5   7   2    1.07    0.32
  -6  -7  -2   80.43    3.36
   6  -7   2   79.59    3.20
  -6   7  -2   78.09    3.25
   6   7   2   78.81    3.29
  -6   7  -2   82.53    4.02
   7  -7   2  134.15    4.91
  -7  -7  -2  124.28    5.04
  -7  -7  -2  121.03    6.54
  -7   7  -2  135.09    6.17
  -7   7  -2  129.12    4.95
   7   7   2  129.18    5.01
  -8  -7  -2    5.87    0.91
  -8  -7  -2    6.40    1.41
   8  -7   2    6.20    0.86
  -8   7  -2    4.97    0.83
  -8   7  -2    6.27    1.20
   8   7   2    5.97    0.89
   9  -7   2    0.29    0.37
  -9  -7  -2    0.72    0.77
  -9  -7  -2    0.63    0.49
  -9   7  -2    0.09    0.33
   9   7   2    0.46    0.43
 -10  -7  -2   -0.16    0.66
  10  -7   2    0.84    0.53
 -10  -7  -2   -0.04    0.40
 -10   7  -2    0.36    0.43
  10   7   2    0.09    0.40
 -11  -7  -2   27.32    2.09
  11  -7   2   29.17    2.01
 -11  -7  -2   25.40    3.30
  11   7   2   30.86    2.14
 -11   7  -2   26.72    1.98
  11  -8  -2    4.23    0.94
 -11  -8   2    2.91    1.22
 -11  -8   2    2.63    0.84
 -11   8   2    4.98    1.04
  11   8  -2    3.38    0.87
  10  -8  -2    0.16    0.42
 -10  -8   2    0.67    0.55
  10   8  -2    0.46    0.48
 -10   8   2    0.93    0.53
  -9  -8   2    7.44    1.18
   9  -8  -2   10.50    1.27
   9   8  -2    6.74    1.06
  -9   8   2    8.68    1.20
   8  -8  -2    0.42    0.36
  -8  -8   2    0.28    0.46
  -8  -8   2    0.54    0.48
  -8   8   2    1.60    0.55
   8   8  -2    0.81    0.42
  -7  -8   2    3.83    0.78
  -7  -8   2    6.58    1.05
   7  -8  -2    4.90    0.79
   7   8  -2    4.39    0.76
   7   8  -2    5.82    0.94
  -7   8   2    7.33    0.99
  -6  -8   2   98.27    4.01
   6  -8  -2   91.13    3.82
  -6  -8   2   93.65    4.07
  -6   8   2  100.92    5.08
  -6   8   2   97.52    3.94
   6   8  -2   99.83    3.94
   6   8  -2   89.54    3.97
  -5  -8   2   59.78    2.82
   5  -8  -2   64.93    2.77
  -5  -8   2   67.46    2.97
   5   8  -2   68.07    2.82
  -5   8   2   71.51    3.77
  -5   8   2   67.55    2.75
   5   8  -2   66.45    2.91
  -5   8   2   61.28    2.80
   5   8  -2   64.02    3.30
   4  -8  -2   13.69    0.91
   4  -8  -2   13.45    0.94
  -4  -8   2   14.56    1.02
  -4  -8   2   12.72    1.01
  -4   8   2   14.61    1.34
   4   8  -2   13.06    0.98
  -4   8   2   14.48    0.92
  -4   8   2   13.83    0.97
   4   8  -2   12.63    1.09
   4   8  -2   13.08    0.93
  -3  -8   2  106.28    4.04
   3  -8  -2  105.98    3.95
  -3  -8   2  109.89    4.08
   3  -8  -2  112.81    3.96
   3   8  -2  107.80    4.99
   3   8  -2  110.26    4.05
  -3   8   2  109.25    3.93
   3   8  -2  107.14    3.95
  -3   8   2  108.22    4.01
  -3   8   2  108.28    5.26
   2  -8  -2  312.74    9.94
  -2  -8   2  301.56    9.99
   2  -8  -2  292.97    9.90
  -2  -8   2  305.27   10.00
  -2   8   2  291.63   12.77
  -2   8   2  299.01    9.87
   2   8  -2  297.83    9.97
   2   8  -2  315.46    9.91
  -2   8   2  310.26    9.98
   2   8  -2  301.47   12.61
   1  -8  -2   80.71    2.86
  -1  -8   2   74.47    2.86
   1   8  -2   71.78    3.67
   1   8  -2   74.00    2.78
  -1   8   2   74.18    3.77
  -1   8   2   72.80    2.84
  -1   8   2   75.30    2.81
   1   8  -2   78.93    2.86
   0  -8  -2    5.74    0.61
   0  -8  -2    5.16    0.57
   0  -8   2    4.95    0.54
   0   8  -2    7.19    0.89
   0   8   2    5.31    0.76
   0   8   2    6.40    0.54
   0   8  -2    5.73    0.47
   0   8   2    5.89    0.50
   0   8  -2    5.95    0.51
   1  -8   2   72.18    2.66
  -1  -8  -2   69.54    2.69
  -1  -8  -2   65.67    2.74
  -1  -8  -2   69.87    2.68
   1   8   2   67.73    3.46
   1   8   2   71.48    2.70
  -1   8  -2   73.89    2.66
  -1   8  -2   70.36    2.57
  -1   8  -2   72.34    3.58
   1   8   2   69.84    2.65
  -2  -8  -2  205.76    7.06
  -2  -8  -2  199.58    7.07
  -2  -8  -2  203.02    7.38
   2  -8   2  209.46    6.97
   2   8   2  216.63    7.11
   2   8   2  205.70    6.99
  -2   8  -2  216.36    6.91
  -2   8  -2  205.98    9.07
   2   8   2  202.92    8.87
  -2   8  -2  226.95    8.55
  -2   8  -2  211.86    7.01
   3  -8   2  122.94    4.39
  -3  -8  -2  129.21    4.54
  -3  -8  -2  130.65    4.60
   3   8   2  118.29    4.44
  -3   8  -2  135.31    5.40
  -3   8  -2  123.01    5.83
  -3   8  -2  123.42    4.43
   3   8   2  125.97    5.56
   3   8   2  119.66    4.53
  -4  -8  -2   45.77    2.12
  -4  -8  -2   42.35    2.02
   4  -8   2   44.90    1.93
  -4   8  -2   43.60    1.94
   4   8   2   44.25    2.32
   4   8   2   45.16    2.08
   4   8   2   44.75    2.00
  -4   8  -2   45.81    2.36
  -5  -8  -2   30.05    1.68
   5  -8   2   31.81    1.59
  -5  -8  -2   32.84    1.81
   5   8   2   31.28    1.66
  -5   8  -2   36.60    2.26
  -5   8  -2   36.38    2.03
   5   8   2   28.74    1.69
  -5   8  -2   33.39    1.66
   6  -8   2   56.20    2.45
  -6  -8  -2   54.88    2.60
   6   8   2   52.75    2.51
  -6   8  -2   57.08    2.51
   7  -8   2    5.46    0.78
  -7  -8  -2    6.16    0.91
  -7  -8  -2    4.66    1.19
   7   8   2    6.09    0.85
  -7   8  -2    4.80    0.76
   8  -8   2    3.84    0.72
  -8  -8  -2    2.68    1.01
  -8  -8  -2    4.18    0.81
   8   8   2    3.57    0.74
  -8   8  -2    3.40    0.70
  -9  -8  -2   13.38    1.51
   9  -8   2   15.33    1.48
  -9  -8  -2   10.47    1.95
  -9   8  -2   14.37    1.47
   9   8   2   12.10    1.39
 -10  -8  -2    1.70    1.04
 -10  -8  -2    4.18    0.91
  10  -8   2    3.94    0.85
 -10   8  -2    3.71    0.85
  10   8   2    4.31    0.89
  11  -8   2   11.26    1.41
 -11  -8  -2   10.24    1.45
 -11  -8  -2    8.51    1.96
 -11   8  -2    9.19    1.30
  11   8   2   10.07    1.39
 -11  -9   2   76.15    5.65
 -11  -9   2   89.58    4.44
  11  -9  -2   87.98    4.26
 -11   9   2   93.75    4.39
  11   9  -2   92.54    4.38
  10  -9  -2   15.16    1.64
 -10  -9   2   16.73    1.84
 -10   9   2   16.38    1.75
  10   9  -2   15.80    1.70
   9  -9  -2    3.09    0.73
  -9  -9   2    3.16    0.81
   9   9  -2    3.94    0.83
  -9   9   2    2.52    0.71
   8  -9  -2    4.53    0.83
  -8  -9   2    4.97    0.92
  -8  -9   2    5.80    1.06
   8   9  -2    3.96    0.79
  -8   9   2    5.67    0.94
  -7  -9   2   12.24    1.36
  -7  -9   2   15.08    1.57
   7  -9  -2   14.10    1.18
  -7   9   2   15.85    1.27
   7   9  -2   17.41    1.32
   7   9  -2   14.52    1.50
   6  -9  -2   18.36    1.26
  -6  -9   2   17.32    1.31
  -6  -9   2   15.39    1.33
  -6   9   2   14.67    1.19
   6   9  -2   16.63    1.24
  -6   9   2   18.03    1.71
   6   9  -2   15.54    1.28
   5  -9  -2   65.95    2.89
  -5  -9   2   74.54    3.09
  -5  -9   2   62.23    3.02
  -5   9   2   68.42    2.83
  -5   9   2   65.52    2.92
   5   9  -2   67.25    2.90
   5   9  -2   66.71    3.02
  -5   9   2   71.72    3.96
  -4  -9   2    0.07    0.23
  -4  -9   2    0.48    0.28
   4  -9  -2    0.03    0.20
   4  -9  -2    0.43    0.26
  -4   9   2    0.17    0.29
  -4   9   2    0.46    0.26
   4   9  -2    0.16    0.24
   4   9  -2    0.53    0.26
   4   9  -2    0.71    0.35
  -4   9   2    0.08    0.22
   3  -9  -2   42.67    1.94
  -3  -9   2   45.07    2.05
  -3  -9   2   44.38    2.06
   3  -9  -2   44.89    1.95
  -3   9   2   44.63    1.93
   3   9  -2   41.69    2.44
   3   9  -2   43.25    2.03
  -3   9   2   42.71    1.98
  -3   9   2   42.65    2.69
   3   9  -2   41.56    1.92
  -2  -9   2   14.08    0.95
   2  -9  -2   13.68    0.89
   2  -9  -2   13.58    0.91
  -2  -9   2   13.33    0.93
   2   9  -2   15.17    1.23
   2   9  -2   14.70    0.94
  -2   9   2   13.70    1.28
  -2   9   2   15.07    0.96
   2   9  -2   15.42    0.91
  -2   9   2   14.50    0.89
  -1  -9   2    2.52    0.44
  -1  -9   2    2.02    0.39
   1  -9  -2    3.17    0.46
   1  -9  -2    2.67    0.45
   1   9  -2    2.51    0.42
   1   9  -2    2.69    0.59
  -1   9   2    2.87    0.43
  -1   9   2    2.74    0.45
   1   9  -2    4.49    0.52
  -1   9   2    2.08    0.55
   0  -9  -2    2.77    0.43
   0  -9  -2    2.77    0.46
   0  -9   2    3.08    0.46
   0   9   2    2.80    0.60
   0   9  -2    3.69    0.45
   0   9   2    2.40    0.42
   0   9   2    2.98    0.43
   0   9  -2    2.68    0.59
   0   9  -2    1.85    0.36
   1  -9   2    3.72    0.49
  -1  -9  -2    3.43    0.50
  -1  -9  -2    3.88    0.52
  -1  -9  -2    3.79    0.50
   1   9   2    3.43    0.66
   1   9   2    3.77    0.52
  -1   9  -2    3.55    0.48
  -1   9  -2    3.35    0.44
   1   9   2    2.94    0.44
  -1   9  -2    3.84    0.71
   2  -9   2    4.82    0.56
  -2  -9  -2    2.82    0.49
  -2  -9  -2    3.13    0.48
   2   9   2    4.63    0.60
  -2   9  -2    4.17    0.75
   2   9   2    5.02    0.74
   2   9   2    4.39    0.55
  -2   9  -2    4.80    0.57
  -2   9  -2    4.20    0.49
  -3  -9  -2   78.18    3.14
   3  -9   2   79.06    3.04
  -3  -9  -2   80.21    3.21
  -3   9  -2   79.72    4.12
  -3   9  -2   78.79    3.06
   3   9   2   77.97    3.15
   3   9   2   82.49    3.12
   3   9   2   77.59    3.83
  -4  -9  -2   10.95    0.93
   4  -9   2   10.99    0.82
  -4  -9  -2   11.12    0.90
   4   9   2   11.88    0.87
  -4   9  -2   11.97    1.22
   4   9   2   10.93    0.92
  -4   9  -2   11.71    0.85
   4   9   2   11.71    0.99
   5  -9   2   19.29    1.19
  -5  -9  -2   19.41    1.37
  -5  -9  -2   18.63    1.30
  -5   9  -2   20.76    1.72
   5   9   2   21.38    1.31
  -5   9  -2   19.46    1.21
  -6  -9  -2    6.08    0.88
   6  -9   2    6.67    0.81
   6   9   2    6.59    0.85
  -6   9  -2    6.99    0.87
   7  -9   2   21.99    1.39
  -7  -9  -2   18.31    1.43
  -7  -9  -2   18.08    1.94
   7   9   2   20.62    1.45
  -7   9  -2   19.82    1.38
   8  -9   2   11.20    1.20
  -8  -9  -2   10.44    1.29
  -8  -9  -2   11.55    1.91
  -8   9  -2   12.08    1.28
   8   9   2   12.16    1.32
  -9  -9  -2    3.52    0.85
   9  -9   2    3.24    0.74
  -9  -9  -2    3.51    1.20
  -9   9  -2    4.44    0.86
   9   9   2    4.34    0.85
 -10  -9  -2    5.45    1.06
  10  -9   2    5.41    0.96
 -10  -9  -2    3.44    1.27
  10   9   2    4.43    0.93
 -10   9  -2    6.76    1.04
 -11  -9  -2   61.71    4.80
  11  -9   2   69.01    3.43
 -11  -9  -2   70.53    3.72
  11   9   2   62.12    3.49
 -11   9  -2   70.00    3.52
 -11 -10   2    0.84    0.63
 -11 -10   2    0.79    0.95
  11 -10  -2    0.48    0.55
 -11  10   2    0.28    0.56
  11  10  -2    0.67    0.53
  10 -10  -2    5.86    1.04
 -10 -10   2    7.66    1.26
  10  10  -2    4.72    0.98
 -10  10   2    5.29    1.06
   9 -10  -2    8.93    1.20
  -9 -10   2    6.81    1.15
   9  10  -2    9.02    1.22
  -9  10   2    6.52    1.09
   8 -10  -2    0.25    0.35
  -8 -10   2    0.10    0.48
  -8 -10   2    0.00    0.39
  -8  10   2    0.11    0.37
   8  10  -2    0.46    0.38
   7 -10  -2   49.55    2.61
  -7 -10   2   58.03    3.01
  -7 -10   2   59.77    2.90
   7  10  -2   50.16    2.80
   7  10  -2   54.90    2.75
  -7  10   2   50.59    2.69
  -6 -10   2   30.67    1.86
  -6 -10   2   31.94    1.95
   6 -10  -2   29.81    1.74
   6  10  -2   26.01    1.78
  -6  10   2   30.03    1.80
   6  10  -2   27.14    1.71
  -6  10   2   31.28    2.45
  -5 -10   2    0.54    0.38
   5 -10  -2    0.31    0.28
  -5 -10   2    0.63    0.37
   5  10  -2    0.43    0.32
   5  10  -2    0.29    0.30
  -5  10   2    0.16    0.29
  -5  10   2    1.41    0.44
  -5  10   2    0.66    0.49
   4 -10  -2    6.79    0.83
  -4 -10   2    8.19    0.98
  -4 -10   2    7.90    0.94
   4 -10  -2    8.25    0.87
   4  10  -2    8.54    0.96
   4  10  -2    8.50    0.90
  -4  10   2    8.61    0.93
  -4  10   2   10.27    1.42
   4  10  -2    8.34    1.06
  -4  10   2    9.09    0.90
  -3 -10   2   15.81    1.09
   3 -10  -2   13.65    0.95
  -3 -10   2   13.66    1.04
   3 -10  -2   12.51    0.94
  -3  10   2   14.47    1.01
   3  10  -2   12.94    0.94
  -3  10   2   14.00    0.93
   3  10  -2   13.73    1.02
  -3  10   2   13.01    1.36
   3  10  -2   13.30    1.20
   2 -10  -2   34.16    1.70
  -2 -10   2   37.35    1.80
  -2 -10   2   38.16    1.83
   2 -10  -2   37.51    1.77
  -2  10   2   35.51    1.70
   2  10  -2   35.78    1.77
  -2  10   2   38.12    2.47
  -2  10   2   37.33    1.77
   2  10  -2   33.76    2.22
   2  10  -2   39.41    1.75
   1 -10  -2  268.23    9.14
  -1 -10   2  268.54    9.16
   1 -10  -2  277.23    9.16
  -1 -10   2  269.74    9.18
   1  10  -2  270.44    9.06
   1  10  -2  279.16    9.19
  -1  10   2  275.61    9.19
  -1  10   2  272.21   11.83
  -1  10   2  286.46    9.12
   1  10  -2  271.35   11.71
   0 -10   2   10.49    0.78
   0 -10   2   10.60    0.78
   0 -10  -2   10.14    0.78
   0 -10  -2    8.39    0.84
   0  10   2   10.73    0.80
   0  10   2    8.46    1.13
   0  10  -2    8.20    1.07
   0  10  -2   10.11    0.72
   0  10   2    9.19    0.72
   0  10  -2    9.15    0.73
  -1 -10  -2  207.04    7.07
  -1 -10  -2  203.77    7.04
   1 -10   2  207.25    7.00
   1  10   2  205.87    8.99
  -1  10  -2  210.73    7.01
   1  10   2  199.62    6.97
  -1  10  -2  200.40    9.08
  -1  10  -2  210.23    6.90
   1  10   2  202.11    7.06
   2 -10   2   44.61    2.00
  -2 -10  -2   42.03    2.06
  -2 -10  -2   46.54    2.09
   2  10   2   44.77    2.60
  -2  10  -2   46.95    2.81
   2  10   2   46.13    2.10
  -2  10  -2   46.84    2.02
   2  10   2   47.85    2.04
   3 -10   2   56.08    2.41
  -3 -10  -2   57.70    2.57
  -3 -10  -2   57.12    2.51
  -3  10  -2   55.63    2.41
   3  10   2   60.88    2.57
  -3  10  -2   58.64    3.36
   3  10   2   55.72    2.45
   3  10   2   59.66    3.08
  -4 -10  -2   17.34    1.21
   4 -10   2   16.75    1.06
  -4 -10  -2   15.69    1.11
  -4  10  -2   14.85    1.46
   4  10   2   15.23    1.05
  -4  10  -2   12.91    0.98
   4  10   2   14.82    1.12
   4  10   2   14.72    1.21
   5 -10   2    5.94    0.75
  -5 -10  -2    6.75    0.92
  -5 -10  -2    6.76    0.88
   5  10   2    5.95    0.81
  -5  10  -2    6.70    0.80
  -5  10  -2    7.39    1.18
  -6 -10  -2   22.83    1.51
   6 -10   2   19.96    1.31
   6  10   2   17.86    1.31
  -6  10  -2   17.51    1.27
   7 -10   2   71.74    3.21
  -7 -10  -2   77.18    3.48
  -7 -10  -2   69.79    4.37
   7  10   2   74.23    3.37
  -7  10  -2   71.39    3.24
  -8 -10  -2    0.33    0.42
  -8 -10  -2    0.01    0.60
   8 -10   2    0.06    0.31
   8  10   2    0.19    0.39
  -8  10  -2    0.04    0.32
  -9 -10  -2    6.80    1.61
   9 -10   2    9.05    1.15
  -9 -10  -2    9.24    1.28
   9  10   2    8.34    1.19
  -9  10  -2    8.64    1.16
 -10 -10  -2    4.03    1.38
 -10 -10  -2    2.22    0.78
  10 -10   2    4.28    0.87
 -10  10  -2    3.56    0.83
  10  10   2    3.65    0.87
 -10 -11   2   13.93    1.71
  10 -11  -2   15.53    1.71
  10  11  -2   15.03    1.69
 -10  11   2   14.20    1.67
   9 -11  -2    6.94    1.10
  -9 -11   2    7.22    1.21
   9  11  -2    5.93    1.05
  -9  11   2    9.53    1.29
   8 -11  -2    0.54    0.39
  -8 -11   2   -0.12    0.50
  -8 -11   2    1.12    0.56
   8  11  -2    0.63    0.49
  -8  11   2    0.83    0.49
   7 -11  -2    3.85    0.76
  -7 -11   2    4.56    0.95
  -7 -11   2    5.21    0.93
   7  11  -2    4.93    0.94
  -7  11   2    4.76    0.85
   7  11  -2    6.75    0.99
   6 -11  -2  124.24    4.93
  -6 -11   2  114.54    5.00
  -6 -11   2  122.92    5.17
   6  11  -2  126.72    4.98
  -6  11   2  129.75    5.02
   6  11  -2  128.67    5.16
   5 -11  -2    0.60    0.34
  -5 -11   2    0.31    0.38
  -5 -11   2    1.37    0.49
  -5  11   2   -0.16    0.25
   5  11  -2    0.18    0.28
   5  11  -2    0.05    0.32
  -4 -11   2   40.53    2.12
   4 -11  -2   41.10    2.04
  -4 -11   2   38.82    2.12
  -4  11   2   37.16    2.01
   4  11  -2   38.46    1.99
  -4  11   2   38.10    2.77
   4  11  -2   39.04    2.10
  -4  11   2   41.36    1.97
   4  11  -2   46.70    2.61
  -3 -11   2    1.04    0.41
   3 -11  -2    0.58    0.30
   3 -11  -2    1.68    0.43
  -3 -11   2    3.87    0.66
  -3  11   2    1.34    0.55
   3  11  -2    1.22    0.37
   3  11  -2    1.64    0.44
   3  11  -2    1.01    0.47
  -3  11   2    1.78    0.41
  -3  11   2    1.39    0.41
   2 -11  -2    6.67    0.76
  -2 -11   2    7.52    0.86
  -2 -11   2    7.12    0.83
   2 -11  -2    7.66    0.83
  -2  11   2    8.60    0.89
   2  11  -2    7.32    1.05
  -2  11   2    8.32    1.22
   2  11  -2    7.16    0.77
  -2  11   2    6.61    0.75
   2  11  -2    7.18    0.82
  -1 -11   2   11.61    0.91
  -1 -11   2   11.89    0.92
   1 -11  -2   12.83    0.92
   1 -11  -2   11.34    0.89
   1  11  -2   10.83    0.86
   1  11  -2   12.52    0.86
  -1  11   2   10.72    1.36
   1  11  -2   10.27    1.13
  -1  11   2   10.97    0.83
  -1  11   2   11.77    0.89
   0 -11   2   40.89    1.92
   0 -11  -2   38.56    1.92
   0 -11  -2   41.76    1.94
   0  11  -2   42.50    2.62
   0  11   2   42.51    1.90
   0  11  -2   38.73    1.88
   0  11  -2   41.37    1.84
   0  11   2   41.58    1.94
   0  11   2   40.79    2.57
  -1 -11  -2    1.39    0.38
  -1 -11  -2    2.51    0.48
   1 -11   2    2.02    0.42
  -1  11  -2    2.07    0.42
  -1  11  -2    1.67    0.56
   1  11   2    3.27    0.71
   1  11   2    1.64    0.38
   1  11   2    2.19    0.47
  -1  11  -2    2.38    0.43
   2 -11   2   12.67    0.93
  -2 -11  -2    9.59    1.01
  -2 -11  -2   10.63    0.91
  -2  11  -2   12.16    1.29
   2  11   2   13.49    0.99
   2  11   2   14.74    1.28
  -2  11  -2   13.37    0.93
   2  11   2   14.86    0.98
  -3 -11  -2    1.08    0.41
  -3 -11  -2    2.13    0.51
   3 -11   2    1.53    0.37
   3  11   2    1.45    0.49
   3  11   2    1.50    0.41
  -3  11  -2    1.16    0.36
  -3  11  -2    1.54    0.59
   3  11   2    1.94    0.49
  -4 -11  -2   87.85    3.63
   4 -11   2   76.79    3.35
  -4 -11  -2   83.62    3.53
  -4  11  -2   88.87    4.71
  -4  11  -2   87.78    3.44
   4  11   2   89.16    3.50
   4  11   2   80.07    3.53
  -5 -11  -2    1.36    0.50
  -5 -11  -2    0.89    0.40
   5 -11   2    1.92    0.45
  -5  11  -2    1.46    0.43
   5  11   2    1.55    0.45
   6 -11   2  145.08    5.37
  -6 -11  -2  143.21    5.58
  -6 -11  -2  135.52    6.88
   6  11   2  144.72    5.49
  -6  11  -2  136.84    5.35
  -7 -11  -2    6.06    1.34
   7 -11   2    9.94    1.10
  -7 -11  -2    7.61    1.10
   7  11   2    6.30    0.96
  -7  11  -2    7.18    0.97
  -8 -11  -2    1.59    0.63
   8 -11   2    1.97    0.60
  -8 -11  -2    1.02    0.81
   8  11   2    2.67    0.70
  -8  11  -2    1.61    0.55
   9 -11   2    0.82    0.48
  -9 -11  -2    1.37    0.64
  -9 -11  -2   -0.71    0.59
  -9  11  -2    0.74    0.47
   9  11   2    0.50    0.46
 -10 -11  -2    2.01    1.13
  10 -11   2    2.52    0.73
 -10 -11  -2    1.70    0.73
 -10  11  -2    2.75    0.72
  10  11   2    2.08    0.69
 -10 -12   2    2.79    0.91
  10 -12  -2    5.69    1.07
 -10  12   2    4.73    1.03
  10  12  -2    4.42    0.97
  -9 -12   2    0.20    0.51
   9 -12  -2   -0.07    0.39
  -9  12   2    0.70    0.54
   9  12  -2    0.07    0.42
   8 -12  -2    8.88    1.18
  -8 -12   2    5.76    1.17
  -8 -12   2    6.76    1.16
  -8  12   2    5.27    0.97
   8  12  -2    6.38    1.06
  -7 -12   2   35.08    2.31
  -7 -12   2   33.07    2.14
   7 -12  -2   32.31    1.99
  -7  12   2   30.07    2.00
   7  12  -2   29.99    1.97
   7  12  -2   28.53    2.07
  -6 -12   2   32.37    2.10
   6 -12  -2   30.32    1.86
  -6 -12   2   30.71    2.00
  -6  12   2   29.95    1.90
   6  12  -2   28.58    1.85
   6  12  -2   33.47    2.08
  -5 -12   2   17.93    1.44
  -5 -12   2   19.17    1.49
   5 -12  -2   21.08    1.42
   5  12  -2   20.13    1.39
   5  12  -2   21.00    1.52
  -5  12   2   16.96    1.33
  -4 -12   2    4.96    0.82
  -4 -12   2    4.92    0.82
   4 -12  -2    7.72    0.93
   4  12  -2    4.52    0.73
   4  12  -2    5.05    0.92
  -4  12   2    5.79    0.81
   4  12  -2    5.39    0.85
   3 -12  -2   56.65    2.57
  -3 -12   2   58.95    2.74
  -3 -12   2   56.33    2.66
   3 -12  -2   56.31    2.59
   3  12  -2   57.38    2.67
  -3  12   2   60.68    2.66
  -3  12   2   55.04    2.52
   3  12  -2   56.05    3.29
   3  12  -2   57.30    2.56
  -2 -12   2    3.79    0.69
   2 -12  -2    5.34    0.72
  -2 -12   2    4.08    0.70
   2 -12  -2    5.12    0.71
  -2  12   2    4.83    0.69
  -2  12   2    5.06    0.67
   2  12  -2    3.35    0.61
   2  12  -2    3.11    0.56
   2  12  -2    6.40    1.00
  -1 -12   2   90.95    3.65
   1 -12  -2   90.80    3.62
   1 -12  -2   89.68    3.60
  -1 -12   2   89.07    3.61
  -1  12   2   90.27    3.54
   1  12  -2   92.42    3.53
  -1  12   2   94.99    4.84
  -1  12   2   86.15    3.58
   1  12  -2   89.90    3.61
   1  12  -2   88.10    4.69
   0 -12   2   -0.14    0.20
   0 -12  -2    0.38    0.28
   0 -12  -2    0.18    0.25
   0  12  -2    0.15    0.22
   0  12  -2    0.58    0.28
   0  12  -2    0.08    0.32
   0  12   2   -0.05    0.30
   0  12   2    0.12    0.23
   0  12   2    0.12    0.22
  -1 -12  -2   54.84    2.54
   1 -12   2   55.38    2.48
  -1 -12  -2   53.22    2.50
   1  12   2   54.85    2.53
   1  12   2   59.13    3.32
  -1  12  -2   52.43    3.31
  -1  12  -2   60.73    2.53
   1  12   2   60.88    2.52
  -2 -12  -2    7.33    0.88
   2 -12   2    4.80    0.69
  -2 -12  -2    5.32    0.75
   2  12   2    4.36    0.65
  -2  12  -2    4.16    0.64
   2  12   2    5.69    0.78
   2  12   2    5.78    0.95
  -3 -12  -2   91.17    3.75
  -3 -12  -2   90.01    3.69
   3 -12   2   81.44    3.51
   3  12   2   89.97    3.61
  -3  12  -2   87.67    3.56
   3  12   2   91.20    3.71
   3  12   2   89.78    4.53
  -4 -12  -2    5.37    0.82
   4 -12   2    6.73    0.83
  -4 -12  -2    5.63    0.85
  -4  12  -2    4.84    0.72
   4  12   2    6.49    0.83
   4  12   2    6.60    0.92
  -5 -12  -2    2.48    0.67
  -5 -12  -2    1.67    0.54
   5 -12   2    1.96    0.51
   5  12   2    1.31    0.45
  -5  12  -2    2.79    0.60
  -6 -12  -2   25.12    1.72
   6 -12   2   19.42    1.44
  -6  12  -2   22.48    1.53
   6  12   2   25.28    1.65
  -7 -12  -2   33.03    2.08
   7 -12   2   27.89    1.80
  -7  12  -2   28.44    1.82
   7  12   2   30.71    1.96
   8 -12   2    4.92    0.88
  -8 -12  -2    5.99    1.08
  -8  12  -2    4.74    0.85
   8  12   2    3.89    0.82
   9 -12   2    0.94    0.53
  -9 -12  -2    0.06    0.49
  -9 -12  -2    1.08    0.89
   9  12   2    1.00    0.56
  -9  12  -2    0.82    0.50
  10 -12   2    8.83    1.24
 -10 -12  -2    7.32    1.75
 -10 -12  -2   10.24    1.49
 -10  12  -2   10.07    1.32
  10  12   2    7.80    1.25
   9 -13  -2    4.26    0.93
  -9 -13   2    2.40    0.82
  -9  13   2    3.65    0.86
   9  13  -2    4.41    0.96
  -8 -13   2   14.93    1.71
   8 -13  -2   12.14    1.46
  -8 -13   2   18.01    1.98
  -8  13   2   12.87    1.53
   8  13  -2   15.77    1.64
  -7 -13   2    4.67    0.98
  -7 -13   2    4.65    0.96
   7 -13  -2    4.69    0.86
   7  13  -2    5.78    0.95
  -7  13   2    3.25    0.81
   7  13  -2    6.45    1.13
   6 -13  -2    2.85    0.67
  -6 -13   2    2.06    0.66
  -6 -13   2    2.77    0.78
   6  13  -2    2.55    0.73
  -6  13   2    2.79    0.70
   6  13  -2    2.52    0.63
  -5 -13   2   24.87    1.80
   5 -13  -2   27.96    1.74
  -5 -13   2   26.64    1.83
   5  13  -2   27.33    1.83
  -5  13   2   26.66    1.73
   5  13  -2   26.79    1.72
   4 -13  -2   18.51    1.36
  -4 -13   2   22.57    1.54
  -4 -13   2   19.12    1.47
   4  13  -2   18.62    1.42
   4  13  -2   17.67    1.33
  -4  13   2   17.98    1.36
  -3 -13   2   13.20    1.32
   3 -13  -2   15.49    1.15
  -3 -13   2   13.41    1.17
   3  13  -2   12.58    1.04
  -3  13   2   12.89    1.03
   3  13  -2   14.45    1.17
  -3  13   2   13.74    1.13
  -2 -13   2   40.81    2.13
   2 -13  -2   39.54    2.08
  -2 -13   2   37.25    2.10
   2 -13  -2   42.78    2.12
  -2  13   2   40.55    2.10
   2  13  -2   41.55    2.05
   2  13  -2   45.49    2.20
  -2  13   2   40.24    2.01
   1 -13  -2    0.25    0.31
   1 -13  -2    0.05    0.27
  -1 -13   2    0.22    0.29
  -1  13   2    0.64    0.32
   1  13  -2    0.01    0.23
  -1  13   2   -0.01    0.21
   1  13  -2    0.27    0.26
   0 -13   2   12.37    1.00
   0 -13  -2   10.31    1.09
   0 -13  -2   12.33    1.02
   0  13  -2   11.34    0.95
   0  13   2   10.17    1.06
   0  13   2   11.04    0.92
  -1 -13  -2    0.56    0.34
   1 -13   2    0.76    0.35
  -1 -13  -2    0.41    0.30
   1  13   2    0.76    0.33
  -1  13  -2    0.28    0.28
   1  13   2    0.75    0.37
   2 -13   2   56.37    2.57
  -2 -13  -2   56.72    2.66
  -2 -13  -2   57.13    2.69
   2  13   2   58.28    2.59
  -2  13  -2   52.64    2.51
   2  13   2   54.07    2.62
   3 -13   2   12.03    1.01
  -3 -13  -2    9.95    1.13
  -3 -13  -2   10.03    1.17
   3  13   2   11.37    1.13
   3  13   2   11.44    1.19
  -3  13  -2   11.36    0.95
  -4 -13  -2   15.28    1.32
  -4 -13  -2   15.31    1.30
   4 -13   2   17.70    1.25
  -4  13  -2   18.31    1.28
   4  13   2   19.44    1.33
   4  13   2   17.55    1.38
  -5 -13  -2    3.40    0.77
  -5 -13  -2    2.16    0.62
   5 -13   2    3.02    0.64
   5  13   2    3.42    0.67
  -5  13  -2    2.61    0.60
   6 -13   2   -0.06    0.30
  -6 -13  -2    0.46    0.44
   6  13   2   -0.01    0.32
  -6  13  -2    0.18    0.31
   7 -13   2    8.68    1.12
  -7 -13  -2    7.87    1.18
   7  13   2    8.25    1.13
  -7  13  -2   10.11    1.19
   8 -13   2   29.00    1.97
  -8 -13  -2   29.14    2.16
   8  13   2   33.33    2.18
  -8  13  -2   32.50    2.07
  -9 -13  -2    7.80    1.29
   9 -13   2    6.16    1.03
   9  13   2    6.67    1.13
  -9  13  -2    6.49    1.08
  -9 -14   2    4.61    1.09
   9 -14  -2    7.87    1.21
   9  14  -2    5.89    1.12
  -9  14   2    5.92    1.10
  -8 -14   2    2.99    0.91
   8 -14  -2    4.15    0.89
  -8  14   2    6.24    1.08
   8  14  -2    5.02    0.97
   7 -14  -2    0.44    0.41
  -7 -14   2    1.33    0.69
  -7 -14   2    1.51    0.69
   7  14  -2    1.05    0.68
   7  14  -2    1.55    0.63
  -7  14   2    0.83    0.55
  -6 -14   2    4.40    0.90
   6 -14  -2    4.78    0.89
  -6 -14   2    5.43    1.06
  -6  14   2    3.55    0.77
   6  14  -2    4.41    0.92
   6  14  -2    4.28    0.84
  -5 -14   2   29.58    2.00
   5 -14  -2   27.32    1.84
  -5 -14   2   30.08    2.06
  -5  14   2   31.92    1.97
   5  14  -2   29.20    2.01
   5  14  -2   31.10    1.91
  -4 -14   2    0.60    0.45
   4 -14  -2    0.72    0.40
  -4 -14   2    1.38    0.50
   4  14  -2    0.76    0.37
  -4  14   2    1.30    0.53
   4  14  -2    0.45    0.41
  -3 -14   2   52.64    2.67
   3 -14  -2   46.45    2.46
  -3 -14   2   49.54    2.60
  -3  14   2   52.91    2.57
   3  14  -2   52.14    2.50
   3  14  -2   50.18    2.60
  -2 -14   2   86.05    3.67
   2 -14  -2   80.08    3.54
  -2  14   2   80.86    3.43
  -2  14   2   83.28    3.56
   2  14  -2   85.05    3.50
   2  14  -2   79.91    3.55
  -1 -14   2    5.33    0.81
   1 -14  -2    5.65    0.81
   1 -14  -2    5.77    0.82
  -1  14   2    4.17    0.71
  -1  14   2    5.41    0.77
   1  14  -2    4.43    0.76
   0 -14  -2    4.02    0.73
   0 -14   2    5.98    0.85
   0 -14  -2    4.77    0.78
   0  14   2    5.92    0.82
   0  14  -2    7.30    0.89
   0  14   2    4.92    0.77
  -1 -14  -2    9.47    1.09
  -1 -14  -2   11.27    1.18
   1 -14   2    8.95    1.00
  -1  14  -2    9.17    1.02
   1  14   2    8.99    0.98
   1  14   2    8.12    1.03
  -2 -14  -2   59.16    2.84
  -2 -14  -2   54.65    2.81
   2 -14   2   65.21    2.84
   2  14   2   57.86    2.74
  -2  14  -2   62.67    2.79
   2  14   2   57.44    2.82
   3 -14   2   66.79    3.02
  -3 -14  -2   66.75    3.17
  -3 -14  -2   71.60    3.20
   3  14   2   66.62    3.12
  -3  14  -2   61.61    2.93
   3  14   2   63.38    2.99
   4 -14   2   25.21    1.61
  -4 -14  -2   25.06    1.73
  -4 -14  -2   25.40    1.78
  -4  14  -2   23.00    1.54
   4  14   2   23.16    1.59
   4  14   2   24.74    1.73
   5 -14   2   22.21    1.52
  -5 -14  -2   21.53    1.70
  -5 -14  -2   18.41    1.54
  -5  14  -2   18.86    1.43
   5  14   2   23.23    1.61
   6 -14   2   11.17    1.26
  -6 -14  -2    9.47    1.29
   6  14   2   12.97    1.40
  -6  14  -2   15.19    1.27
   7 -14   2    1.55    0.58
  -7 -14  -2    2.22    0.71
  -7  14  -2    1.87    0.59
   7  14   2    1.11    0.54
  -8 -14  -2   12.48    1.63
   8 -14   2   12.56    1.43
   8  14   2   13.71    1.59
  -8  14  -2   14.44    1.52
   8 -15  -2    0.63    0.52
  -8 -15   2    0.72    0.65
  -8  15   2    0.98    0.61
   8  15  -2    0.00    0.48
  -7 -15   2   70.61    3.79
  -7 -15   2   82.98    4.12
   7 -15  -2   79.57    3.74
   7  15  -2   69.53    3.64
  -7  15   2   71.03    3.67
  -6 -15   2    0.43    0.54
  -6 -15   2   -0.10    0.49
   6 -15  -2    0.38    0.41
   6  15  -2    0.38    0.43
  -6  15   2    0.38    0.44
   6  15  -2    0.59    0.54
   5 -15  -2    2.66    0.68
  -5 -15   2    3.29    0.84
  -5 -15   2    3.11    0.78
   5  15  -2    3.17    0.84
   5  15  -2    3.26    0.74
   4 -15  -2    0.45    0.38
  -4 -15   2    0.35    0.46
   4  15  -2    0.75    0.43
   4  15  -2    0.30    0.43
  -4  15   2    0.90    0.48
  -3 -15   2    0.03    0.32
   3 -15  -2    0.34    0.37
  -3  15   2    0.07    0.35
   3  15  -2    0.30    0.37
   3  15  -2    0.54    0.40
   2 -15  -2    2.61    0.64
  -2 -15   2    2.84    0.69
  -2  15   2    1.51    0.48
   2  15  -2    2.00    0.58
  -2  15   2    2.94    0.65
   1 -15  -2    4.54    0.78
  -1 -15   2    4.35    0.76
   1  15  -2    2.87    0.66
  -1  15   2    4.85    0.80
  -1  15   2    3.32    0.65
   0 -15  -2    0.41    0.37
   0 -15   2    0.20    0.30
   0 -15  -2    0.15    0.34
   0  15   2    0.60    0.36
   0  15  -2   -0.12    0.28
   0  15   2    0.23    0.32
  -1 -15  -2    2.11    0.61
  -1 -15  -2    1.38    0.49
   1 -15   2    2.13    0.54
   1  15   2    2.14    0.60
  -1  15  -2    2.20    0.56
   1  15   2    2.17    0.56
  -2 -15  -2    1.46    0.51
  -2 -15  -2    0.93    0.47
   2 -15   2    2.25    0.58
   2  15   2    1.80    0.51
   2  15   2    1.41    0.52
  -2  15  -2    1.00    0.43
  -3 -15  -2    2.99    0.75
  -3 -15  -2    2.75    0.69
   3 -15   2    2.03    0.55
   3  15   2    2.96    0.63
   3  15   2    2.47    0.68
  -3  15  -2    2.57    0.59
   4 -15   2    1.67    0.55
  -4 -15  -2    3.15    0.74
  -4 -15  -2    2.48    0.70
   4  15   2    2.75    0.64
   4  15   2    2.00    0.64
  -4  15  -2    2.46    0.60
  -5 -15  -2    0.09    0.45
   5 -15   2    0.04    0.36
  -5 -15  -2    0.01    0.42
  -5  15  -2    0.26    0.36
   5  15   2    0.22    0.39
   6 -15   2    1.15    0.51
  -6 -15  -2    1.59    0.67
  -6  15  -2    2.95    0.68
   6  15   2    1.42    0.56
   7 -15   2   73.36    3.44
  -7 -15  -2   64.93    3.54
  -7  15  -2   62.88    3.28
   7  15   2   70.45    3.50
   8 -15   2    2.89    0.78
  -8 -15  -2    2.44    0.82
  -8  15  -2    1.41    0.58
   8  15   2    2.32    0.74
  -7 -16   2    0.13    0.61
   7 -16  -2    0.49    0.50
   7  16  -2    0.33    0.52
  -7  16   2    0.50    0.54
  -6 -16   2    9.42    1.43
   6 -16  -2    9.49    1.27
   6  16  -2   12.43    1.60
  -6  16   2    9.64    1.32
   6  16  -2   10.32    1.34
  -5 -16   2   23.67    1.92
   5 -16  -2   25.72    1.82
  -5  16   2   23.42    1.77
   5  16  -2   25.77    1.83
   5  16  -2   23.82    1.90
  -4 -16   2    0.41    0.48
   4 -16  -2    0.46    0.41
  -4  16   2    0.34    0.40
   4  16  -2    0.06    0.38
   4  16  -2    0.10    0.40
  -3 -16   2   48.65    2.72
   3 -16  -2   49.65    2.63
   3  16  -2   47.29    2.68
  -3  16   2   47.35    2.59
  -2 -16   2   91.47    4.05
   2 -16  -2   88.05    3.93
   2  16  -2   91.01    4.00
  -2  16   2   82.89    3.87
   1 -16  -2    6.67    0.98
  -1 -16   2    7.63    1.05
   1  16  -2    7.61    1.04
  -1  16   2    7.82    1.01
  -1  16   2    6.77    1.01
   0 -16   2    1.72    0.56
   0 -16  -2    1.09    0.49
   0 -16  -2    1.96    0.60
   0  16  -2    1.69    0.54
   0  16   2    2.81    0.68
   0  16   2    1.13    0.47
   1 -16   2    5.13    0.86
  -1 -16  -2    5.60    0.93
  -1 -16  -2    5.05    0.90
   1  16   2    5.26    0.90
  -1  16  -2    4.74    0.81
   1  16   2    4.60    0.78
  -2 -16  -2   51.97    2.81
   2 -16   2   53.89    2.73
  -2 -16  -2   51.64    2.81
   2  16   2   54.98    2.75
   2  16   2   53.94    2.83
  -2  16  -2   54.18    2.71
  -3 -16  -2   57.92    3.02
  -3 -16  -2   57.35    2.98
   3 -16   2   50.91    2.75
   3  16   2   54.28    2.94
  -3  16  -2   54.11    2.77
   3  16   2   58.46    2.86
  -4 -16  -2    2.37    0.73
  -4 -16  -2    2.01    0.70
   4 -16   2    1.94    0.60
  -4  16  -2    1.71    0.56
   4  16   2    1.99    0.59
  -5 -16  -2   10.67    1.40
   5 -16   2   11.81    1.34
  -5  16  -2    9.86    1.22
   5  16   2    9.35    1.23
   6 -16   2    2.71    0.73
  -6 -16  -2    5.08    1.05
   6  16   2    4.19    0.88
  -6  16  -2    3.04    0.74
   7 -16   2    0.80    0.54
  -7 -16  -2    0.57    0.61
   7  16   2    0.98    0.62
  -7  16  -2    1.57    0.58
   6 -17  -2    0.80    0.48
  -6 -17   2    0.75    0.63
   6  17  -2    0.24    0.62
  -6  17   2    0.29    0.49
   6  17  -2    0.27    0.49
  -5 -17   2   13.59    1.67
   5 -17  -2    9.91    1.33
  -5  17   2   11.24    1.44
   5  17  -2   10.36    1.45
  -4 -17   2    6.45    1.13
   4 -17  -2    8.55    1.19
   4  17  -2    7.83    1.20
  -4  17   2    7.14    1.12
   3 -17  -2    3.06    0.74
  -3 -17   2    3.26    0.81
   3  17  -2    1.24    0.57
  -3  17   2    1.66    0.62
   2 -17  -2   32.34    2.06
  -2 -17   2   30.95    2.10
  -2  17   2   30.18    2.03
   2  17  -2   31.71    2.08
  -1 -17   2    2.55    0.68
   1 -17  -2    1.26    0.55
   1  17  -2    1.97    0.62
  -1  17   2    2.33    0.65
   0 -17   2   15.23    1.54
   0 -17  -2   14.12    1.52
   0  17   2   15.39    1.57
   0  17   2   16.11    1.33
   0  17  -2   13.35    1.45
   1 -17   2    5.60    0.93
  -1 -17  -2    5.93    0.99
   1  17   2    6.80    1.07
   1  17   2    4.79    0.85
  -1  17  -2    6.02    0.96
   2 -17   2   38.40    2.26
  -2 -17  -2   38.80    2.38
  -2 -17  -2   39.02    2.38
  -2  17  -2   33.92    2.12
   2  17   2   35.55    2.28
   2  17   2   38.59    2.24
   3 -17   2    6.86    1.05
  -3 -17  -2    8.01    1.21
  -3 -17  -2    7.20    1.16
   3  17   2    5.82    0.96
  -3  17  -2    7.23    1.06
   3  17   2    7.26    1.18
  -4 -17  -2    4.02    0.94
  -4 -17  -2    3.56    0.88
   4 -17   2    2.57    0.71
  -4  17  -2    3.25    0.74
   4  17   2    3.79    0.81
   5 -17   2    6.21    1.02
  -5 -17  -2    3.81    0.93
  -5  17  -2    5.99    0.99
   5  17   2    4.64    0.93
  -6 -17  -2    1.46    0.74
   6 -17   2    1.34    0.61
  -6  17  -2    1.87    0.64
   6  17   2    1.75    0.66
   5 -18  -2    6.47    1.12
  -5 -18   2    8.32    1.38
   5  18  -2    8.89    1.39
  -5  18   2    9.71    1.34
   4 -18  -2    2.78    0.73
  -4 -18   2    1.22    0.65
  -4  18   2    2.26    0.72
   4  18  -2    2.10    0.76
   3 -18  -2   29.15    2.03
  -3 -18   2   29.90    2.16
  -3  18   2   29.50    2.04
   3  18  -2   27.70    2.05
   2 -18  -2    1.60    0.63
  -2 -18   2    1.39    0.60
   2  18  -2    0.78    0.52
  -2  18   2    1.03    0.53
   1 -18  -2   23.63    1.80
  -1 -18   2   24.58    1.85
  -1  18   2   20.68    1.70
   1  18  -2   23.38    1.76
   0 -18  -2    2.12    0.67
   0 -18   2    2.01    0.62
   0  18   2    2.49    0.73
   0  18  -2    1.83    0.63
   1 -18   2    8.81    1.21
  -1 -18  -2    9.79    1.33
   1  18   2   11.36    1.33
  -1  18  -2    9.47    1.25
   1  18   2   11.52    1.42
  -2 -18  -2    5.41    1.03
   2 -18   2    5.19    0.94
  -2  18  -2    6.72    1.03
   2  18   2    5.91    0.98
   2  18   2    5.06    1.01
  -3 -18  -2   62.08    3.27
  -3 -18  -2   58.08    3.21
   3 -18   2   59.16    3.08
   3  18   2   60.89    3.08
   3  18   2   56.51    3.15
  -3  18  -2   48.43    2.85
   4 -18   2    2.65    0.74
  -4 -18  -2    4.85    1.09
  -4 -18  -2    3.51    0.93
   4  18   2    3.03    0.76
  -4  18  -2    3.34    0.80
   5 -18   2    2.09    0.69
  -5 -18  -2    4.36    1.02
  -5  18  -2    2.41    0.70
   5  18   2    2.24    0.74
  -4 -19   2    8.47    1.36
   4 -19  -2    8.84    1.28
   4  19  -2    5.87    1.14
  -4  19   2    7.83    1.24
  -3 -19   2    0.27    0.53
   3 -19  -2    0.73    0.52
   3  19  -2    0.47    0.55
  -3  19   2    0.02    0.43
  -2 -19   2    1.65    0.66
   2 -19  -2    1.32    0.63
  -2  19   2    0.79    0.57
   2  19  -2    1.51    0.65
   1 -19  -2    3.81    0.88
  -1 -19   2    2.92    0.81
   1  19  -2    2.34    0.73
  -1  19   2    3.27    0.84
   0 -19  -2    8.31    1.25
   0 -19   2    8.21    1.23
   0  19   2    9.44    1.32
   0  19  -2    9.77    1.31
   1 -19   2    1.67    0.63
  -1 -19  -2    0.86    0.58
   1  19   2    2.06    0.74
  -1  19  -2    2.17    0.68
   2 -19   2    2.52    0.74
  -2 -19  -2    3.14    0.86
  -2  19  -2    1.80    0.67
   2  19   2    3.90    0.94
   2  19   2    2.45    0.72
   3 -19   2   -0.04    0.43
  -3 -19  -2    0.40    0.55
  -3  19  -2   -0.30    0.38
   3  19   2    0.33    0.46
 -12   0   3   -0.40    0.70
 -12   0   3   -0.62    0.41
  12   0  -3   -0.20    0.41
  12   0  -3    0.34    0.47
 -11   0   3    1.24    0.96
 -11   0   3    1.09    0.63
  11   0  -3    1.75    0.63
 -10   0   3    0.21    0.67
 -10   0   3    0.44    0.53
  10   0  -3   -0.15    0.33
   9   0  -3   11.97    1.37
  -9   0   3   12.31    1.43
  -8   0   3   -0.15    0.31
   8   0  -3    0.44    0.34
  -8   0   3    0.94    0.44
  -7   0   3   12.05    1.23
   7   0  -3   10.59    1.16
   7   0  -3   12.56    1.06
  -7   0   3   10.20    1.16
  -6   0   3    0.00    0.26
   6   0  -3    0.11    0.24
   6   0  -3    1.40    0.43
  -6   0   3    0.14    0.28
  -5   0   3  357.37   12.32
   5   0  -3  358.12   12.23
   5   0  -3  368.66   12.32
  -5   0   3  407.09   15.17
  -5   0   3  366.76   12.30
  -4   0   3    0.00    0.17
  -4   0   3    0.36    0.23
   4   0  -3    0.10    0.17
   3   0  -3   28.04    1.31
  -3   0   3   26.93    1.35
  -3   0   3   29.09    1.61
  -2   0   3    0.21    0.17
  -1   0   3   30.24    1.60
   0   0   3    1.24    0.27
   0   0  -3    0.89    0.25
  -1   0  -3  247.24    9.98
   1   0   3  223.85    9.93
  -1   0  -3  270.29    7.92
   2   0   3    0.34    0.15
   3   0   3  555.82   21.71
   3   0   3  507.84   17.38
  -3   0  -3  551.72   17.62
  -3   0  -3  603.53   21.60
  -4   0  -3    0.63    0.30
   4   0   3    0.16    0.15
  -4   0  -3    1.15    0.26
  -5   0  -3    0.48    0.36
   5   0   3    0.41    0.23
  -5   0  -3    3.02    0.47
   6   0   3    0.35    0.24
  -6   0  -3    0.15    0.34
  -6   0  -3   -0.07    0.20
  -7   0  -3    8.41    0.94
  -7   0  -3    6.91    1.26
   7   0   3    7.21    0.87
  -8   0  -3    0.30    0.34
   8   0   3    0.27    0.34
  -8   0  -3    0.19    0.52
   9   0   3  101.17    4.20
  -9   0  -3   88.76    5.57
  -9   0  -3  103.93    4.26
 -10   0  -3   -0.12    0.34
 -10   0  -3    0.96    0.83
  10   0   3   -0.30    0.30
  11   0   3   17.88    1.72
 -11   0  -3   12.59    2.26
 -11   0  -3   16.29    1.73
 -12   0  -3    0.28    0.51
  12   0   3    0.66    0.54
  12   0   3    0.20    0.48
 -12   0  -3    0.94    0.90
 -12  -1   3    0.08    0.78
  12  -1  -3    0.14    0.42
 -12  -1   3    0.63    0.59
  12  -1  -3    0.16    0.45
  12   1  -3    1.59    0.64
 -12   1   3   -0.29    0.46
 -12   1   3   -0.07    0.76
  11  -1  -3    6.39    1.08
  11  -1  -3    6.62    1.08
 -11  -1   3    5.69    1.56
 -11  -1   3    6.32    1.12
  11   1  -3    5.36    0.99
 -11   1   3    6.47    1.14
 -11   1   3    4.49    1.44
  10  -1  -3   65.98    3.24
 -10  -1   3   65.44    3.31
 -10   1   3   52.76    4.12
 -10   1   3   63.97    3.28
  10   1  -3   60.01    3.15
   9  -1  -3   66.02    3.20
  -9  -1   3   61.61    3.19
   9   1  -3   66.46    3.21
  -9   1   3   67.83    3.29
  -8  -1   3   25.68    1.75
  -8  -1   3   29.54    1.88
   8  -1  -3   29.11    1.80
  -8   1   3   29.57    1.85
  -8   1   3   28.11    1.82
   8   1  -3   28.11    1.79
   7  -1  -3   43.88    2.15
   7  -1  -3   43.55    2.27
  -7  -1   3   51.45    2.47
  -7  -1   3   45.94    2.33
   7  -1  -3   47.27    2.33
   7   1  -3   41.85    2.26
  -7   1   3   45.27    2.35
   7   1  -3   46.75    2.33
  -7   1   3   42.76    2.29
  -6  -1   3   75.38    3.20
   6  -1  -3   73.86    3.16
   6  -1  -3   79.19    3.19
  -6  -1   3   73.24    3.24
   6   1  -3   73.26    3.18
  -6   1   3   71.80    3.16
   6   1  -3   77.15    3.19
  -6   1   3   76.52    3.22
   5  -1  -3    3.55    0.57
  -5  -1   3    3.79    0.57
  -5  -1   3    2.16    0.46
  -5  -1   3    3.48    0.59
  -5   1   3    3.94    0.62
   5   1  -3    3.99    0.63
  -5   1   3    2.74    0.52
  -5   1   3    3.74    0.59
   5   1  -3    3.49    0.56
  -4  -1   3   38.02    1.95
  -4  -1   3   36.42    1.75
   4  -1  -3   34.37    1.63
  -3  -1   3  117.35    4.99
  -3  -1   3  110.21    4.10
   3   1  -3  114.58    4.02
  -3   1   3  116.26    4.06
  -2  -1   3   75.26    3.44
   2   1  -3   77.89    3.47
  -1  -1   3  110.68    4.87
   1   1  -3  117.04    4.89
   0  -1   3    3.18    0.42
   0   1  -3    4.01    0.42
   1  -1   3   28.72    1.47
  -1  -1  -3   35.15    1.17
  -1   1  -3   28.60    1.50
  -1   1  -3   30.57    1.15
  -2  -1  -3   84.86    2.79
   2  -1   3   80.77    3.39
   2   1   3   73.80    3.40
  -2   1  -3   85.46    2.81
  -2   1  -3   79.93    3.46
   3  -1   3   60.75    2.57
  -3  -1  -3   65.22    2.94
   3  -1   3   55.99    2.18
  -3  -1  -3   62.55    2.26
  -3   1  -3   65.76    2.89
   3   1   3   60.76    2.18
   3   1   3   59.35    2.51
  -3   1  -3   60.78    2.67
  -3   1  -3   61.32    2.28
  -4  -1  -3   15.54    1.19
  -4  -1  -3   13.15    0.80
  -4  -1  -3   12.99    0.77
   4  -1   3   13.51    0.80
  -4   1  -3   16.02    1.17
   4   1   3   12.97    0.78
  -4   1  -3   14.66    0.78
   5  -1   3    6.74    0.69
  -5  -1  -3    5.85    0.64
  -5  -1  -3    5.79    0.95
  -5   1  -3    7.35    0.73
  -5   1  -3    6.11    0.91
   5   1   3    5.53    0.63
  -6  -1  -3    2.10    0.47
  -6  -1  -3    2.26    0.69
   6  -1   3    1.56    0.39
  -6   1  -3    2.04    0.64
   6   1   3    2.17    0.45
  -6   1  -3    1.38    0.40
  -7  -1  -3    0.84    0.53
   7  -1   3    1.30    0.41
  -7  -1  -3    0.52    0.33
   7   1   3    0.64    0.35
  -7   1  -3    0.47    0.31
  -7   1  -3    0.99    0.52
   8  -1   3  187.96    6.55
  -8  -1  -3  164.38    8.44
  -8  -1  -3  173.45    6.53
   8   1   3  179.10    6.54
  -8   1  -3  168.32    8.42
  -8   1  -3  180.44    6.55
  -9  -1  -3   17.14    2.43
   9  -1   3   26.04    1.69
  -9  -1  -3   23.86    1.67
  -9   1  -3   24.52    2.40
   9   1   3   26.66    1.71
  -9   1  -3   24.36    1.68
 -10  -1  -3    0.31    0.40
  10  -1   3    0.82    0.48
 -10  -1  -3    0.59    0.72
  10   1   3    0.55    0.45
 -10   1  -3    0.46    0.46
 -10   1  -3    0.23    0.56
  11  -1   3    2.90    0.73
  11  -1   3    1.33    0.58
 -11  -1  -3    0.34    0.76
 -11  -1  -3    1.79    0.62
 -11   1  -3    1.52    0.98
 -11   1  -3    1.40    0.62
  11   1   3    1.67    0.63
  12  -1   3   25.56    1.88
 -12  -1  -3   23.24    3.24
 -12  -1  -3   24.53    1.96
  12  -1   3   26.63    1.92
  12   1   3   24.21    1.86
 -12   1  -3   28.33    2.02
 -12   1  -3   21.31    3.12
 -12  -2   3    3.56    1.43
  12  -2  -3    4.38    0.95
 -12  -2   3    4.58    1.04
 -12   2   3    4.12    1.44
 -12   2   3    3.91    0.96
  12   2  -3    3.76    0.89
  11  -2  -3    0.55    0.45
 -11  -2   3    0.55    0.86
  11  -2  -3    1.32    0.58
 -11  -2   3    0.33    0.50
 -11   2   3    0.15    0.66
 -11   2   3   -0.03    0.47
  11   2  -3    1.15    0.58
  10  -2  -3   37.11    2.25
  10  -2  -3   38.98    2.30
 -10  -2   3   34.13    2.25
 -10   2   3   28.11    2.86
 -10   2   3   33.46    2.23
  10   2  -3   37.90    2.28
   9  -2  -3    2.86    0.68
  -9  -2   3    2.87    0.73
   9  -2  -3    3.72    0.79
   9   2  -3    3.61    0.77
  -9   2   3    1.70    0.88
  -9   2   3    4.30    0.83
  -8  -2   3   11.47    1.33
   8  -2  -3   12.31    1.29
  -8  -2   3   10.12    1.20
   8   2  -3   11.99    1.29
  -8   2   3   10.46    1.21
   8   2  -3   12.13    1.28
  -8   2   3   10.28    1.21
   7  -2  -3    0.26    0.31
  -7  -2   3    0.73    0.37
   7  -2  -3    1.16    0.45
  -7  -2   3    1.92    0.59
   7  -2  -3    0.57    0.34
  -7   2   3    0.09    0.30
  -7   2   3    1.05    0.44
   7   2  -3   -0.04    0.23
   7   2  -3    0.40    0.33
  -6  -2   3    0.36    0.29
   6  -2  -3    0.32    0.27
   6  -2  -3    1.61    0.42
  -6  -2   3    0.50    0.34
   6  -2  -3    0.94    0.38
   6   2  -3    1.69    0.44
  -6   2   3    1.83    0.47
   6   2  -3    0.59    0.35
  -6   2   3    0.59    0.31
  -5  -2   3   66.27    2.98
   5  -2  -3   69.03    2.80
   5  -2  -3   69.12    2.90
  -5  -2   3   72.46    2.98
  -5  -2   3   74.59    3.32
   5  -2  -3   70.58    2.89
   5   2  -3   75.28    3.02
  -5   2   3   72.17    2.95
  -4  -2   3  249.18   10.19
   4  -2  -3  243.54    8.23
  -4  -2   3  241.91    8.38
   4   2  -3  244.88    8.26
   4   2  -3  258.33   10.26
   3  -2  -3   17.58    0.93
   3  -2  -3   18.30    0.94
  -3  -2   3   16.63    1.00
  -3  -2   3   19.07    1.16
  -3   2   3   17.21    0.95
   3   2  -3   18.67    1.17
   3   2  -3   21.05    1.01
  -2  -2   3  474.42   19.35
   2   2  -3  495.55   19.38
   1   2  -3  301.22   12.16
   0   2  -3  115.52    4.89
  -1  -2  -3   10.66    0.51
   1  -2   3    9.40    0.66
  -1   2  -3   11.68    0.74
  -1   2  -3   10.84    0.51
  -2  -2  -3   21.14    0.85
   2  -2   3   18.68    1.01
  -2   2  -3   18.83    1.06
  -2   2  -3   18.28    0.85
   3  -2   3  156.45    5.44
  -3  -2  -3  166.92    5.56
   3  -2   3  164.43    6.79
  -3  -2  -3  178.21    7.00
  -3   2  -3  168.37    6.88
   3   2   3  162.38    5.47
  -3   2  -3  164.75    5.61
  -3   2  -3  179.13    6.93
  -4  -2  -3  311.45   10.16
   4  -2   3  274.52    9.70
  -4  -2  -3  295.18    9.76
  -4  -2  -3  313.46   12.29
  -4  -2  -3  300.81    9.85
   4   2   3  296.55    9.75
  -4   2  -3  316.61   12.19
  -4   2  -3  302.95   12.09
  -5  -2  -3   86.38    4.41
   5  -2   3   86.82    3.34
  -5  -2  -3   90.58    3.37
  -5   2  -3   91.05    3.83
  -5   2  -3   85.34    3.35
  -5   2  -3   97.54    4.40
   5   2   3   91.92    3.37
  -6  -2  -3   10.53    1.45
  -6  -2  -3   13.39    0.96
   6  -2   3   12.55    0.92
   6   2   3   11.75    0.90
  -6   2  -3   12.79    0.95
  -6   2  -3   13.93    1.34
  -7  -2  -3   43.92    2.14
   7  -2   3   40.84    2.07
  -7  -2  -3   41.55    2.95
   7   2   3   46.13    2.17
  -7   2  -3   45.07    2.15
  -7   2  -3   36.07    2.72
  -8  -2  -3   14.34    1.19
   8  -2   3   14.18    1.15
  -8  -2  -3   11.08    1.78
   8   2   3   14.83    1.19
  -8   2  -3   15.02    1.21
  -8   2  -3   12.82    1.81
  -9  -2  -3    1.61    0.87
  -9  -2  -3    2.34    0.64
   9  -2   3    2.31    0.61
   9   2   3    1.69    0.58
  -9   2  -3    0.68    0.63
  -9   2  -3    2.02    0.61
 -10  -2  -3    0.42    0.71
  10  -2   3    0.27    0.41
 -10  -2  -3   -0.01    0.37
  10  -2   3    0.17    0.38
 -10   2  -3    0.77    0.46
 -10   2  -3   -0.12    0.55
  10   2   3    0.19    0.38
  11  -2   3    5.64    0.99
 -11  -2  -3    5.10    0.98
 -11  -2  -3    4.79    1.47
  11  -2   3    4.90    0.93
 -11   2  -3    5.58    1.56
  11   2   3    5.69    1.00
 -11   2  -3    4.22    0.92
  12  -2   3   -0.01    0.45
 -12  -2  -3   -0.09    0.46
 -12  -2  -3   -0.36    0.73
 -12   2  -3    0.59    0.58
  12   2   3    0.38    0.48
 -12   2  -3   -0.14    0.82
 -12  -3   3    5.58    1.10
  12  -3  -3    5.77    1.06
 -12  -3   3    5.11    1.60
 -12   3   3    4.61    1.05
 -12   3   3    3.90    1.35
  12   3  -3    5.71    1.07
 -11  -3   3   19.66    1.96
  11  -3  -3   23.76    1.77
 -11  -3   3   20.03    2.87
 -11   3   3   21.28    2.79
  11   3  -3   18.56    1.85
 -11   3   3   18.72    1.93
 -10  -3   3   14.12    1.58
  10  -3  -3   15.55    1.59
  10  -3  -3   15.79    1.61
  10   3  -3   14.27    1.53
 -10   3   3   14.26    2.20
 -10   3   3   13.38    1.55
   9  -3  -3   72.89    3.41
  -9  -3   3   72.39    3.49
   9  -3  -3   82.20    3.54
  -9   3   3   67.60    3.42
   9   3  -3   71.69    3.44
  -9   3   3   65.59    4.39
  -8  -3   3    5.85    0.98
   8  -3  -3    3.83    0.75
   8  -3  -3    3.94    0.75
  -8  -3   3    4.87    0.84
   8   3  -3    6.47    0.98
  -8   3   3    6.45    1.32
   8   3  -3    3.90    0.75
  -8   3   3    5.06    0.85
  -7  -3   3    6.25    0.89
   7  -3  -3    7.19    0.86
  -7  -3   3    8.37    1.06
   7  -3  -3    6.82    0.88
   7  -3  -3    6.05    0.83
  -7   3   3    9.86    1.07
  -7   3   3    6.69    0.91
   7   3  -3    6.42    0.86
   7   3  -3    5.55    0.86
   6  -3  -3   18.72    1.16
   6  -3  -3   18.58    1.24
  -6  -3   3   17.94    1.32
  -6  -3   3   18.88    1.30
   6  -3  -3   17.12    1.21
   6   3  -3   18.67    1.25
  -6   3   3   20.35    1.31
   6   3  -3   21.52    1.36
  -6   3   3   19.98    1.28
   5  -3  -3  129.46    4.78
  -5  -3   3  131.00    4.97
   5  -3  -3  133.36    4.80
  -5  -3   3  131.80    4.89
   5  -3  -3  134.30    4.73
  -5  -3   3  131.67    5.69
   5   3  -3  138.46    4.95
   5   3  -3  129.10    4.81
  -5   3   3  124.77    4.82
  -5   3   3  127.33    4.79
   5   3  -3  141.78    5.82
  -4  -3   3    7.57    0.80
  -4  -3   3    5.16    0.62
  -4  -3   3    3.70    0.54
   4  -3  -3    4.89    0.57
  -4   3   3    3.67    0.51
   4   3  -3    4.53    0.57
   4   3  -3    4.03    0.57
  -4   3   3    3.90    0.53
  -3  -3   3    1.28    0.31
   3  -3  -3    1.21    0.25
  -3  -3   3    0.94    0.28
  -3   3   3    1.22    0.27
   3   3  -3    1.61    0.30
   3   3  -3    1.23    0.33
  -2  -3   3    6.12    0.60
  -2  -3   3    6.82    0.52
   2   3  -3    7.92    0.66
  -1  -3   3    6.82    0.63
   1   3  -3    8.00    0.66
   0  -3   3   82.43    3.72
   0   3  -3   87.14    3.74
  -1  -3  -3    6.86    0.38
   1  -3   3    6.41    0.55
  -1   3  -3    6.35    0.56
  -1   3  -3    6.55    0.38
  -2  -3  -3  138.95    4.49
   2  -3   3  135.23    5.66
   2   3   3  135.82    4.44
  -2   3  -3  133.38    4.53
  -2   3  -3  135.69    5.73
   3  -3   3   76.27    3.42
  -3  -3  -3   79.68    2.80
   3  -3   3   75.52    2.71
  -3  -3  -3   89.59    3.72
  -3   3  -3   84.08    3.56
   3   3   3   77.17    3.30
  -3   3  -3   78.13    2.88
  -3   3  -3   78.04    3.51
   3   3   3   76.09    2.76
   4  -3   3  132.96    4.52
  -4  -3  -3  132.47    4.67
  -4  -3  -3  132.08    4.58
  -4  -3  -3  139.61    5.96
  -4  -3  -3  134.82    4.61
   4  -3   3  127.78    4.50
  -4   3  -3  141.39    5.80
  -4   3  -3  124.46    4.57
   4   3   3  133.24    5.32
  -4   3  -3  134.74    5.64
   4   3   3  131.09    4.56
   5  -3   3   38.01    1.73
  -5  -3  -3   41.30    1.82
  -5  -3  -3   38.12    2.47
   5  -3   3   44.30    1.79
  -5   3  -3   39.20    1.99
  -5   3  -3   44.65    2.42
   5   3   3   40.78    1.81
  -5   3  -3   36.87    1.78
   6  -3   3   73.78    3.05
  -6  -3  -3   79.68    3.16
   6  -3   3   76.62    3.07
  -6  -3  -3   76.54    4.21
  -6   3  -3   77.83    3.16
  -6   3  -3   83.49    4.11
   6   3   3   77.93    3.13
   7  -3   3   38.95    1.89
  -7  -3  -3   34.21    1.87
  -7  -3  -3   33.55    2.61
   7  -3   3   38.14    1.87
   7   3   3   34.94    1.88
  -7   3  -3   34.87    2.49
  -7   3  -3   35.90    1.90
  -8  -3  -3    1.95    0.83
  -8  -3  -3    4.26    0.73
   8  -3   3    1.79    0.52
   8  -3   3    1.68    0.48
  -8   3  -3    1.58    0.51
  -8   3  -3    2.23    0.79
   8   3   3    2.11    0.55
  -9  -3  -3   60.83    3.04
  -9  -3  -3   57.08    4.19
   9  -3   3   66.40    3.01
   9  -3   3   68.01    3.02
  -9   3  -3   51.91    3.88
   9   3   3   67.46    3.10
  -9   3  -3   61.77    3.01
 -10  -3  -3   17.67    2.61
  10  -3   3   21.84    1.59
 -10  -3  -3   22.47    1.69
  10   3   3   20.65    1.61
 -10   3  -3   18.00    2.52
 -10   3  -3   20.51    1.62
 -11  -3  -3   12.84    2.33
 -11  -3  -3   13.52    1.56
  11  -3   3   11.52    1.38
 -11   3  -3    9.72    2.00
  11   3   3   12.01    1.43
 -11   3  -3   12.73    1.48
 -12  -3  -3   36.01    2.39
 -12  -3  -3   28.71    3.65
  12  -3   3   35.81    2.25
  12   3   3   36.98    2.33
 -12   3  -3   35.36    2.35
 -12   3  -3   29.49    3.63
 -12  -4   3   11.15    2.27
 -12  -4   3    8.79    1.39
  12  -4  -3   11.38    1.47
 -12   4   3   10.01    1.44
  12   4  -3    8.10    1.25
 -11  -4   3    2.19    1.05
 -11  -4   3    0.69    0.55
  11  -4  -3    0.59    0.46
  11   4  -3    0.93    0.52
 -11   4   3    0.05    0.65
 -11   4   3    1.88    0.71
  10  -4  -3    3.08    0.78
 -10  -4   3    6.13    1.06
  10   4  -3    4.33    0.87
 -10   4   3    2.59    0.73
 -10   4   3    4.21    1.22
  -9  -4   3    0.74    0.46
  -9  -4   3    0.33    0.46
   9  -4  -3   -0.01    0.30
  -9   4   3   -0.26    0.49
   9   4  -3    0.27    0.37
  -9   4   3    0.54    0.45
  -8  -4   3   48.21    2.58
   8  -4  -3   52.29    2.57
  -8  -4   3   52.66    2.74
   8   4  -3   47.15    2.51
  -8   4   3   47.20    3.23
   8   4  -3   44.83    2.51
  -8   4   3   51.14    2.62
  -7  -4   3    0.25    0.33
  -7  -4   3   -0.13    0.28
   7  -4  -3    0.49    0.32
  -7   4   3    0.52    0.32
  -7   4   3    1.01    0.55
   7   4  -3    0.64    0.42
   7   4  -3    0.34    0.33
  -7   4   3    0.11    0.28
  -6  -4   3  313.76   10.38
   6  -4  -3  305.29   10.23
   6  -4  -3  295.88   10.10
   6   4  -3  301.18   10.25
  -6   4   3  303.21   10.32
  -6   4   3  299.33   10.20
   6   4  -3  296.61   10.36
  -5  -4   3   14.51    1.03
   5  -4  -3   14.14    0.95
  -5  -4   3   15.08    1.11
   5  -4  -3   15.41    1.02
  -5  -4   3   14.95    1.07
   5   4  -3   12.89    0.96
   5   4  -3   13.54    1.03
  -5   4   3   16.99    1.09
   5   4  -3   15.13    1.11
  -5   4   3   14.74    0.99
  -4  -4   3   17.39    1.16
  -4  -4   3   16.59    1.06
   4  -4  -3   16.93    0.99
  -4  -4   3   17.61    1.10
   4  -4  -3   18.17    0.99
   4   4  -3   16.29    1.04
   4   4  -3   18.26    1.20
   4   4  -3   19.92    1.07
  -4   4   3   16.79    1.02
  -4   4   3   17.07    1.00
   3  -4  -3   11.65    0.72
  -3  -4   3   11.48    0.89
  -3  -4   3   11.20    0.78
   3   4  -3   13.59    0.96
  -3   4   3   11.81    0.74
   3   4  -3   11.41    0.74
  -2  -4   3   58.77    2.86
  -2  -4   3   60.36    2.27
   2  -4  -3   61.31    2.22
   2   4  -3   61.09    2.86
  -2   4   3   59.83    2.22
  -1  -4   3    4.87    0.38
  -1  -4   3    3.66    0.52
  -1   4   3    3.97    0.34
   1   4  -3    4.62    0.51
   0   4  -3  925.42   37.99
   0   4   3 1000.00   29.94
   1  -4   3   34.23    1.82
  -1  -4  -3   36.86    1.33
   1   4   3   34.67    1.36
  -1   4  -3   36.71    1.87
  -1   4  -3   37.04    1.35
   2  -4   3  133.31    4.31
   2  -4   3  126.56    5.60
  -2  -4  -3  135.52    4.38
   2   4   3  129.97    4.38
  -2   4  -3  131.52    5.68
  -2   4  -3  136.54    4.47
  -3  -4  -3   52.19    2.51
  -3  -4  -3   49.30    1.88
  -3  -4  -3   47.34    1.86
   3  -4   3   44.95    2.29
   3  -4   3   46.48    1.78
  -3  -4  -3   48.98    1.84
   3   4   3   47.27    2.19
  -3   4  -3   49.64    2.42
  -3   4  -3   53.23    2.42
   3   4   3   48.03    1.86
  -4  -4  -3   84.16    3.11
  -4  -4  -3   84.23    3.07
  -4  -4  -3   82.03    3.08
  -4  -4  -3   85.22    4.07
   4  -4   3   79.69    2.99
  -4   4  -3   86.77    3.89
   4   4   3   85.30    3.09
   4   4   3   84.94    3.53
  -4   4  -3   81.92    3.06
  -4   4  -3   87.67    3.84
  -5  -4  -3    7.66    0.66
  -5  -4  -3    7.49    1.11
   5  -4   3    8.13    0.64
  -5   4  -3    8.57    0.69
   5   4   3    9.24    0.71
  -5   4  -3    9.24    0.77
  -5   4  -3    7.74    1.01
   6  -4   3    3.48    0.53
  -6  -4  -3    1.50    0.62
  -6  -4  -3    1.26    0.38
   6   4   3    2.10    0.44
  -6   4  -3    0.46    0.41
  -6   4  -3    0.57    0.30
  -7  -4  -3    8.14    1.41
   7  -4   3    8.31    0.89
  -7  -4  -3    8.42    0.96
  -7   4  -3    7.30    1.22
  -7   4  -3    6.74    0.86
   7   4   3    8.82    0.96
  -8  -4  -3   41.61    2.26
   8  -4   3   43.67    2.18
  -8  -4  -3   37.06    3.04
   8   4   3   48.76    2.35
  -8   4  -3   40.93    2.96
  -8   4  -3   42.98    2.24
  -9  -4  -3   12.59    2.07
   9  -4   3   17.71    1.34
  -9  -4  -3   14.43    1.49
  -9   4  -3   15.14    1.30
   9   4   3   18.25    1.40
  -9   4  -3   12.07    1.88
  10  -4   3    1.61    0.57
 -10  -4  -3    3.39    0.80
 -10  -4  -3    1.32    0.92
 -10   4  -3    0.92    0.77
  10   4   3    1.38    0.57
 -10   4  -3    0.69    0.50
  11  -4   3    6.13    1.00
 -11  -4  -3    6.21    1.09
 -11  -4  -3    6.43    1.67
  11   4   3    7.78    1.18
 -11   4  -3    6.07    1.57
 -11   4  -3    7.10    1.11
 -12  -4  -3   -0.10    0.80
 -12  -4  -3    0.15    0.46
  12  -4   3   -0.09    0.47
 -12   4  -3   -0.02    0.48
  12   4   3    0.23    0.52
 -12   4  -3    0.38    0.95
 -12  -5   3    1.48    1.05
  12  -5  -3    1.79    0.72
 -12  -5   3    1.60    0.75
 -12   5   3    1.20    0.66
  12   5  -3    0.91    0.58
 -11  -5   3   56.53    3.17
  11  -5  -3   55.50    3.08
  11   5  -3   53.12    3.05
 -11   5   3   57.46    3.16
 -10  -5   3   18.21    1.81
  10  -5  -3   16.80    1.69
  10   5  -3   17.97    1.77
 -10   5   3   14.90    1.65
   9  -5  -3    3.60    0.76
  -9  -5   3    3.02    0.83
  -9  -5   3    6.02    1.01
  -9   5   3    4.05    1.09
   9   5  -3    4.58    0.86
  -9   5   3    5.14    0.92
  -8  -5   3    4.23    0.83
  -8  -5   3    4.68    0.89
   8  -5  -3    4.39    0.77
   8   5  -3    3.34    0.73
   8   5  -3    3.54    0.77
  -8   5   3    3.03    0.73
   7  -5  -3   15.88    1.21
  -7  -5   3   16.29    1.29
  -7  -5   3   17.11    1.38
  -7   5   3   18.91    1.29
  -7   5   3   16.06    1.59
  -7   5   3   16.60    1.29
   7   5  -3   16.47    1.26
   7   5  -3   16.33    1.29
  -6  -5   3   41.23    2.13
   6  -5  -3   37.57    1.92
   6  -5  -3   39.67    2.02
  -6  -5   3   45.13    2.27
  -6   5   3   40.95    2.02
  -6   5   3   42.68    2.50
   6   5  -3   43.77    2.17
   6   5  -3   40.49    2.04
  -6   5   3   40.88    2.09
  -5  -5   3  264.90    9.11
  -5  -5   3  250.43    9.13
   5  -5  -3  262.34    8.91
   5  -5  -3  258.13    8.96
   5   5  -3  285.25   11.16
  -5   5   3  284.46   10.92
  -5   5   3  271.40    9.08
  -5   5   3  267.78    8.97
   5   5  -3  251.43    8.97
   5   5  -3  267.33    9.14
   4  -5  -3    2.58    0.43
  -4  -5   3    2.90    0.49
  -4  -5   3    2.11    0.43
   4  -5  -3    2.95    0.45
   4   5  -3    2.67    0.50
  -4   5   3    2.23    0.41
  -4   5   3    2.61    0.46
   4   5  -3    2.88    0.47
   4   5  -3    3.06    0.51
   3  -5  -3   65.31    2.54
  -3   5   3   65.36    2.55
   3   5  -3   66.48    3.21
   3   5  -3   67.95    2.58
  -3   5   3   72.21    2.62
   3   5  -3   67.61    2.63
   2  -5  -3   12.87    0.72
  -2  -5   3   12.75    0.76
   2   5  -3   11.34    0.69
  -2   5   3   13.51    0.74
   2   5  -3   13.16    0.96
   1  -5  -3   22.57    1.00
  -1  -5   3   21.05    0.99
  -1   5   3   21.94    0.99
   1   5  -3   23.05    1.36
   0  -5   3    7.24    0.44
   0   5   3    6.01    0.43
   0   5  -3    6.44    0.64
   1  -5   3   63.28    2.28
  -1  -5  -3   66.53    2.25
   1   5   3   67.42    2.34
  -1   5  -3   63.65    3.12
  -1   5  -3   66.58    2.29
  -2  -5  -3   38.09    1.56
  -2  -5  -3   37.06    1.53
  -2  -5  -3   39.14    1.45
   2  -5   3   38.68    1.47
  -2   5  -3   40.19    2.09
  -2   5  -3   40.70    1.96
   2   5   3   37.20    1.51
   2   5   3   38.74    1.95
  -3  -5  -3   12.42    0.71
   3  -5   3   12.49    0.68
  -3  -5  -3   11.92    0.77
  -3  -5  -3   12.57    0.68
  -3  -5  -3   16.50    1.14
  -3  -5  -3   12.23    0.75
  -3   5  -3   14.41    0.99
   3   5   3   12.24    0.83
  -3   5  -3   13.07    0.71
   3   5   3   13.06    0.74
  -3   5  -3   13.66    1.01
  -4  -5  -3   88.60    3.37
  -4  -5  -3   91.31    3.31
  -4  -5  -3   88.23    3.21
   4  -5   3   87.58    3.17
  -4  -5  -3   88.09    3.32
  -4  -5  -3   88.64    4.28
  -4   5  -3   89.49    4.08
  -4   5  -3   94.45    4.17
   4   5   3   84.41    3.25
  -4   5  -3   83.83    3.21
   4   5   3   94.21    3.83
  -5  -5  -3   87.13    4.35
  -5  -5  -3   78.78    3.34
   5  -5   3   87.16    3.18
  -5  -5  -3   84.91    3.29
  -5   5  -3   85.75    3.24
  -5   5  -3   83.22    3.98
   5   5   3   83.12    3.25
  -5   5  -3   91.13    4.13
   6  -5   3   14.10    0.93
  -6  -5  -3   13.19    0.99
  -6  -5  -3   15.74    1.55
   6   5   3   11.64    0.93
  -6   5  -3   11.35    1.19
  -6   5  -3   13.18    0.97
  -7  -5  -3   62.88    2.91
  -7  -5  -3   63.75    3.98
   7  -5   3   66.41    2.81
  -7   5  -3   69.30    3.77
   7   5   3   63.17    2.88
  -7   5  -3   66.47    2.88
   8  -5   3   13.96    1.13
  -8  -5  -3   11.40    1.83
  -8  -5  -3   14.14    1.20
   8   5   3   14.64    1.20
  -8   5  -3   13.10    1.79
  -8   5  -3   14.34    1.17
   9  -5   3   38.40    2.11
  -9  -5  -3   31.31    2.93
  -9  -5  -3   36.99    2.20
   9   5   3   37.26    2.17
  -9   5  -3   34.42    2.84
  -9   5  -3   38.55    2.17
 -10  -5  -3   16.61    1.71
 -10  -5  -3   12.58    2.20
  10  -5   3   19.70    1.48
  10   5   3   18.62    1.54
 -10   5  -3   18.54    1.50
 -10   5  -3   13.32    2.12
  11  -5   3   12.41    1.42
 -11  -5  -3    8.67    1.92
 -11  -5  -3    8.87    1.30
 -11   5  -3    9.37    1.89
 -11   5  -3   11.13    1.38
  11   5   3   10.68    1.38
  12  -5   3   27.22    1.95
 -12  -5  -3   18.36    2.99
 -12  -5  -3   30.58    2.17
 -12   5  -3   23.56    3.16
 -12   5  -3   26.39    1.98
  12   5   3   28.48    2.05
 -12  -6   3    2.32    1.17
 -12  -6   3    2.37    0.82
  12  -6  -3    1.68    0.70
 -12   6   3    1.94    0.73
  12   6  -3    2.62    0.81
 -11  -6   3    5.70    1.14
  11  -6  -3    4.05    0.94
  11   6  -3    5.80    1.05
 -11   6   3    3.36    0.90
 -10  -6   3    1.18    0.61
  10  -6  -3    0.53    0.44
 -10   6   3    1.43    0.61
  10   6  -3    0.19    0.44
  -9  -6   3    1.80    0.65
   9  -6  -3    2.42    0.64
  -9  -6   3    1.39    0.62
   9   6  -3    2.21    0.62
  -9   6   3    3.66    0.82
  -8  -6   3    0.12    0.34
  -8  -6   3   -0.09    0.42
   8  -6  -3   -0.16    0.28
  -8   6   3   -0.13    0.29
   8   6  -3    0.22    0.41
   8   6  -3    0.09    0.29
  -7  -6   3    3.48    0.75
  -7  -6   3    4.05    0.79
   7  -6  -3    2.78    0.61
   7   6  -3    3.67    0.75
  -7   6   3    3.14    0.63
  -7   6   3    3.05    0.65
   7   6  -3    3.32    0.66
  -6  -6   3   22.56    1.49
   6  -6  -3   25.50    1.46
  -6  -6   3   20.10    1.48
   6  -6  -3   24.41    1.39
   6   6  -3   22.25    1.42
  -6   6   3   26.21    1.89
  -6   6   3   22.46    1.37
   6   6  -3   22.55    1.49
  -6   6   3   21.84    1.42
   5  -6  -3   76.99    3.02
   5  -6  -3   78.23    3.11
  -5  -6   3   72.61    3.16
  -5  -6   3   74.40    3.24
   5   6  -3   76.95    3.21
   5   6  -3   80.60    3.76
   5   6  -3   74.94    3.11
  -5   6   3   77.11    3.16
   4  -6  -3   13.77    0.89
  -4  -6   3   13.79    0.98
  -4  -6   3   13.93    0.98
   4  -6  -3   13.66    0.86
   4   6  -3   12.68    1.04
  -4   6   3   13.42    0.91
  -4   6   3   13.85    0.90
   4   6  -3   11.94    0.90
   4   6  -3   13.47    0.90
  -3  -6   3   22.60    1.20
  -3  -6   3   20.78    1.18
   3  -6  -3   21.26    1.11
   3  -6  -3   21.74    1.10
   3   6  -3   22.00    1.17
   3   6  -3   21.06    1.39
   3   6  -3   21.67    1.12
  -3   6   3   20.07    1.11
  -3   6   3   23.74    1.15
  -2  -6   3   48.73    1.98
   2  -6  -3   47.90    1.92
   2  -6  -3   48.36    1.92
  -2   6   3   50.51    1.94
   2   6  -3   46.81    1.90
   2   6  -3   47.74    1.95
  -2   6   3   48.91    1.96
   2   6  -3   49.51    2.52
  -1  -6   3  330.80   10.71
   1   6  -3  347.47   10.73
  -1   6   3  325.84   10.68
   1   6  -3  330.21   13.66
   0  -6  -3  143.68    4.87
   0  -6  -3  145.97    4.88
   0  -6   3  146.23    4.83
   0   6   3  144.61    4.86
   0   6  -3  144.49    6.33
   1  -6   3    0.83    0.19
  -1  -6  -3    1.32    0.26
  -1  -6  -3    0.90    0.21
  -1  -6  -3    0.83    0.15
  -1  -6  -3    0.46    0.17
  -1   6  -3    1.44    0.23
   1   6   3    0.41    0.16
   1   6   3    0.45    0.23
  -1   6  -3    0.30    0.22
  -2  -6  -3    7.00    0.41
   2  -6   3    5.73    0.43
  -2  -6  -3    6.20    0.51
  -2  -6  -3    6.77    0.50
  -2  -6  -3    5.63    0.46
  -2   6  -3    6.10    0.45
   2   6   3    5.01    0.56
  -2   6  -3    5.05    0.72
  -2   6  -3    7.44    0.67
   2   6   3    5.53    0.45
  -3  -6  -3   73.63    2.80
   3  -6   3   72.98    2.68
  -3  -6  -3   72.49    2.84
  -3  -6  -3   72.93    2.83
  -3  -6  -3   78.00    3.57
  -3  -6  -3   74.46    2.65
  -3   6  -3   76.21    3.65
   3   6   3   74.72    3.39
   3   6   3   74.20    2.77
  -3   6  -3   72.39    2.71
  -3   6  -3   78.64    3.45
   4  -6   3   66.05    2.55
  -4  -6  -3   69.72    3.51
  -4  -6  -3   66.05    2.74
  -4  -6  -3   64.64    2.66
   4   6   3   68.37    2.66
  -4   6  -3   70.66    3.44
  -4   6  -3   67.95    2.61
  -4   6  -3   70.36    3.31
   4   6   3   69.49    3.10
   5  -6   3  148.87    5.29
  -5  -6  -3  148.95    6.97
  -5  -6  -3  152.42    5.47
  -5  -6  -3  150.56    5.52
  -5   6  -3  163.38    6.85
  -5   6  -3  155.63    5.38
  -5   6  -3  155.05    6.69
   5   6   3  148.06    5.40
   6  -6   3    0.72    0.29
  -6  -6  -3    0.78    0.53
  -6  -6  -3    0.51    0.30
  -6   6  -3    0.78    0.32
  -6   6  -3    0.61    0.42
   6   6   3    0.39    0.27
  -7  -6  -3   88.24    5.02
   7  -6   3   90.71    3.59
  -7  -6  -3   89.67    3.75
   7   6   3   93.35    3.75
  -7   6  -3   91.04    4.65
  -7   6  -3   83.99    3.60
   8  -6   3    8.89    1.02
  -8  -6  -3    8.97    1.11
  -8  -6  -3   10.42    1.72
  -8   6  -3    9.19    1.08
   8   6   3    9.56    1.13
  -8   6  -3   10.42    1.53
  -9  -6  -3   12.36    1.39
   9  -6   3   13.76    1.36
  -9  -6  -3   11.20    1.95
  -9   6  -3   11.37    1.28
   9   6   3   11.60    1.32
  -9   6  -3   11.04    1.74
 -10  -6  -3    2.02    0.66
 -10  -6  -3    0.29    0.70
  10  -6   3    0.76    0.44
 -10   6  -3    0.92    0.50
  10   6   3    1.50    0.61
 -10   6  -3    0.36    0.69
 -11  -6  -3   11.10    2.19
 -11  -6  -3   16.72    1.78
  11  -6   3   16.53    1.65
  11   6   3   15.10    1.66
 -11   6  -3   13.01    2.19
 -11   6  -3   17.19    1.73
 -12  -7   3    1.15    0.64
  12  -7  -3    2.59    0.80
 -12  -7   3    4.40    1.51
  12   7  -3    2.05    0.75
 -12   7   3    1.88    0.74
  11  -7  -3   10.96    1.44
 -11  -7   3   11.90    1.58
  11   7  -3   10.65    1.45
 -11   7   3    9.67    1.42
  10  -7  -3   66.23    3.36
 -10  -7   3   64.31    3.42
 -10   7   3   65.22    3.41
  10   7  -3   61.82    3.31
  -9  -7   3   44.50    2.79
   9  -7  -3   46.18    2.60
  -9  -7   3   51.14    2.81
   9   7  -3   53.45    2.75
  -9   7   3   43.13    2.62
  -8  -7   3   22.20    1.60
  -8  -7   3   17.73    1.80
   8  -7  -3   18.47    1.43
   8   7  -3   18.12    1.42
  -8   7   3   16.24    1.42
   8   7  -3   18.90    1.52
  -7  -7   3   31.36    2.05
  -7  -7   3   31.66    1.96
   7  -7  -3   34.91    1.95
   7   7  -3   33.74    1.93
  -7   7   3   36.73    2.02
   7   7  -3   33.80    2.04
   6  -7  -3   57.08    2.53
  -6  -7   3   59.35    2.84
   6  -7  -3   56.29    2.60
  -6  -7   3   57.59    2.73
  -6   7   3   58.45    3.41
   6   7  -3   59.35    2.66
  -6   7   3   58.42    2.70
   6   7  -3   55.22    2.73
  -6   7   3   58.75    2.59
  -5  -7   3    9.39    1.00
   5  -7  -3   11.35    0.86
  -5  -7   3   11.51    1.15
   5  -7  -3    9.58    0.83
  -5   7   3   10.98    1.19
   5   7  -3   11.39    1.02
  -5   7   3   11.04    0.91
  -5   7   3   10.29    0.85
   5   7  -3   14.31    1.06
   5   7  -3   11.05    0.89
   4  -7  -3   17.38    1.02
   4  -7  -3   15.12    0.99
  -4  -7   3   17.62    1.12
  -4  -7   3   14.85    1.07
   4   7  -3   16.43    1.10
  -4   7   3   15.04    1.03
   4   7  -3   15.95    1.02
  -4   7   3   16.79    1.47
   4   7  -3   16.72    1.24
  -4   7   3   16.12    1.00
   3  -7  -3   69.39    2.80
  -3  -7   3   68.46    2.87
   3  -7  -3   76.48    2.83
   3   7  -3   73.12    2.82
   3   7  -3   70.89    2.87
  -3   7   3   72.90    2.81
  -3   7   3   78.61    2.90
   3   7  -3   77.67    3.62
   2  -7  -3    0.20    0.17
   2  -7  -3    0.23    0.17
  -2  -7   3    0.23    0.18
  -2   7   3    0.10    0.14
   2   7  -3    0.03    0.15
   2   7  -3    0.32    0.25
  -2   7   3    0.85    0.25
   2   7  -3    0.14    0.14
   1  -7  -3   36.13    1.55
  -1  -7   3   36.88    1.57
   1  -7  -3   37.89    1.56
   1   7  -3   35.39    1.49
   1   7  -3   36.13    1.54
  -1   7   3   36.83    1.57
  -1   7   3   36.29    1.54
  -1   7   3   34.89    2.15
   1   7  -3   33.90    2.03
   0  -7  -3   13.28    0.76
   0  -7  -3   12.19    0.75
   0  -7   3   13.66    0.75
   0   7   3   12.11    1.04
   0   7  -3   11.90    1.03
   0   7  -3   13.79    0.74
   0   7   3   12.23    0.73
   0   7   3   11.97    0.74
  -1  -7  -3   51.76    2.15
  -1  -7  -3   55.97    2.22
  -1  -7  -3   55.02    2.15
   1  -7   3   55.67    2.10
  -1  -7  -3   60.33    1.94
   1   7   3   53.31    2.79
  -1   7  -3   53.26    2.87
  -1   7  -3   57.20    2.11
   1   7   3   52.57    2.11
  -1   7  -3   56.10    2.69
  -2  -7  -3    7.71    0.60
  -2  -7  -3    8.07    0.60
  -2  -7  -3    8.65    0.76
   2  -7   3    8.58    0.58
  -2  -7  -3    8.08    0.47
  -2  -7  -3    9.80    0.68
  -2   7  -3    8.22    0.57
   2   7   3    9.16    0.80
  -2   7  -3    8.85    0.78
   2   7   3    9.00    0.62
  -2   7  -3    7.73    0.83
  -3  -7  -3   25.73    1.30
   3  -7   3   22.02    1.11
  -3  -7  -3   21.76    1.20
  -3  -7  -3   22.90    1.04
  -3  -7  -3   23.34    1.20
   3   7   3   24.16    1.20
   3   7   3   25.89    1.48
   3   7   3   23.41    1.24
  -3   7  -3   25.40    1.67
  -3   7  -3   25.70    1.50
  -3   7  -3   23.80    1.15
  -4  -7  -3  121.94    4.44
  -4  -7  -3  115.08    4.47
   4  -7   3  121.63    4.30
  -4  -7  -3  126.37    5.64
  -4   7  -3  126.92    5.71
  -4   7  -3  125.60    4.36
  -4   7  -3  130.45    5.42
   4   7   3  118.49    4.37
   4   7   3  118.02    4.46
   4   7   3  118.79    5.29
   5  -7   3    0.42    0.22
  -5  -7  -3    0.71    0.31
  -5  -7  -3    0.32    0.27
  -5  -7  -3    1.54    0.58
  -5   7  -3    0.59    0.35
   5   7   3    0.44    0.27
  -5   7  -3    1.85    0.52
  -5   7  -3    0.55    0.26
  -6  -7  -3   33.10    1.81
   6  -7   3   32.54    1.66
  -6  -7  -3   34.28    2.48
   6   7   3   33.64    1.77
  -6   7  -3   34.27    2.19
  -6   7  -3   33.16    1.71
  -7  -7  -3   -0.05    0.46
   7  -7   3    0.22    0.26
  -7  -7  -3    0.02    0.26
   7   7   3    0.41    0.35
  -7   7  -3    0.11    0.25
  -7   7  -3    0.70    0.49
   8  -7   3   35.14    1.94
  -8  -7  -3   35.33    2.10
  -8  -7  -3   31.54    2.80
  -8   7  -3   36.31    2.63
  -8   7  -3   38.04    2.04
   8   7   3   36.23    2.07
  -9  -7  -3    3.80    1.26
  -9  -7  -3    7.06    1.06
   9  -7   3    6.17    0.92
   9   7   3    8.33    1.13
  -9   7  -3    6.25    0.95
  -9   7  -3    7.62    1.43
 -10  -7  -3   22.51    1.77
 -10  -7  -3   15.99    2.51
  10  -7   3   21.64    1.60
  10   7   3   22.12    1.70
 -10   7  -3   19.22    1.55
 -11  -7  -3    2.20    0.75
 -11  -7  -3    1.63    1.03
  11  -7   3    2.13    0.66
 -11   7  -3    1.65    0.69
  11   7   3    2.36    0.74
  11  -8  -3   -0.11    0.44
 -11  -8   3   -0.32    0.49
  11   8  -3    0.56    0.54
 -11   8   3   -0.10    0.46
 -10  -8   3   13.82    1.64
  10  -8  -3   12.07    1.47
 -10   8   3   12.21    1.53
  10   8  -3   10.87    1.42
   9  -8  -3    8.96    1.19
  -9  -8   3    8.92    1.35
  -9  -8   3    7.38    1.16
   9   8  -3    7.90    1.15
  -9   8   3    9.48    1.27
   8  -8  -3   30.72    1.92
  -8  -8   3   27.47    1.94
  -8  -8   3   36.84    2.28
   8   8  -3   34.33    2.04
   8   8  -3   29.51    2.01
  -8   8   3   30.06    1.97
  -7  -8   3    7.02    1.06
  -7  -8   3    5.64    0.91
   7  -8  -3    5.48    0.84
  -7   8   3    5.40    0.87
   7   8  -3    5.46    0.84
   7   8  -3    5.02    0.91
  -6  -8   3   58.86    2.81
  -6  -8   3   56.97    2.87
   6  -8  -3   62.50    2.76
   6   8  -3   57.88    2.82
  -6   8   3   60.62    3.58
  -6   8   3   58.14    2.65
   6   8  -3   59.37    2.75
  -6   8   3   59.22    2.77
   5  -8  -3  183.90    6.44
   5  -8  -3  183.64    6.39
  -5  -8   3  175.12    6.55
  -5  -8   3  180.46    6.63
   5   8  -3  179.71    6.46
   5   8  -3  173.04    6.54
  -5   8   3  191.94    8.45
  -5   8   3  183.64    6.53
   5   8  -3  180.81    7.96
  -5   8   3  178.25    6.38
  -4  -8   3   33.24    1.79
   4  -8  -3   34.96    1.71
  -4  -8   3   32.29    1.74
   4  -8  -3   37.99    1.71
   4   8  -3   32.58    1.67
   4   8  -3   32.86    1.76
  -4   8   3   35.74    2.37
   4   8  -3   39.69    2.18
  -4   8   3   35.55    1.68
  -4   8   3   32.04    1.70
   3  -8  -3    3.51    0.50
  -3  -8   3    3.52    0.56
  -3  -8   3    3.94    0.57
   3  -8  -3    3.17    0.49
  -3   8   3    3.15    0.50
  -3   8   3    2.65    0.65
   3   8  -3    3.37    0.52
  -3   8   3    3.46    0.50
   3   8  -3    3.01    0.59
  -2  -8   3   31.34    1.54
  -2  -8   3   32.41    1.56
   2  -8  -3   31.45    1.50
   2  -8  -3   32.04    1.50
   2   8  -3   32.33    1.48
  -2   8   3   34.81    1.56
   2   8  -3   30.96    1.95
  -2   8   3   31.37    1.48
   2   8  -3   33.26    1.53
  -2   8   3   33.97    2.15
  -1  -8   3  144.89    5.03
   1  -8  -3  145.65    5.03
   1  -8  -3  145.70    5.02
  -1   8   3  149.50    5.01
   1   8  -3  144.20    5.01
  -1   8   3  136.67    5.02
   1   8  -3  147.35    4.96
   1   8  -3  148.61    6.51
  -1   8   3  141.62    6.57
   0  -8  -3   83.56    3.35
   0  -8  -3   88.81    3.26
   0  -8  -3   94.22    3.30
   0  -8   3   87.24    3.22
   0   8  -3   92.50    3.17
   0   8   3   88.78    3.27
   0   8   3   91.20    3.24
   0   8  -3   88.82    3.22
   0   8   3   86.40    4.27
   0   8  -3   84.73    4.27
  -1  -8  -3   54.22    2.32
   1  -8   3   54.79    2.21
  -1  -8  -3   57.43    2.29
  -1  -8  -3   56.75    2.28
   1   8   3   55.22    2.27
  -1   8  -3   59.84    2.23
  -1   8  -3   58.14    3.07
  -1   8  -3   58.66    2.84
   1   8   3   59.98    2.26
   1   8   3   56.14    2.95
  -2  -8  -3   29.30    1.49
   2  -8   3   33.22    1.43
  -2  -8  -3   32.72    1.74
  -2  -8  -3   31.65    1.49
  -2  -8  -3   28.83    1.45
  -2   8  -3   37.07    1.87
   2   8   3   31.90    1.46
  -2   8  -3   31.21    1.40
  -2   8  -3   31.46    2.02
   2   8   3   29.70    1.48
   2   8   3   29.16    1.84
  -3  -8  -3  262.59    8.68
  -3  -8  -3  248.72    9.04
   3  -8   3  258.44    8.51
  -3  -8  -3  261.11    8.71
  -3   8  -3  262.98    8.56
  -3   8  -3  249.73   11.07
  -3   8  -3  277.51   10.55
   3   8   3  255.74    8.59
   3   8   3  256.26    8.69
   3   8   3  253.74   10.76
  -4  -8  -3    4.33    0.65
  -4  -8  -3    3.26    0.73
   4  -8   3    2.63    0.43
  -4  -8  -3    2.87    0.50
   4   8   3    4.07    0.61
  -4   8  -3    3.51    0.71
   4   8   3    2.46    0.49
  -4   8  -3    3.27    0.64
  -4   8  -3    4.43    0.55
   4   8   3    3.03    0.50
  -5  -8  -3   14.09    1.42
   5  -8   3   13.08    0.90
  -5  -8  -3   12.49    1.04
  -5  -8  -3   14.47    1.05
  -5   8  -3   14.40    1.22
  -5   8  -3   12.31    0.92
  -5   8  -3   14.33    1.33
   5   8   3   12.86    0.98
  -6  -8  -3    1.72    0.69
  -6  -8  -3    0.38    0.32
   6  -8   3    0.85    0.33
   6   8   3    0.47    0.32
  -6   8  -3    2.20    0.62
  -6   8  -3    0.52    0.30
  -7  -8  -3    1.62    0.77
   7  -8   3    2.71    0.56
  -7  -8  -3    2.24    0.58
   7   8   3    3.85    0.69
  -7   8  -3    3.20    0.60
   8  -8   3    3.00    0.61
  -8  -8  -3    1.52    0.58
  -8  -8  -3    3.38    1.09
   8   8   3    2.88    0.67
  -8   8  -3    4.71    0.79
  -9  -8  -3   29.85    2.04
   9  -8   3   30.54    1.88
  -9  -8  -3   30.42    2.86
  -9   8  -3   31.16    1.94
   9   8   3   28.52    1.96
 -10  -8  -3    1.74    0.66
  10  -8   3    0.15    0.41
 -10  -8  -3    0.72    0.81
  10   8   3    0.36    0.45
 -10   8  -3    0.31    0.46
 -11  -8  -3    1.62    1.06
  11  -8   3    3.93    0.87
 -11  -8  -3    2.26    0.76
 -11   8  -3    3.45    0.82
  11   8   3    1.98    0.74
  11  -9  -3    6.85    1.19
 -11  -9   3    8.62    1.37
 -11   9   3    5.88    1.13
  11   9  -3    8.02    1.28
  10  -9  -3   24.91    1.88
 -10  -9   3   19.43    2.02
 -10   9   3   23.83    1.89
  10   9  -3   21.07    1.77
  -9  -9   3   12.16    1.60
   9  -9  -3   12.67    1.42
  -9  -9   3   11.38    1.44
   9   9  -3    7.94    1.17
  -9   9   3   10.58    1.37
  -8  -9   3   15.25    1.59
   8  -9  -3   16.88    1.37
  -8  -9   3   17.07    1.81
   8   9  -3   14.57    1.49
  -8   9   3   11.30    1.37
   8   9  -3   14.75    1.61
  -7  -9   3   -0.05    0.30
  -7  -9   3    0.65    0.43
   7  -9  -3    0.09    0.27
   7   9  -3   -0.17    0.26
   7   9  -3    0.68    0.43
  -7   9   3    0.89    0.42
  -6  -9   3   21.83    1.52
   6  -9  -3   22.20    1.45
  -6  -9   3   21.43    1.59
  -6   9   3   21.20    1.47
  -6   9   3   20.87    1.37
   6   9  -3   22.42    1.56
  -6   9   3   23.86    2.02
   6   9  -3   20.85    1.42
   5  -9  -3   40.37    2.00
   5  -9  -3   39.14    1.94
  -5  -9   3   41.43    2.16
  -5  -9   3   38.13    2.07
  -5   9   3   38.76    2.03
   5   9  -3   39.30    1.99
  -5   9   3   38.45    1.92
  -5   9   3   41.90    2.77
   5   9  -3   37.93    2.07
   5   9  -3   39.69    2.39
  -4  -9   3   31.39    1.71
   4  -9  -3   30.73    1.58
  -4  -9   3   29.26    1.66
   4  -9  -3   29.16    1.53
   4   9  -3   28.33    1.63
   4   9  -3   29.53    1.92
  -4   9   3   27.39    2.13
   4   9  -3   27.06    1.52
  -4   9   3   29.68    1.60
  -4   9   3   30.85    1.56
  -3  -9   3    2.24    0.46
  -3  -9   3    2.23    0.46
   3  -9  -3    1.45    0.38
   3  -9  -3    2.68    0.47
  -3   9   3    2.04    0.43
   3   9  -3    1.77    0.41
   3   9  -3    2.18    0.46
  -3   9   3    1.22    0.34
   3   9  -3    2.54    0.57
  -3   9   3    2.32    0.65
   2  -9  -3   38.82    1.84
  -2  -9   3   41.50    1.92
  -2  -9   3   43.74    1.94
   2  -9  -3   39.62    1.84
  -2   9   3   41.06    2.57
   2   9  -3   43.34    2.46
  -2   9   3   40.13    1.88
  -2   9   3   40.87    1.83
   2   9  -3   43.82    1.84
   2   9  -3   41.13    1.88
  -1  -9   3    4.68    0.58
  -1  -9   3    4.60    0.58
   1  -9  -3    4.13    0.54
   1  -9  -3    3.26    0.47
  -1   9   3    3.88    0.51
   1   9  -3    3.89    0.70
  -1   9   3    2.98    0.65
   1   9  -3    3.76    0.48
   1   9  -3    3.77    0.51
  -1   9   3    4.38    0.56
   0  -9  -3    7.87    0.65
   0  -9   3    8.89    0.66
   0  -9  -3    7.65    0.63
   0  -9  -3    8.15    0.67
   0   9  -3    7.73    0.61
   0   9  -3    9.15    0.62
   0   9   3    7.30    0.62
   0   9  -3    6.96    0.96
   0   9   3    7.27    0.97
   0   9   3    7.27    0.63
  -1  -9  -3    0.13    0.20
  -1  -9  -3    0.40    0.21
  -1  -9  -3    0.53    0.24
   1  -9   3    0.67    0.24
  -1   9  -3    0.87    0.40
   1   9   3    0.70    0.34
   1   9   3    1.26    0.31
  -1   9  -3    0.46    0.32
  -1   9  -3    0.65    0.23
   1   9   3    0.68    0.26
  -1   9  -3    0.44    0.21
  -2  -9  -3   96.51    3.63
  -2  -9  -3   90.20    3.66
   2  -9   3   94.49    3.48
  -2  -9  -3   97.34    3.60
   2   9   3   95.60    4.53
   2   9   3   93.67    3.52
   2   9   3   91.97    3.58
  -2   9  -3   97.07    3.50
  -2   9  -3   99.84    4.37
  -2   9  -3   94.34    4.72
  -3  -9  -3    6.66    0.75
   3  -9   3    7.22    0.62
  -3  -9  -3    7.94    0.85
   3   9   3    6.98    0.78
   3   9   3    7.84    0.67
  -3   9  -3    6.92    0.70
   3   9   3    7.10    0.77
  -3   9  -3    6.59    1.02
  -4  -9  -3    2.47    0.49
  -4  -9  -3    2.55    0.54
   4  -9   3    2.16    0.42
  -4  -9  -3    3.51    0.77
   4   9   3    2.22    0.49
   4   9   3    2.00    0.49
   4   9   3    2.21    0.44
  -4   9  -3    1.55    0.37
  -4   9  -3    1.54    0.54
  -5  -9  -3    8.29    0.99
  -5  -9  -3    7.36    1.20
   5  -9   3    7.66    0.80
  -5  -9  -3    7.17    0.88
   5   9   3    9.02    0.93
  -5   9  -3   10.14    1.34
  -5   9  -3    8.06    0.84
  -6  -9  -3   18.83    1.36
  -6  -9  -3   16.64    1.74
   6  -9   3   21.61    1.28
  -6   9  -3   17.72    1.22
   6   9   3   19.25    1.32
  -7  -9  -3    9.32    1.14
   7  -9   3    8.35    0.95
  -7  -9  -3    7.94    1.48
   7   9   3    9.99    1.12
  -7   9  -3    9.51    1.04
  -8  -9  -3  152.52    5.89
   8  -9   3  148.17    5.56
  -8  -9  -3  132.39    7.34
   8   9   3  149.64    5.80
  -8   9  -3  141.18    5.60
  -9  -9  -3   22.97    2.85
  -9  -9  -3   24.70    1.86
   9  -9   3   24.55    1.67
   9   9   3   24.93    1.82
  -9   9  -3   24.95    1.72
 -10  -9  -3    2.25    0.75
  10  -9   3    2.97    0.76
 -10  -9  -3    3.88    1.31
 -10   9  -3    3.29    0.79
  10   9   3    2.74    0.79
 -11  -9  -3    4.48    1.01
  11  -9   3    4.93    0.97
 -11  -9  -3    1.13    0.96
  11   9   3    4.75    1.01
 -11   9  -3    5.39    1.02
 -11 -10   3    0.23    0.56
  11 -10  -3    0.85    0.52
 -11  10   3    0.29    0.53
  11  10  -3   -0.02    0.48
 -10 -10   3   25.28    2.05
  10 -10  -3   23.70    1.88
  10  10  -3   26.81    2.00
 -10  10   3   24.11    1.96
  -9 -10   3    2.72    0.81
   9 -10  -3    0.83    0.51
   9  10  -3    1.81    0.66
  -9  10   3    2.29    0.72
   8 -10  -3    4.40    0.84
  -8 -10   3    6.93    1.12
  -8 -10   3    6.26    1.13
   8  10  -3    5.56    1.04
   8  10  -3    5.13    0.90
  -8  10   3    5.65    0.97
  -7 -10   3    0.30    0.42
  -7 -10   3    0.03    0.38
   7 -10  -3    0.81    0.40
   7  10  -3   -0.05    0.32
  -7  10   3   -0.21    0.29
   7  10  -3    0.93    0.53
   6 -10  -3    2.09    0.53
  -6 -10   3    0.48    0.40
  -6 -10   3    0.49    0.41
  -6  10   3    0.41    0.35
  -6  10   3    0.97    0.64
   6  10  -3    1.05    0.52
   6  10  -3    0.20    0.30
  -5 -10   3   30.74    1.81
  -5 -10   3   27.39    1.79
   5 -10  -3   30.88    1.71
   5  10  -3   32.85    1.86
  -5  10   3   31.16    1.75
  -5  10   3   27.53    1.61
   5  10  -3   31.25    1.73
  -5  10   3   29.64    2.36
   4 -10  -3  151.78    5.54
  -4 -10   3  151.42    5.69
  -4 -10   3  160.08    5.78
   4 -10  -3  148.51    5.57
   4  10  -3  153.74    5.57
   4  10  -3  144.40    5.64
  -4  10   3  157.85    5.54
  -4  10   3  150.67    5.64
   4  10  -3  157.43    7.02
  -4  10   3  154.95    7.40
   3 -10  -3    0.08    0.20
   3 -10  -3    0.44    0.29
  -3 -10   3    0.38    0.30
  -3 -10   3   -0.07    0.19
   3  10  -3    0.64    0.33
   3  10  -3    0.36    0.31
   3  10  -3    0.45    0.25
  -3  10   3    0.78    0.42
  -3  10   3   -0.14    0.18
  -3  10   3    0.08    0.23
  -2 -10   3  178.88    6.25
  -2 -10   3  178.39    6.23
   2 -10  -3  175.91    6.18
   2 -10  -3  174.89    6.16
  -2  10   3  174.25    6.19
   2  10  -3  174.92    6.09
  -2  10   3  169.94    8.05
  -2  10   3  181.02    6.13
   2  10  -3  173.95    7.89
   2  10  -3  177.43    6.20
   1 -10  -3   30.30    1.52
  -1 -10   3   30.73    1.53
  -1 -10   3   30.20    1.53
   1 -10  -3   30.97    1.53
   1  10  -3   29.84    1.45
  -1  10   3   28.64    1.46
  -1  10   3   28.63    1.50
  -1  10   3   28.65    2.05
   1  10  -3   29.16    2.00
   1  10  -3   29.48    1.49
   0 -10  -3   50.14    2.26
   0 -10   3   54.35    2.26
   0 -10  -3   53.25    2.27
   0  10  -3   54.31    3.08
   0  10  -3   52.24    2.23
   0  10  -3   53.95    2.18
   0  10   3   53.97    3.06
   0  10   3   55.36    2.26
   0  10   3   52.05    2.28
   1 -10   3   25.13    1.29
  -1 -10  -3   24.95    1.32
  -1 -10  -3   24.86    1.33
  -1 -10  -3   24.11    1.34
  -1  10  -3   22.30    1.77
  -1  10  -3   23.40    1.25
   1  10   3   23.09    1.72
   1  10   3   22.81    1.30
   1  10   3   25.56    1.30
  -2 -10  -3    4.26    0.62
  -2 -10  -3    4.74    0.63
   2 -10   3    4.70    0.58
   2  10   3    4.73    0.64
  -2  10  -3    6.62    1.01
   2  10   3    3.88    0.56
   2  10   3    3.85    0.70
  -2  10  -3    4.80    0.59
  -3 -10  -3   89.94    3.65
   3 -10   3   90.14    3.47
  -3 -10  -3   93.73    3.63
  -3  10  -3   92.75    3.49
   3  10   3   89.82    3.61
   3  10   3   91.35    3.54
  -3  10  -3   96.67    4.82
   3  10   3   88.08    4.40
  -4 -10  -3  152.46    5.67
   4 -10   3  152.54    5.44
  -4 -10  -3  146.74    5.59
   4  10   3  151.32    5.62
  -4  10  -3  154.02    5.48
   4  10   3  151.48    5.53
  -4  10  -3  159.59    7.33
  -5 -10  -3    0.54    0.50
   5 -10   3    1.84    0.43
  -5 -10  -3    0.26    0.30
  -5  10  -3    0.50    0.31
  -5  10  -3    0.15    0.35
   5  10   3    0.43    0.31
  -6 -10  -3    8.79    1.41
  -6 -10  -3    5.75    0.89
   6 -10   3    7.84    0.88
  -6  10  -3    7.90    0.91
   6  10   3    7.16    0.92
  -7 -10  -3    1.48    0.54
  -7 -10  -3    0.93    0.71
   7 -10   3    0.80    0.37
   7  10   3    1.12    0.45
  -7  10  -3    1.19    0.43
  -8 -10  -3   11.37    1.39
   8 -10   3   13.48    1.16
  -8 -10  -3   13.15    1.98
  -8  10  -3   13.13    1.34
   8  10   3   11.62    1.34
  -9 -10  -3   14.25    2.24
  -9 -10  -3   16.68    1.76
   9 -10   3   18.33    1.42
  -9  10  -3   17.23    1.42
   9  10   3   19.46    1.59
  10 -10   3    0.05    0.41
 -10 -10  -3   -0.06    0.44
 -10 -10  -3   -0.35    0.72
  10  10   3    0.10    0.45
 -10  10  -3    0.85    0.51
 -10 -11   3    1.80    0.77
  10 -11  -3    1.95    0.73
 -10  11   3    1.88    0.72
  10  11  -3    1.83    0.71
   9 -11  -3  120.38    5.19
  -9 -11   3  121.47    5.36
  -9  11   3  119.98    5.24
   9  11  -3  117.93    5.19
  -8 -11   3    5.92    1.05
   8 -11  -3    5.44    0.92
  -8 -11   3    5.85    1.13
   8  11  -3    5.71    0.97
  -8  11   3    5.07    0.93
   8  11  -3    5.20    1.03
  -7 -11   3   46.82    2.70
  -7 -11   3   56.42    3.01
   7 -11  -3   53.12    2.70
   7  11  -3   50.23    2.67
  -7  11   3   55.01    2.79
   7  11  -3   47.18    2.76
  -6 -11   3    0.55    0.41
  -6 -11   3    0.29    0.41
   6 -11  -3    0.15    0.29
  -6  11   3    0.59    0.39
   6  11  -3    0.56    0.37
   6  11  -3    0.42    0.40
   5 -11  -3    9.33    1.05
  -5 -11   3    8.46    1.07
  -5 -11   3    6.37    0.97
   5  11  -3    8.23    0.97
  -5  11   3    7.80    0.93
  -5  11   3    8.05    1.01
   5  11  -3    7.61    1.02
   4 -11  -3    2.53    0.55
  -4 -11   3    2.60    0.61
  -4 -11   3    2.34    0.59
   4 -11  -3    1.54    0.44
   4  11  -3    2.37    0.53
   4  11  -3    2.81    0.71
  -4  11   3    2.83    0.58
  -4  11   3    3.33    0.89
  -4  11   3    1.97    0.47
   4  11  -3    3.27    0.62
   3 -11  -3   31.43    1.74
  -3 -11   3   34.35    1.85
  -3 -11   3   34.58    1.85
   3 -11  -3   33.90    1.75
  -3  11   3   35.64    2.53
   3  11  -3   35.98    1.86
   3  11  -3   33.77    1.74
  -3  11   3   33.76    1.80
  -3  11   3   33.48    1.71
   3  11  -3   32.10    2.22
   2 -11  -3    7.20    0.82
   2 -11  -3    5.76    0.72
  -2 -11   3    7.15    0.84
  -2 -11   3    5.75    0.76
   2  11  -3    3.84    0.78
  -2  11   3    6.17    0.74
  -2  11   3    6.46    1.09
   2  11  -3    4.95    0.65
   2  11  -3    4.23    0.64
  -2  11   3    5.35    0.71
  -1 -11   3   44.70    2.12
   1 -11  -3   44.47    2.10
   1 -11  -3   45.17    2.09
  -1  11   3   46.68    2.90
   1  11  -3   47.62    2.12
  -1  11   3   44.09    2.05
   1  11  -3   47.69    2.04
   1  11  -3   44.38    2.76
   0 -11  -3    5.43    0.70
   0 -11  -3    5.59    0.71
   0 -11   3    7.09    0.76
   0  11   3    5.10    0.64
   0  11  -3    6.44    1.03
   0  11   3    5.95    0.99
   0  11  -3    7.47    0.77
   0  11   3    6.78    0.77
  -1 -11  -3   34.91    1.76
   1 -11   3   34.81    1.70
  -1 -11  -3   37.87    1.79
   1  11   3   35.75    2.30
   1  11   3   33.48    1.69
   1  11   3   33.61    1.73
  -1  11  -3   35.94    2.41
  -1  11  -3   31.58    1.64
  -2 -11  -3    4.63    0.66
   2 -11   3    3.92    0.58
  -2 -11  -3    4.41    0.67
   2  11   3    4.40    0.79
   2  11   3    5.70    0.75
  -2  11  -3    6.04    0.69
  -2  11  -3    5.32    0.99
   2  11   3    4.39    0.62
  -3 -11  -3   71.63    3.15
   3 -11   3   77.06    3.07
  -3 -11  -3   76.44    3.24
  -3  11  -3   78.53    3.09
   3  11   3   70.58    3.85
  -3  11  -3   80.26    4.30
   3  11   3   76.69    3.12
   3  11   3   75.07    3.18
   4 -11   3    6.96    0.80
  -4 -11  -3    6.92    0.88
  -4 -11  -3    8.08    0.98
  -4  11  -3    6.82    0.81
   4  11   3    8.92    1.03
   4  11   3    7.03    0.85
  -4  11  -3    9.85    1.45
   5 -11   3    3.21    0.59
  -5 -11  -3    2.89    0.62
  -5  11  -3    2.34    0.52
   5  11   3    2.45    0.55
   6 -11   3   13.47    1.08
  -6 -11  -3   10.96    1.25
  -6  11  -3   14.23    1.11
   6  11   3   12.31    1.26
  -7 -11  -3   12.60    1.43
  -7 -11  -3   13.13    1.94
   7 -11   3   16.66    1.25
   7  11   3   14.96    1.47
  -7  11  -3   16.46    1.28
   8 -11   3    0.01    0.34
  -8 -11  -3    0.85    0.52
  -8 -11  -3    0.05    0.63
   8  11   3    0.02    0.37
  -8  11  -3    0.06    0.34
  -9 -11  -3   41.90    2.64
  -9 -11  -3   41.56    3.45
   9 -11   3   47.33    2.51
  -9  11  -3   44.34    2.50
   9  11   3   45.75    2.65
 -10 -11  -3    0.05    0.49
 -10 -11  -3    1.12    0.98
  10 -11   3    0.16    0.48
  10  11   3    0.38    0.44
 -10  11  -3    0.85    0.53
 -10 -12   3    2.95    0.93
  10 -12  -3    3.46    0.88
 -10  12   3    2.77    0.87
  10  12  -3    1.67    0.71
  -9 -12   3    1.71    0.73
   9 -12  -3    2.34    0.68
  -9  12   3    1.57    0.67
   9  12  -3    1.28    0.61
  -8 -12   3    0.38    0.49
   8 -12  -3    0.50    0.43
  -8 -12   3    0.09    0.53
   8  12  -3    0.38    0.42
  -8  12   3    0.01    0.39
  -7 -12   3    1.36    0.61
  -7 -12   3    1.85    0.64
   7 -12  -3    0.34    0.38
  -7  12   3    1.84    0.62
   7  12  -3    1.47    0.63
   7  12  -3    0.79    0.48
  -6 -12   3   21.31    1.74
   6 -12  -3   25.03    1.67
  -6 -12   3   28.00    1.85
  -6  12   3   22.53    1.67
   6  12  -3   26.81    1.85
   6  12  -3   25.55    1.71
   5 -12  -3   39.62    2.09
  -5 -12   3   30.56    2.05
  -5 -12   3   36.58    2.13
   5  12  -3   37.00    2.03
  -5  12   3   34.01    2.02
   5  12  -3   39.28    2.19
   4 -12  -3   38.28    2.06
  -4 -12   3   39.58    2.20
  -4 -12   3   40.53    2.18
  -4  12   3   41.88    2.14
   4  12  -3   40.53    2.07
   4  12  -3   35.43    2.07
   4  12  -3   40.23    2.60
  -4  12   3   38.19    1.99
  -3 -12   3   11.28    1.19
  -3 -12   3   12.55    1.24
   3 -12  -3   11.70    1.01
   3 -12  -3   12.32    1.01
  -3  12   3   12.99    1.01
  -3  12   3   12.40    1.02
   3  12  -3   11.83    1.47
   3  12  -3   14.00    1.05
   3  12  -3   12.39    1.05
  -2 -12   3   73.80    3.23
   2 -12  -3   77.23    3.21
   2 -12  -3   75.31    3.17
  -2  12   3   77.49    3.15
   2  12  -3   78.90    3.23
  -2  12   3   77.00    3.21
   2  12  -3   77.63    4.15
   2  12  -3   72.06    3.08
  -1 -12   3    1.23    0.38
   1 -12  -3    0.71    0.33
   1 -12  -3    0.97    0.37
  -1  12   3    0.89    0.34
   1  12  -3    0.38    0.30
  -1  12   3    0.55    0.48
   1  12  -3    0.69    0.31
  -1  12   3    1.31    0.40
   1  12  -3    0.79    0.45
   0 -12  -3   99.63    3.84
   0 -12   3   96.54    3.81
   0 -12  -3   95.41    3.82
   0  12   3   96.91    5.01
   0  12   3   95.68    3.75
   0  12  -3   99.92    3.79
   0  12   3   92.28    3.80
   0  12  -3   97.34    5.05
   1 -12   3   48.17    2.14
  -1 -12  -3   43.86    2.15
  -1 -12  -3   44.17    2.14
   1  12   3   43.17    2.75
  -1  12  -3   44.33    2.91
   1  12   3   44.19    2.08
   1  12   3   42.65    2.14
  -1  12  -3   43.10    2.05
  -2 -12  -3    4.76    0.71
   2 -12   3    5.42    0.72
  -2 -12  -3    6.31    0.84
  -2  12  -3    6.39    0.76
   2  12   3    4.26    0.84
   2  12   3    6.22    0.78
   2  12   3    5.01    0.75
  -3 -12  -3   74.63    3.23
  -3 -12  -3   77.46    3.32
   3 -12   3   75.63    3.12
   3  12   3   77.95    3.20
   3  12   3   69.85    3.90
  -3  12  -3   74.38    3.11
   3  12   3   75.69    3.26
  -4 -12  -3   64.81    3.07
   4 -12   3   68.38    2.90
  -4 -12  -3   65.04    3.01
   4  12   3   64.98    2.93
  -4  12  -3   66.14    2.88
  -5 -12  -3   11.65    1.28
   5 -12   3   12.00    1.03
   5  12   3   12.90    1.09
  -5  12  -3   11.31    1.14
  -6 -12  -3    0.57    0.44
   6 -12   3    0.47    0.36
   6  12   3    0.76    0.43
  -6  12  -3    0.37    0.33
   7 -12   3    7.29    0.99
  -7 -12  -3    8.66    1.21
   7  12   3   10.12    1.22
  -7  12  -3    8.27    1.05
   8 -12   3    9.81    1.18
  -8 -12  -3    6.95    1.15
  -8  12  -3    8.95    1.16
   8  12   3   10.00    1.30
  -9 -12  -3   29.87    2.21
   9 -12   3   29.88    1.98
   9  12   3   31.39    2.17
  -9  12  -3   31.53    2.04
  -9 -13   3    3.26    0.93
   9 -13  -3    2.58    0.76
  -9  13   3    4.02    0.95
   9  13  -3    2.35    0.75
  -8 -13   3    3.66    0.92
   8 -13  -3    2.79    0.74
  -8 -13   3    3.91    0.99
  -8  13   3    6.29    1.09
   8  13  -3    5.57    1.01
  -7 -13   3    8.90    1.35
   7 -13  -3    6.84    1.03
  -7 -13   3    6.72    1.14
  -7  13   3    7.28    1.12
   7  13  -3    6.06    1.03
   7  13  -3    9.29    1.35
  -6 -13   3   11.38    1.39
  -6 -13   3   11.50    1.41
   6 -13  -3   10.95    1.25
   6  13  -3   10.50    1.25
  -6  13   3   10.93    1.29
   6  13  -3    7.56    1.18
   5 -13  -3   81.09    3.74
  -5 -13   3   85.34    3.91
  -5 -13   3   87.38    4.01
   5  13  -3   90.30    3.98
  -5  13   3   85.62    3.82
   5  13  -3   93.51    3.84
   4 -13  -3    6.87    0.94
  -4 -13   3    7.10    1.03
  -4 -13   3    7.66    1.03
  -4  13   3    7.40    0.93
   4  13  -3    7.44    1.02
   4  13  -3    6.55    0.90
  -4  13   3    6.72    0.93
   3 -13  -3    8.31    0.98
  -3 -13   3    7.94    1.01
   3 -13  -3    8.41    0.99
   3  13  -3    6.65    0.87
  -3  13   3    7.37    0.93
  -3  13   3   10.04    1.02
   3  13  -3    6.79    0.95
   2 -13  -3   11.12    1.12
  -2 -13   3   11.04    1.15
   2 -13  -3    9.51    1.04
   2  13  -3   10.84    1.11
  -2  13   3   10.79    1.08
   2  13  -3   11.54    0.94
  -2  13   3   10.65    1.11
   1 -13  -3   10.52    1.08
   1 -13  -3    8.40    0.98
  -1 -13   3    8.25    0.97
  -1  13   3    9.20    0.95
  -1  13   3   10.11    1.06
   1  13  -3    8.20    0.95
   0 -13  -3    6.91    0.86
   0 -13   3    4.54    0.70
   0 -13  -3    4.80    0.74
   0  13  -3    4.95    0.70
   0  13   3    3.43    0.64
   0  13   3    5.63    0.76
  -1 -13  -3   27.40    1.63
  -1 -13  -3   26.26    1.63
   1 -13   3   30.63    1.64
   1  13   3   27.31    1.63
  -1  13  -3   26.47    1.54
   1  13   3   27.14    1.58
  -2 -13  -3   10.16    1.12
   2 -13   3   11.12    0.94
  -2 -13  -3   10.48    1.13
   2  13   3   11.01    1.15
  -2  13  -3    9.47    0.98
   2  13   3    7.87    0.92
  -3 -13  -3    4.02    0.72
  -3 -13  -3    2.78    0.66
   3 -13   3    4.83    0.73
  -3  13  -3    2.42    0.52
   3  13   3    3.20    0.68
   3  13   3    3.29    0.62
  -4 -13  -3    0.96    0.50
  -4 -13  -3    0.66    0.39
   4 -13   3    0.23    0.30
   4  13   3    0.32    0.31
  -4  13  -3    0.75    0.37
  -5 -13  -3   17.90    1.47
   5 -13   3   23.09    1.47
  -5  13  -3   20.18    1.40
   5  13   3   18.71    1.43
   6 -13   3    6.60    0.93
  -6 -13  -3    8.35    1.15
  -6  13  -3    8.24    1.03
   6  13   3    7.91    1.06
  -7 -13  -3   37.49    2.30
   7 -13   3   32.59    2.01
  -7  13  -3   33.36    2.03
   7  13   3   32.19    2.09
  -8 -13  -3   37.26    2.48
   8 -13   3   41.73    2.34
  -8  13  -3   36.83    2.26
   8  13   3   39.05    2.44
   9 -13   3    7.33    1.12
  -9 -13  -3    5.65    1.12
   9  13   3    8.67    1.29
  -9  13  -3    7.23    1.11
  -9 -14   3    3.81    1.02
   9 -14  -3    1.90    0.70
  -9  14   3    0.52    0.58
   9  14  -3    1.79    0.71
  -8 -14   3    8.28    1.34
   8 -14  -3    7.34    1.16
  -8 -14   3   10.52    1.59
   8  14  -3    9.37    1.32
  -8  14   3   10.30    1.41
  -7 -14   3    2.96    0.86
   7 -14  -3    3.60    0.81
  -7 -14   3    3.27    0.93
   7  14  -3    4.67    0.91
  -7  14   3    3.59    0.85
   7  14  -3    3.26    0.91
   6 -14  -3   39.28    2.36
  -6 -14   3   40.72    2.57
  -6 -14   3   43.06    2.55
   6  14  -3   45.02    2.62
   6  14  -3   39.87    2.38
  -6  14   3   38.95    2.38
  -5 -14   3   56.62    2.94
  -5 -14   3   54.96    2.96
   5 -14  -3   49.57    2.70
   5  14  -3   55.45    2.93
  -5  14   3   53.06    2.80
   5  14  -3   54.36    2.75
  -4 -14   3    5.35    0.91
   4 -14  -3    4.47    0.82
  -4  14   3    5.61    0.89
   4  14  -3    5.94    0.90
   4  14  -3    4.70    0.86
  -3 -14   3    3.26    0.72
   3 -14  -3    2.45    0.59
   3  14  -3    2.44    0.62
  -3  14   3    3.16    0.68
  -3  14   3    3.62    0.67
   3  14  -3    3.22    0.64
  -2 -14   3    7.88    1.02
   2 -14  -3    8.18    1.01
   2 -14  -3    7.14    0.94
  -2  14   3    6.76    0.92
  -2  14   3    5.55    0.81
   2  14  -3    6.07    0.87
   1 -14  -3  114.81    4.52
   1 -14  -3  110.61    4.50
  -1 -14   3  118.44    4.60
  -1  14   3  107.03    4.38
   1  14  -3  113.55    4.51
  -1  14   3  111.46    4.50
   0 -14  -3   80.43    3.52
   0 -14   3   78.86    3.50
   0 -14  -3   85.28    3.58
   0  14  -3   80.11    3.46
   0  14   3   86.93    3.57
   0  14   3   82.43    3.46
   1 -14   3    3.92    0.70
  -1 -14  -3    5.76    0.85
  -1 -14  -3    4.51    0.78
   1  14   3    3.66    0.65
   1  14   3    3.67    0.69
  -1  14  -3    4.69    0.75
  -2 -14  -3   27.88    1.75
  -2 -14  -3   24.83    1.65
   2 -14   3   26.42    1.61
   2  14   3   26.03    1.68
  -2  14  -3   24.98    1.56
   2  14   3   26.56    1.61
   3 -14   3   51.57    2.51
  -3 -14  -3   50.92    2.66
  -3 -14  -3   48.97    2.59
   3  14   3   54.32    2.58
  -3  14  -3   47.70    2.42
   3  14   3   53.37    2.66
  -4 -14  -3    1.71    0.56
   4 -14   3    0.51    0.36
  -4 -14  -3    1.07    0.50
  -4  14  -3    0.47    0.33
   4  14   3    0.97    0.42
   5 -14   3   23.37    1.59
  -5 -14  -3   24.41    1.76
   5  14   3   24.21    1.66
  -5  14  -3   21.98    1.53
  -6 -14  -3    2.16    0.70
   6 -14   3    2.56    0.62
  -6  14  -3    2.27    0.61
   6  14   3    1.81    0.60
  -7 -14  -3   18.56    1.89
   7 -14   3   20.10    1.54
  -7  14  -3   21.20    1.56
   7  14   3   18.84    1.60
  -8 -14  -3    2.55    0.82
   8 -14   3    3.40    0.79
  -8  14  -3    2.83    0.72
   8  14   3    2.65    0.77
  -8 -15   3    8.19    1.46
  -8 -15   3    6.25    1.23
   8 -15  -3    7.29    1.18
  -8  15   3    7.00    1.18
   8  15  -3    6.83    1.17
  -7 -15   3    1.80    0.74
   7 -15  -3    3.68    0.82
   7  15  -3    2.98    0.90
   7  15  -3    3.04    0.79
  -7  15   3    1.36    0.63
   6 -15  -3   22.31    1.77
  -6 -15   3   28.89    2.12
   6  15  -3   28.18    1.95
  -6  15   3   24.23    1.86
   6  15  -3   27.68    2.05
  -5 -15   3    1.36    0.61
   5 -15  -3    1.24    0.51
  -5  15   3    1.92    0.61
   5  15  -3    2.92    0.70
   5  15  -3    2.96    0.78
   4 -15  -3    2.66    0.66
  -4 -15   3    2.93    0.73
   4  15  -3    2.20    0.63
   4  15  -3    2.41    0.68
  -4  15   3    3.32    0.74
   3 -15  -3    2.96    0.66
  -3 -15   3    2.54    0.68
   3  15  -3    2.59    0.70
  -3  15   3    3.47    0.74
   2 -15  -3    1.51    0.51
  -2 -15   3    1.60    0.53
  -2  15   3    3.08    0.65
  -2  15   3    1.98    0.57
   2  15  -3    2.12    0.60
   1 -15  -3    0.93    0.44
   1 -15  -3    1.24    0.51
  -1 -15   3    1.18    0.44
  -1  15   3    0.76    0.40
  -1  15   3    1.92    0.53
   1  15  -3    1.10    0.45
   0 -15  -3   10.04    1.21
   0 -15   3   11.89    1.24
   0 -15  -3   11.17    1.24
   0  15  -3   13.04    1.11
   0  15   3   11.92    1.25
   0  15   3   11.72    1.22
   1 -15   3    0.81    0.41
  -1 -15  -3    0.27    0.34
  -1 -15  -3    0.23    0.37
   1  15   3    1.06    0.42
  -1  15  -3    0.79    0.40
   1  15   3    1.08    0.47
   2 -15   3   13.11    1.30
  -2 -15  -3   12.36    1.33
  -2 -15  -3   13.36    1.39
  -2  15  -3   13.49    1.13
   2  15   3   13.93    1.41
   2  15   3   11.70    1.23
   3 -15   3    1.31    0.49
  -3 -15  -3    0.73    0.49
  -3 -15  -3    0.82    0.51
   3  15   3    0.59    0.46
  -3  15  -3    0.61    0.38
   3  15   3    0.79    0.40
  -4 -15  -3   80.30    3.73
   4 -15   3   79.67    3.55
  -4 -15  -3   79.34    3.77
   4  15   3   77.81    3.57
  -4  15  -3   77.21    3.48
  -5 -15  -3    0.93    0.54
   5 -15   3    0.94    0.47
  -5  15  -3    0.55    0.41
   5  15   3    1.57    0.53
  -6 -15  -3   33.01    2.20
   6 -15   3   28.12    1.88
  -6  15  -3   29.46    1.89
   6  15   3   28.08    1.97
   7 -15   3    0.17    0.39
  -7 -15  -3    0.34    0.54
  -7  15  -3    0.95    0.46
   7  15   3   -0.01    0.40
  -8 -15  -3    5.34    1.12
   8 -15   3    8.86    1.21
   8  15   3    7.02    1.17
  -8  15  -3    5.60    1.00
   7 -16  -3    2.59    0.75
  -7 -16   3    2.85    0.89
  -7  16   3    1.41    0.65
   7  16  -3    1.11    0.61
   7  16  -3    3.47    0.98
   6 -16  -3   27.04    1.99
  -6 -16   3   28.30    2.20
   6  16  -3   31.63    2.25
  -6  16   3   29.03    2.07
   6  16  -3   27.12    2.00
  -5 -16   3   24.09    1.91
   5 -16  -3   25.04    1.80
   5  16  -3   20.80    1.78
  -5  16   3   20.68    1.69
   4 -16  -3    3.08    0.72
  -4 -16   3    3.27    0.84
  -4  16   3    3.58    0.79
   4  16  -3    3.12    0.79
   3 -16  -3    0.40    0.37
  -3 -16   3    0.57    0.46
  -3  16   3    0.64    0.46
   3  16  -3    1.11    0.51
   2 -16  -3    3.85    0.77
  -2 -16   3    3.21    0.74
  -2  16   3    4.17    0.77
  -2  16   3    2.78    0.70
   2  16  -3    2.83    0.68
   1 -16  -3   90.26    4.20
  -1 -16   3  100.13    4.35
   1  16  -3  104.53    4.33
  -1  16   3   99.93    4.31
  -1  16   3  106.74    4.28
   0 -16   3   39.03    2.24
   0 -16  -3   37.92    2.23
   0 -16  -3   38.11    2.25
   0  16  -3   36.72    2.14
   0  16   3   38.88    2.24
   0  16   3   37.26    2.10
  -1 -16  -3    1.61    0.61
   1 -16   3   -0.14    0.30
  -1 -16  -3    0.31    0.40
  -1  16  -3    0.60    0.37
   1  16   3    0.22    0.33
   1  16   3    0.09    0.38
   2 -16   3    8.40    1.08
  -2 -16  -3    8.84    1.18
  -2 -16  -3    9.41    1.22
   2  16   3    7.98    1.13
  -2  16  -3    9.45    1.13
   2  16   3    9.38    1.13
  -3 -16  -3   22.91    1.77
  -3 -16  -3   24.36    1.79
   3 -16   3   23.03    1.62
  -3  16  -3   20.46    1.53
   3  16   3   24.19    1.68
   4 -16   3    0.75    0.43
  -4 -16  -3    0.27    0.44
  -4  16  -3    0.20    0.35
   4  16   3    0.40    0.40
   5 -16   3   43.22    2.45
  -5 -16  -3   42.72    2.63
  -5  16  -3   39.63    2.34
   5  16   3   48.42    2.61
  -6 -16  -3   -0.03    0.48
   6 -16   3    1.02    0.50
  -6  16  -3    0.25    0.43
   6  16   3    0.55    0.47
   7 -16   3   17.57    1.74
  -7 -16  -3   20.12    2.04
  -7  16  -3   17.48    1.50
   7  16   3   17.89    1.84
  -6 -17   3    3.25    0.95
   6 -17  -3    2.56    0.73
  -6  17   3    2.23    0.73
   6  17  -3    2.68    0.85
   5 -17  -3   49.04    2.87
  -5 -17   3   52.79    3.12
   5  17  -3   53.82    3.08
  -5  17   3   52.28    2.94
   4 -17  -3    5.67    1.00
  -4 -17   3    5.85    1.08
   4  17  -3    7.67    1.20
  -4  17   3    6.13    1.05
  -3 -17   3   17.54    1.80
   3 -17  -3   20.36    1.60
  -3  17   3   19.40    1.61
   3  17  -3   21.46    1.68
   2 -17  -3    0.75    0.45
  -2 -17   3    1.68    0.60
  -2  17   3    1.29    0.59
   2  17  -3    1.58    0.60
   1 -17  -3    4.97    0.89
  -1 -17   3    4.55    0.86
  -1  17   3    4.39    0.85
   1  17  -3    4.22    0.83
  -1  17   3    5.94    0.95
   0 -17   3    0.17    0.37
   0 -17  -3    0.19    0.40
   0  17   3    0.27    0.44
   0  17   3    0.29    0.39
   0  17  -3    0.06    0.36
  -1 -17  -3    6.97    1.08
   1 -17   3    6.41    1.00
  -1 -17  -3    8.05    1.17
  -1  17  -3    6.32    0.98
   1  17   3    5.89    0.94
   1  17   3    5.27    0.96
  -2 -17  -3    7.38    1.12
  -2 -17  -3    8.82    1.24
   2 -17   3    6.85    1.03
   2  17   3    6.59    1.01
   2  17   3    6.86    1.11
  -2  17  -3    9.24    1.15
  -3 -17  -3    0.67    0.51
   3 -17   3    1.28    0.50
  -3 -17  -3    0.87    0.55
  -3  17  -3    0.10    0.36
   3  17   3    1.06    0.52
   4 -17   3    1.12    0.57
  -4 -17  -3    0.42    0.50
   4  17   3    1.80    0.61
  -4  17  -3    0.53    0.44
  -5 -17  -3   21.21    1.78
   5 -17   3   20.73    1.64
  -5  17  -3   16.74    1.46
   5  17   3   19.17    1.61
  -6 -17  -3    0.40    0.56
   6 -17   3    0.34    0.49
   6  17   3   -0.15    0.41
  -6  17  -3    0.31    0.41
  -5 -18   3    2.34    0.84
   5 -18  -3    4.71    0.96
   5  18  -3    2.34    0.85
  -5  18   3    4.16    0.94
  -4 -18   3   11.42    1.53
   4 -18  -3    8.87    1.27
   4  18  -3    8.90    1.35
  -4  18   3   10.48    1.39
   3 -18  -3    1.83    0.65
  -3 -18   3    2.45    0.77
  -3  18   3    2.65    0.75
   3  18  -3    1.29    0.61
  -2 -18   3   10.06    1.37
   2 -18  -3   10.42    1.33
   2  18  -3   11.59    1.41
  -2  18   3    8.69    1.23
  -1 -18   3    0.18    0.37
   1 -18  -3    0.51    0.47
  -1  18   3   -0.07    0.41
   1  18  -3    0.15    0.36
   0 -18  -3   53.38    2.94
   0 -18   3   50.14    2.85
   0  18  -3   53.19    2.85
   0  18   3   49.87    2.76
   0  18   3   58.11    3.03
  -1 -18  -3   10.78    1.39
   1 -18   3    9.48    1.27
  -1  18  -3    7.89    1.13
   1  18   3    8.60    1.17
   1  18   3    8.68    1.26
  -2 -18  -3    4.36    0.93
   2 -18   3    3.96    0.85
  -2 -18  -3    5.03    1.00
   2  18   3    4.48    0.95
  -2  18  -3    4.45    0.86
   2  18   3    4.20    0.87
  -3 -18  -3   16.18    1.79
  -3 -18  -3   16.39    1.79
   3 -18   3   15.93    1.65
   3  18   3   17.65    1.73
  -3  18  -3   18.52    1.49
  -4 -18  -3   23.11    1.96
   4 -18   3   27.79    1.93
  -4  18  -3   22.13    1.73
   4  18   3   27.57    1.97
  -5 -18  -3    2.77    0.90
   5 -18   3    1.99    0.70
  -5  18  -3    3.23    0.76
   5  18   3    2.79    0.75
  -3 -19   3   18.60    1.96
   3 -19  -3   16.30    1.76
  -3  19   3   14.94    1.70
   3  19  -3   22.01    1.81
  -2 -19   3    0.58    0.56
   2 -19  -3    0.42    0.46
  -2  19   3    0.99    0.58
   2  19  -3    0.82    0.56
   1 -19  -3   12.91    1.58
  -1 -19   3   10.24    1.39
   1  19  -3    9.06    1.32
  -1  19   3   12.52    1.53
   0 -19   3    3.38    0.81
   0 -19  -3    4.64    0.96
   0  19   3    2.50    0.81
   0  19  -3    2.88    0.75
  -1 -19  -3    0.90    0.61
   1 -19   3    1.45    0.57
   1  19   3    1.77    0.69
   1  19   3    1.43    0.67
  -1  19  -3    1.06    0.55
   2 -19   3    5.20    1.02
  -2 -19  -3    6.99    1.21
   2  19   3    5.44    0.97
  -2  19  -3    4.99    0.96
   3 -19   3   14.46    1.63
  -3 -19  -3   19.00    1.99
  -3  19  -3   16.78    1.69
   3  19   3   18.58    1.83
 -12   0   4    0.80    0.88
  12   0  -4    0.49    0.53
  12   0  -4    0.90    0.59
 -12   0   4    1.38    0.66
 -11   0   4   -0.06    0.44
 -11   0   4    0.64    0.84
  11   0  -4    0.15    0.42
  10   0  -4    2.65    0.71
 -10   0   4    1.09    0.58
  -9   0   4    0.41    0.46
   9   0  -4   -0.23    0.27
  -9   0   4    0.25    0.42
  -8   0   4  112.87    4.70
   8   0  -4  104.19    4.55
   8   0  -4  116.76    4.65
  -8   0   4  114.50    4.71
  -7   0   4   -0.01    0.28
   7   0  -4   -0.08    0.30
  -7   0   4    0.23    0.31
   7   0  -4    0.07    0.28
  -6   0   4  105.25    4.28
   6   0  -4  109.83    4.22
   6   0  -4  106.52    4.25
  -5   0   4   -0.03    0.22
   5   0  -4    0.23    0.26
   5   0  -4    0.24    0.25
  -5   0   4   -0.07    0.21
  -5   0   4   -0.06    0.23
  -4   0   4   65.30    3.09
   4   0  -4   61.53    2.56
   4   0  -4   58.75    2.47
  -4   0   4   59.11    2.56
   3   0  -4    1.47    0.31
  -3   0   4    0.66    0.29
  -3   0   4    0.30    0.22
  -2   0   4  160.40    6.88
   0   0  -4  987.90   38.55
   0   0   4  965.17   38.55
  -1   0  -4    0.15    0.10
  -1   0  -4    0.81    0.25
   1   0   4    0.22    0.16
  -2   0  -4    1.96    0.33
  -2   0  -4    1.99    0.36
   2   0   4    1.81    0.30
  -2   0  -4    1.45    0.23
   3   0   4    0.16    0.15
  -3   0  -4    0.90    0.35
   3   0   4    0.49    0.18
   4   0   4   14.45    0.69
   4   0   4   14.22    0.80
  -4   0  -4   14.10    1.14
  -4   0  -4   14.73    0.85
  -5   0  -4    0.45    0.25
  -5   0  -4    0.39    0.31
   5   0   4   -0.02    0.18
  -6   0  -4  189.86    8.31
  -6   0  -4  184.78    6.46
   6   0   4  179.08    6.43
   7   0   4   -0.13    0.23
  -7   0  -4    0.51    0.32
  -7   0  -4   -0.09    0.33
   8   0   4   66.41    3.01
  -8   0  -4   64.46    4.12
  -8   0  -4   68.28    3.04
   9   0   4    0.14    0.34
  -9   0  -4    0.60    0.64
  -9   0  -4    0.93    0.44
  10   0   4    3.38    0.76
 -10   0  -4    3.54    1.23
 -10   0  -4    2.08    0.65
  11   0   4    0.42    0.44
 -11   0  -4    0.21    0.73
 -11   0  -4    0.58    0.53
  12   0   4    9.93    1.31
 -12   0  -4   11.77    1.47
 -12   0  -4    6.83    1.80
  12   0   4   11.22    1.37
 -12  -1   4   38.25    3.52
  12  -1  -4   34.57    2.33
 -12  -1   4   32.80    2.38
  12  -1  -4   37.72    2.41
 -12   1   4   30.36    3.15
  12   1  -4   35.93    2.39
 -12   1   4   33.39    2.39
  11  -1  -4    0.16    0.43
 -11  -1   4    0.33    0.49
  11  -1  -4   -0.14    0.39
 -11  -1   4    0.31    0.75
  11   1  -4   -0.22    0.35
 -11   1   4   -0.01    0.42
 -11   1   4    0.27    0.76
 -10  -1   4   29.41    2.09
  10  -1  -4   32.33    2.08
 -10   1   4   26.75    2.73
  10   1  -4   27.73    1.97
 -10   1   4   29.73    2.08
  -9  -1   4   47.79    2.73
   9  -1  -4   53.51    2.77
  -9  -1   4   53.99    2.87
   9   1  -4   49.66    2.70
  -9   1   4   55.44    2.87
  -8  -1   4    0.43    0.46
  -8  -1   4    0.29    0.33
   8  -1  -4    1.36    0.48
   8  -1  -4    0.58    0.38
   8  -1  -4    1.32    0.51
  -8   1   4    0.25    0.37
   8   1  -4    0.67    0.44
   8   1  -4    0.38    0.37
  -8   1   4    1.76    0.55
  -7  -1   4   96.89    4.17
   7  -1  -4   99.01    4.16
  -7  -1   4  104.88    4.31
   7  -1  -4  103.63    4.18
   7  -1  -4  100.81    4.02
   7   1  -4  111.01    4.24
  -7   1   4   98.10    4.19
  -7   1   4  103.36    4.25
   7   1  -4  101.12    4.21
   6  -1  -4    9.44    0.99
  -6  -1   4    9.14    1.06
   6  -1  -4    8.84    1.01
  -6  -1   4    8.33    0.97
   6   1  -4   12.47    1.01
  -6   1   4    8.17    0.99
   6   1  -4   11.24    0.95
  -6   1   4    9.04    1.01
   5  -1  -4  100.15    3.79
  -5  -1   4   90.49    3.80
  -5  -1   4   96.07    3.76
  -5  -1   4  101.25    4.48
   5  -1  -4   94.83    3.71
   5   1  -4   96.87    3.81
  -5   1   4   93.42    3.77
   4  -1  -4   86.22    3.25
  -4  -1   4   83.74    3.37
  -4  -1   4   90.34    4.03
   4  -1  -4   84.97    3.30
   4   1  -4   86.84    3.35
  -4   1   4   83.62    3.27
  -4   1   4   80.18    3.29
  -4   1   4   88.20    4.03
   3  -1  -4    1.24    0.27
  -3  -1   4    0.38    0.23
  -3  -1   4    1.45    0.38
   3   1  -4    0.64    0.24
  -3   1   4    0.39    0.22
  -2  -1   4    1.30    0.37
   2   1  -4    0.71    0.32
   1   1  -4   40.59    2.09
   0  -1   4   25.86    1.48
   0   1  -4   27.87    1.51
   1  -1   4    8.75    0.68
  -1  -1  -4    9.43    0.50
  -1   1  -4    8.99    0.72
   1   1   4    7.99    0.69
  -1   1  -4   10.31    0.52
   2  -1   4   34.64    1.68
  -2  -1  -4   35.33    1.37
   2   1   4   30.37    1.68
  -2   1  -4   36.54    1.78
  -2   1  -4   36.24    1.39
  -3  -1  -4    7.86    0.53
   3  -1   4    7.58    0.52
   3  -1   4    7.96    0.48
  -3  -1  -4    9.00    0.78
  -3   1  -4    7.35    0.60
  -3   1  -4    7.40    0.71
  -3   1  -4    7.95    0.54
   3   1   4    7.73    0.46
   3   1   4    7.62    0.52
  -4  -1  -4   28.11    1.74
   4  -1   4   25.22    1.20
  -4  -1  -4   25.98    1.18
  -4  -1  -4   26.96    1.27
   4  -1   4   26.85    1.25
   4   1   4   28.69    1.23
  -4   1  -4   25.53    1.66
  -4   1  -4   27.27    1.37
  -4   1  -4   26.38    1.28
  -5  -1  -4  207.04    8.72
   5  -1   4  197.55    6.82
  -5  -1  -4  210.35    6.91
  -5  -1  -4  196.19    6.80
   5   1   4  199.02    6.82
  -5   1  -4  193.93    6.82
  -5   1  -4  209.56    8.69
   6  -1   4    2.77    0.50
  -6  -1  -4    2.34    0.47
  -6  -1  -4    2.31    0.70
  -6   1  -4    2.72    0.50
   6   1   4    3.87    0.57
  -6   1  -4    3.18    0.76
  -7  -1  -4    0.19    0.29
  -7  -1  -4    0.22    0.44
   7  -1   4    1.39    0.40
   7   1   4    0.40    0.31
  -7   1  -4    0.74    0.52
  -7   1  -4    0.46    0.33
   8  -1   4    0.58    0.40
  -8  -1  -4    3.01    0.63
  -8  -1  -4    0.56    0.55
  -8   1  -4    0.79    0.62
  -8   1  -4    0.57    0.37
   8   1   4    2.53    0.61
  -9  -1  -4   44.00    2.36
   9  -1   4   41.42    2.27
  -9  -1  -4   39.66    3.29
   9   1   4   44.26    2.33
  -9   1  -4   43.98    2.34
  -9   1  -4   37.30    3.13
 -10  -1  -4   32.25    2.02
  10  -1   4   31.19    1.94
 -10  -1  -4   26.06    2.71
 -10   1  -4   27.53    1.90
 -10   1  -4   22.12    2.88
  10   1   4   29.86    1.93
 -11  -1  -4    9.44    1.97
 -11  -1  -4   12.67    1.48
  11  -1   4   13.06    1.45
  11  -1   4   16.04    1.58
 -11   1  -4   10.46    2.07
 -11   1  -4   10.37    1.35
  11   1   4   15.72    1.60
 -12  -1  -4   17.32    1.83
 -12  -1  -4   17.20    2.79
  12  -1   4   18.41    1.58
  12  -1   4   18.14    1.76
  12   1   4   19.06    1.60
 -12   1  -4   15.37    2.64
 -12   1  -4   17.85    1.83
  12  -2  -4    0.72    0.51
 -12  -2   4    0.16    0.86
 -12  -2   4    1.25    0.69
 -12   2   4    0.00    0.75
  12   2  -4    0.99    0.61
 -12   2   4    0.04    0.55
  11  -2  -4   16.83    1.72
 -11  -2   4   14.65    1.71
  11  -2  -4   15.69    1.67
  11   2  -4   14.61    1.62
 -11   2   4   12.64    1.58
 -11   2   4   14.17    2.34
  10  -2  -4    5.93    1.01
 -10  -2   4    6.28    1.10
  10  -2  -4    5.10    0.94
 -10   2   4    5.91    1.46
  10   2  -4    6.03    1.01
 -10   2   4    7.80    1.19
   9  -2  -4    1.50    0.57
  -9  -2   4    1.43    0.58
  -9  -2   4    1.58    0.66
   9  -2  -4    1.81    0.60
  -9   2   4    1.22    0.57
   9   2  -4    1.13    0.50
   8  -2  -4    4.10    0.79
  -8  -2   4    2.10    0.67
   8  -2  -4    3.49    0.68
   8  -2  -4    3.37    0.72
  -8  -2   4    3.48    0.73
   8   2  -4    3.06    0.67
  -8   2   4    3.28    0.70
  -8   2   4    3.13    0.71
   8   2  -4    2.50    0.67
  -7  -2   4   64.92    3.20
  -7  -2   4   78.89    3.44
   7  -2  -4   74.53    3.26
   7  -2  -4   73.96    3.12
   7  -2  -4   79.13    3.29
   7   2  -4   74.69    3.27
  -7   2   4   72.22    3.27
  -7   2   4   68.58    3.23
   7   2  -4   73.69    3.30
   6  -2  -4    8.53    0.89
  -6  -2   4    6.49    0.88
   6  -2  -4    7.18    0.87
  -6  -2   4    6.48    0.90
   6  -2  -4    5.46    0.75
  -6   2   4    6.61    0.84
   6   2  -4    6.89    0.85
  -6   2   4    5.60    0.79
   6   2  -4    5.97    0.83
   5  -2  -4  128.01    4.58
   5  -2  -4  126.26    4.65
  -5  -2   4  125.95    4.73
  -5  -2   4  129.37    5.61
  -5  -2   4  127.04    4.83
   5  -2  -4  133.27    4.74
  -5   2   4  125.11    4.71
   5   2  -4  127.39    4.69
   5   2  -4  122.89    4.74
  -5   2   4  119.60    4.67
   4  -2  -4  238.94    8.24
   4  -2  -4  244.95    8.28
   4  -2  -4  249.77    8.38
   4  -2  -4  250.12    8.29
  -4  -2   4  251.24   10.37
  -4  -2   4  239.62    8.44
   4   2  -4  252.11   10.40
   4   2  -4  255.51    8.36
  -4   2   4  246.62    8.34
   4   2  -4  251.08    8.44
  -4   2   4  256.72    8.39
   3  -2  -4   25.80    1.20
  -3  -2   4   26.02    1.56
  -3  -2   4   24.78    1.31
   3  -2  -4   25.94    1.20
  -3   2   4   25.66    1.26
   3   2  -4   25.05    1.23
   3   2  -4   27.84    1.60
  -2  -2   4    1.21    0.28
  -2  -2   4    3.35    0.52
  -2   2   4    1.04    0.24
   2   2  -4    0.99    0.30
  -1  -2   4    2.86    0.46
   1   2  -4    2.27    0.42
   0  -2   4  121.30    5.29
   0   2  -4  125.18    5.32
   1  -2   4  340.83   14.29
  -1  -2  -4  376.63   11.35
  -1   2  -4  336.05   14.33
  -1   2  -4  370.05   11.34
  -2  -2  -4  206.61    6.60
   2  -2   4  188.99    8.23
  -2   2  -4  203.33    6.62
  -2   2  -4  196.54    8.33
  -2   2  -4  211.58    8.15
   2   2   4  205.81    6.43
  -3  -2  -4   41.01    2.07
   3  -2   4   38.33    1.45
   3  -2   4   38.67    1.82
  -3  -2  -4   39.38    1.57
   3   2   4   33.87    1.81
  -3   2  -4   38.75    1.59
  -3   2  -4   40.21    1.95
  -3   2  -4   41.18    2.05
   3   2   4   39.09    1.49
  -4  -2  -4  187.49    7.75
   4  -2   4  175.64    6.00
  -4  -2  -4  183.11    6.17
  -4  -2  -4  180.70    6.14
   4  -2   4  176.91    7.36
  -4  -2  -4  179.36    6.03
  -4   2  -4  174.75    6.18
   4   2   4  180.29    6.03
  -4   2  -4  195.95    7.72
  -4   2  -4  182.89    7.51
   4   2   4  182.07    7.22
   5  -2   4  137.43    5.01
  -5  -2  -4  145.90    5.05
  -5  -2  -4  146.22    6.58
  -5  -2  -4  145.79    5.07
   5   2   4  144.82    5.05
  -5   2  -4  150.08    6.49
  -5   2  -4  141.84    5.06
  -5   2  -4  146.67    6.04
  -6  -2  -4    5.08    0.66
  -6  -2  -4    6.69    1.12
   6  -2   4    5.93    0.70
  -6   2  -4    6.16    1.04
   6   2   4    5.42    0.68
  -6   2  -4    4.64    0.65
  -7  -2  -4    0.70    0.38
  -7  -2  -4    0.92    0.58
   7  -2   4    0.86    0.36
  -7   2  -4    1.17    0.57
  -7   2  -4    0.94    0.37
   7   2   4    1.00    0.39
  -8  -2  -4    0.68    0.59
   8  -2   4    0.42    0.33
  -8  -2  -4    0.24    0.32
  -8   2  -4    0.31    0.34
   8   2   4    0.19    0.30
  -8   2  -4    0.31    0.50
   9  -2   4    1.90    0.56
  -9  -2  -4    1.55    0.81
  -9  -2  -4    1.93    0.60
   9  -2   4    1.99    0.57
   9   2   4    3.39    0.72
  -9   2  -4    1.80    0.87
  -9   2  -4    1.05    0.52
 -10  -2  -4    8.48    1.82
  10  -2   4   12.89    1.37
  10  -2   4   11.29    1.29
 -10  -2  -4   12.52    1.41
 -10   2  -4   12.46    1.40
  10   2   4    8.74    1.19
 -10   2  -4   12.98    2.11
 -11  -2  -4    9.65    1.30
 -11  -2  -4    6.89    1.75
  11  -2   4   11.85    1.34
  11  -2   4   11.10    1.31
  11   2   4    9.86    1.29
 -11   2  -4   10.88    2.10
 -11   2  -4   10.55    1.35
 -12  -2  -4    0.55    0.84
  12  -2   4    1.27    0.62
 -12  -2  -4    3.54    0.87
  12   2   4    1.55    0.67
 -12   2  -4    1.02    0.95
 -12   2  -4    3.10    0.83
  12  -3  -4   38.74    2.49
 -12  -3   4   39.26    2.63
 -12  -3   4   36.29    3.53
 -12   3   4   35.76    2.51
 -12   3   4   35.65    3.36
  12   3  -4   38.05    2.48
 -11  -3   4   10.78    1.47
  11  -3  -4    8.35    1.24
  11   3  -4   10.60    1.37
 -11   3   4    8.53    1.29
 -11   3   4    6.82    1.64
  10  -3  -4    9.99    1.28
 -10  -3   4    8.71    1.29
 -10   3   4   10.43    1.37
 -10   3   4   10.30    1.86
  10   3  -4   11.77    1.41
  -9  -3   4   32.50    2.16
   9  -3  -4   38.18    2.24
   9  -3  -4   39.51    2.25
  -9  -3   4   39.05    2.39
   9   3  -4   37.39    2.23
  -9   3   4   39.40    2.31
  -9   3   4   33.19    2.86
   8  -3  -4  121.49    4.83
   8  -3  -4  117.03    4.78
  -8  -3   4  111.71    4.83
  -8  -3   4  121.54    5.00
  -8   3   4  117.25    4.87
   8   3  -4  115.73    4.85
   8   3  -4  125.83    4.90
  -8   3   4  115.26    4.80
  -7  -3   4    4.71    0.82
   7  -3  -4    3.90    0.70
  -7  -3   4    3.75    0.74
   7  -3  -4    4.75    0.72
   7  -3  -4    3.71    0.68
   7   3  -4    3.98    0.72
  -7   3   4    5.02    0.81
  -7   3   4    4.41    0.76
   7   3  -4    4.86    0.80
   6  -3  -4    8.37    0.91
  -6  -3   4    6.21    0.86
  -6  -3   4    6.87    0.94
   6  -3  -4    9.05    0.94
   6  -3  -4    6.21    0.77
   6   3  -4    6.84    0.88
  -6   3   4    5.81    0.81
  -6   3   4    5.18    0.78
   6   3  -4    7.10    0.86
  -5  -3   4   13.10    0.98
  -5  -3   4   11.27    1.12
   5  -3  -4   10.79    0.84
   5  -3  -4   12.79    0.90
   5  -3  -4   12.28    0.89
   5   3  -4    9.99    0.94
   5   3  -4   13.00    0.98
  -5   3   4   10.90    0.88
   5   3  -4   11.44    0.89
  -5   3   4   11.58    0.92
   4  -3  -4  112.63    4.13
  -4  -3   4  114.46    5.14
  -4  -3   4  110.07    4.24
   4  -3  -4  113.36    4.12
  -4   3   4  115.81    4.20
   4   3  -4  118.30    4.29
   4   3  -4  120.63    5.22
  -4   3   4  113.29    4.19
   4   3  -4  118.54    4.21
  -3  -3   4  172.18    7.46
  -3  -3   4  172.74    6.02
   3  -3  -4  169.90    5.85
   3   3  -4  180.73    7.51
  -3   3   4  177.02    5.93
   3   3  -4  177.31    5.93
  -2  -3   4    4.06    0.61
  -2  -3   4    5.09    0.54
  -2   3   4    5.28    0.44
   2   3  -4    5.53    0.61
  -1  -3   4  115.08    5.17
   1   3  -4  119.90    5.19
  -1   3   4  120.92    3.96
   0  -3   4    2.20    0.39
   0   3  -4    1.10    0.29
   0   3  -4    1.61    0.20
   1  -3   4  223.61    9.78
  -1  -3  -4  248.23    7.72
  -1   3  -4  232.44    9.84
   1   3   4  241.09    7.61
  -1   3  -4  249.30    7.72
  -2  -3  -4   11.13    0.61
   2  -3   4   11.09    0.79
  -2   3  -4   11.54    0.86
  -2   3  -4   12.11    0.86
  -2   3  -4   10.00    0.61
   2   3   4   10.95    0.57
   3  -3   4   81.45    2.83
   3  -3   4   77.60    3.63
  -3  -3  -4   84.78    2.98
  -3  -3  -4   91.52    3.87
  -3   3  -4   85.26    3.77
  -3   3  -4   83.43    3.04
   3   3   4   83.37    2.91
  -3   3  -4   84.27    3.78
  -4  -3  -4   37.15    1.47
  -4  -3  -4   40.59    1.62
   4  -3   4   36.27    1.50
   4  -3   4   35.18    1.48
  -4  -3  -4   40.96    2.25
   4  -3   4   38.67    1.83
  -4  -3  -4   40.48    1.59
   4   3   4   32.83    1.72
  -4   3  -4   34.41    1.55
   4   3   4   36.90    1.63
  -4   3  -4   38.41    2.11
   4   3   4   38.18    1.57
  -4   3  -4   37.02    1.92
  -5  -3  -4   26.68    1.17
  -5  -3  -4   26.05    1.88
   5  -3   4   24.67    1.23
   5  -3   4   23.80    1.22
  -5  -3  -4   23.80    1.27
  -5   3  -4   28.09    1.81
  -5   3  -4   26.99    1.46
   5   3   4   25.39    1.29
  -5   3  -4   24.50    1.30
  -6  -3  -4   46.81    2.17
   6  -3   4   48.55    2.12
   6  -3   4   48.54    2.12
  -6  -3  -4   50.36    3.07
  -6   3  -4   47.45    2.18
  -6   3  -4   51.10    2.94
   6   3   4   50.05    2.20
  -7  -3  -4   55.47    3.57
  -7  -3  -4   59.11    2.62
   7  -3   4   55.02    2.49
   7  -3   4   57.29    2.52
  -7   3  -4   54.72    2.56
   7   3   4   61.83    2.63
  -7   3  -4   53.67    3.38
   8  -3   4   38.28    1.98
  -8  -3  -4   36.24    2.03
   8  -3   4   37.65    1.97
  -8  -3  -4   37.05    2.89
   8   3   4   35.02    2.00
  -8   3  -4   33.70    2.68
  -8   3  -4   39.56    2.06
  -9  -3  -4   42.58    3.42
  -9  -3  -4   47.00    2.50
   9  -3   4   46.30    2.38
   9  -3   4   46.96    2.37
  -9   3  -4   44.91    2.42
   9   3   4   46.92    2.47
  -9   3  -4   43.31    3.34
 -10  -3  -4   75.60    3.59
 -10  -3  -4   62.46    4.75
  10  -3   4   77.92    3.47
 -10   3  -4   67.32    4.74
  10   3   4   77.40    3.57
 -10   3  -4   79.86    3.60
 -11  -3  -4    5.01    0.96
  11  -3   4    4.01    0.82
 -11  -3  -4    2.11    1.15
  11   3   4    5.15    0.96
 -11   3  -4    2.25    1.06
 -11   3  -4    3.79    0.86
  12  -3   4    4.94    0.94
 -12  -3  -4    4.52    1.49
 -12  -3  -4    5.41    1.07
 -12   3  -4    5.56    1.02
 -12   3  -4    5.36    1.60
  12   3   4    5.44    1.04
 -12  -4   4   -0.02    0.53
  12  -4  -4    0.05    0.50
 -12  -4   4    0.57    0.90
 -12   4   4   -0.13    0.47
  12   4  -4   -0.08    0.47
 -11  -4   4   14.10    1.66
  11  -4  -4   12.12    1.48
 -11   4   4   13.94    1.64
  11   4  -4   14.27    1.62
 -10  -4   4    2.32    0.74
  10  -4  -4    2.71    0.75
 -10   4   4    2.63    1.00
 -10   4   4    3.59    0.87
  10   4  -4    2.85    0.75
  -9  -4   4   41.43    2.52
   9  -4  -4   41.86    2.38
  -9  -4   4   42.55    2.47
  -9   4   4   38.41    2.39
   9   4  -4   42.52    2.41
  -9   4   4   38.87    3.07
  -8  -4   4   10.04    1.24
  -8  -4   4   11.34    1.36
   8  -4  -4   12.26    1.30
  -8   4   4   13.83    1.42
  -8   4   4    9.29    1.56
   8   4  -4   12.68    1.38
   8   4  -4   12.85    1.34
  -8   4   4    8.57    1.10
  -7  -4   4    0.59    0.44
   7  -4  -4    0.74    0.35
  -7  -4   4    0.62    0.40
   7  -4  -4    0.92    0.41
   7   4  -4    0.56    0.36
   7   4  -4    0.84    0.40
  -7   4   4    0.70    0.39
  -7   4   4    0.54    0.38
   6  -4  -4    9.50    0.96
  -6  -4   4    7.84    1.01
   6  -4  -4   11.17    0.94
  -6  -4   4   10.20    1.11
  -6   4   4    9.78    1.01
   6   4  -4    8.02    0.98
   6   4  -4    9.38    1.01
  -6   4   4   11.27    1.11
  -5  -4   4   26.86    1.57
  -5  -4   4   28.36    1.54
   5  -4  -4   25.29    1.40
   5  -4  -4   24.53    1.36
  -5   4   4   24.63    1.43
   5   4  -4   26.58    1.45
  -5   4   4   22.37    1.37
   5   4  -4   26.29    1.51
   5   4  -4   29.17    1.72
  -4  -4   4    9.68    0.80
   4  -4  -4    9.53    0.72
   4  -4  -4    9.39    0.70
  -4  -4   4    9.42    0.81
  -4   4   4   10.22    0.76
   4   4  -4    9.31    0.88
   4   4  -4   10.35    0.80
   4   4  -4   10.09    0.76
  -4   4   4    8.69    0.73
  -3  -4   4  207.12    7.15
   3  -4  -4  209.02    7.04
   3   4  -4  213.76    7.13
   3   4  -4  221.96    8.99
  -3   4   4  209.84    7.08
   3   4  -4  211.65    7.08
  -2  -4   4   67.41    2.55
   2  -4  -4   63.44    2.45
  -2   4   4   70.43    2.52
   2   4  -4   70.91    3.28
  -1  -4   4  118.07    3.98
  -1  -4   4  110.77    5.18
   1   4  -4  121.63    5.22
  -1   4   4  122.26    4.00
   0  -4   4   85.94    2.81
   0   4  -4   81.18    2.79
   0   4   4   84.17    2.86
   0   4  -4   81.17    3.80
  -1  -4  -4  418.68   13.32
   1  -4   4  389.74   16.84
   1  -4   4  424.02   13.13
  -1   4  -4  443.67   16.40
  -1   4  -4  408.24   16.92
  -1   4  -4  433.83   13.33
   1   4   4  418.18   13.21
   2  -4   4   11.30    0.86
  -2  -4  -4   13.00    0.65
   2  -4   4   12.60    0.58
  -2   4  -4   11.91    0.92
  -2   4  -4   13.75    0.69
  -2   4  -4   12.77    0.92
   2   4   4   12.14    0.64
  -3  -4  -4   25.90    1.15
  -3  -4  -4   26.26    1.19
   3  -4   4   27.28    1.51
  -3  -4  -4   26.90    1.19
   3  -4   4   27.21    1.11
  -3  -4  -4   30.72    1.69
  -3   4  -4   26.66    1.26
  -3   4  -4   28.89    1.62
   3   4   4   27.65    1.20
  -3   4  -4   29.52    1.64
   4  -4   4   10.66    0.65
  -4  -4  -4   14.41    0.79
  -4  -4  -4   12.53    1.10
  -4  -4  -4   10.81    0.63
  -4  -4  -4   11.15    0.71
   4   4   4   10.35    0.66
   4   4   4   10.95    0.71
  -4   4  -4   11.32    0.90
  -4   4  -4   11.09    0.70
  -4   4  -4   11.16    0.98
  -5  -4  -4  107.28    3.97
  -5  -4  -4  114.32    5.26
   5  -4   4  105.31    3.84
  -5   4  -4  107.90    5.03
   5   4   4  108.96    3.96
  -5   4  -4  114.21    4.86
  -5   4  -4  102.39    3.91
  -6  -4  -4   14.40    1.02
  -6  -4  -4   13.14    1.64
   6  -4   4   14.46    0.95
   6   4   4   13.63    0.98
  -6   4  -4   16.18    1.42
  -6   4  -4   12.83    0.95
   7  -4   4   31.53    1.65
  -7  -4  -4   27.95    2.40
  -7  -4  -4   35.04    1.81
  -7   4  -4   30.29    1.70
  -7   4  -4   30.86    2.30
   7   4   4   30.22    1.71
  -8  -4  -4   16.54    1.26
   8  -4   4   12.56    1.06
  -8  -4  -4   14.04    2.03
  -8   4  -4   15.11    1.18
   8   4   4   13.49    1.14
  -8   4  -4   12.00    1.73
  -9  -4  -4   44.08    3.47
  -9  -4  -4   43.62    2.44
   9  -4   4   46.79    2.37
   9   4   4   46.95    2.47
  -9   4  -4   42.79    2.37
  -9   4  -4   44.77    3.33
  10  -4   4    3.72    0.76
 -10  -4  -4    2.73    0.73
 -10  -4  -4    3.26    1.16
 -10   4  -4    3.08    0.75
 -10   4  -4    3.43    1.15
  10   4   4    2.87    0.75
 -11  -4  -4    3.94    0.90
  11  -4   4    4.24    0.87
 -11  -4  -4    2.75    1.22
 -11   4  -4    2.05    0.68
  11   4   4    2.80    0.77
 -11   4  -4    2.63    1.21
 -12  -4  -4    1.56    0.67
  12  -4   4    1.39    0.60
 -12  -4  -4    0.32    0.89
 -12   4  -4    2.49    0.76
 -12   4  -4    0.54    0.91
  12   4   4    1.31    0.62
  12  -5  -4    4.57    0.99
 -12  -5   4    3.36    1.32
 -12  -5   4    3.50    0.96
  12   5  -4    5.69    1.07
 -12   5   4    3.51    0.95
 -11  -5   4    4.20    0.99
  11  -5  -4    3.30    0.82
  11   5  -4    2.95    0.80
 -11   5   4    2.58    0.82
  10  -5  -4    2.33    0.70
 -10  -5   4    2.01    0.71
  10   5  -4    1.57    0.59
 -10   5   4    1.91    0.70
  -9  -5   4   36.01    2.39
   9  -5  -4   42.18    2.36
  -9  -5   4   38.03    2.35
   9   5  -4   37.50    2.28
  -9   5   4   40.93    2.40
   8  -5  -4  197.03    7.09
  -8  -5   4  190.10    7.18
  -8  -5   4  180.49    7.23
   8   5  -4  187.80    7.14
  -8   5   4  184.36    6.99
   8   5  -4  190.00    7.07
  -8   5   4  183.09    8.67
  -8   5   4  195.38    7.17
   7  -5  -4    6.14    0.87
  -7  -5   4    6.29    0.98
  -7  -5   4    6.57    0.94
   7  -5  -4    7.03    0.89
  -7   5   4    8.60    1.02
   7   5  -4    8.47    1.06
  -7   5   4    7.02    1.18
   7   5  -4    8.12    1.00
  -7   5   4    8.41    1.04
  -6  -5   4   19.45    1.43
   6  -5  -4   23.12    1.34
  -6  -5   4   18.64    1.36
   6  -5  -4   21.23    1.34
  -6   5   4   18.60    1.56
  -6   5   4   19.94    1.31
   6   5  -4   20.82    1.42
   6   5  -4   21.95    1.37
  -6   5   4   23.15    1.43
  -5  -5   4    2.28    0.53
  -5  -5   4    2.43    0.51
   5  -5  -4    2.58    0.48
   5  -5  -4    2.17    0.42
   5   5  -4    1.81    0.47
   5   5  -4    2.20    0.51
  -5   5   4    2.01    0.45
  -5   5   4    2.52    0.50
   5   5  -4    1.79    0.41
   4  -5  -4    8.27    0.70
  -4  -5   4    8.80    0.89
  -4  -5   4    8.94    0.92
   4  -5  -4   10.69    0.76
   4   5  -4   10.30    0.93
   4   5  -4    9.09    0.78
  -4   5   4    9.51    0.74
   4   5  -4   10.56    0.77
  -4   5   4   10.74    0.80
   3  -5  -4   69.04    2.57
  -3  -5   4   65.89    2.67
   3  -5  -4   66.83    2.56
  -3   5   4   67.13    2.60
   3   5  -4   65.49    2.61
   3   5  -4   66.00    3.28
   3   5  -4   66.75    2.58
  -3   5   4   67.49    2.58
  -2  -5   4   26.40    1.24
   2  -5  -4   27.29    1.20
   2  -5  -4   25.78    1.17
   2   5  -4   26.37    1.21
   2   5  -4   24.77    1.56
  -2   5   4   25.41    1.19
  -1  -5   4   26.00    1.15
   1  -5  -4   24.93    1.12
  -1   5   4   25.59    1.14
   1   5  -4   27.81    1.61
   0  -5   4    1.79    0.26
   0   5  -4    1.00    0.33
   0   5  -4    1.20    0.35
   0   5  -4    2.02    0.22
   0   5   4    0.96    0.22
   1  -5   4   36.86    1.40
  -1  -5  -4   36.19    1.51
  -1  -5  -4   38.89    1.42
  -1   5  -4   37.74    1.43
   1   5   4   36.96    1.46
  -1   5  -4   38.04    1.93
  -1   5  -4   36.53    2.03
  -2  -5  -4    0.89    0.29
   2  -5   4    1.32    0.21
  -2  -5  -4    0.26    0.14
  -2   5  -4    1.37    0.36
  -2   5  -4    0.85    0.30
   3  -5   4   19.31    0.87
  -3  -5  -4   18.70    0.91
  -3  -5  -4   18.06    0.95
  -3  -5  -4   19.03    0.93
  -3  -5  -4   19.89    1.32
  -3   5  -4   20.01    1.28
  -3   5  -4   17.30    1.26
   3   5   4   20.17    1.14
   3   5   4   18.55    0.94
  -3   5  -4   18.23    0.89
  -4  -5  -4   21.51    1.09
   4  -5   4   23.97    1.08
  -4  -5  -4   24.03    1.63
  -4  -5  -4   21.64    1.21
  -4  -5  -4   23.31    1.18
  -4  -5  -4   22.76    1.12
  -4   5  -4   24.79    1.55
  -4   5  -4   24.12    1.13
  -4   5  -4   24.04    1.51
   4   5   4   21.34    1.13
   4   5   4   22.72    1.23
  -5  -5  -4    1.86    0.40
   5  -5   4    0.27    0.19
  -5  -5  -4    0.67    0.41
  -5   5  -4    1.58    0.35
  -5   5  -4    0.98    0.41
   5   5   4    0.46    0.24
  -5   5  -4    0.28    0.25
   6  -5   4   49.83    2.17
  -6  -5  -4   47.69    3.09
  -6  -5  -4   52.64    2.33
   6   5   4   52.60    2.32
  -6   5  -4   52.06    2.97
  -6   5  -4   50.53    2.25
  -7  -5  -4   29.61    2.43
   7  -5   4   28.85    1.56
  -7  -5  -4   25.59    1.62
  -7   5  -4   29.81    1.64
  -7   5  -4   30.21    2.22
   7   5   4   28.66    1.65
  -8  -5  -4   56.62    3.91
  -8  -5  -4   63.56    2.93
   8  -5   4   63.49    2.77
   8   5   4   56.84    2.82
  -8   5  -4   61.92    2.83
  -8   5  -4   58.57    3.72
  -9  -5  -4   27.06    2.67
   9  -5   4   32.35    1.89
  -9  -5  -4   33.40    2.05
  -9   5  -4   33.58    1.98
   9   5   4   31.85    1.98
  -9   5  -4   30.56    2.65
 -10  -5  -4   20.60    1.67
 -10  -5  -4   18.50    2.65
  10  -5   4   22.75    1.63
 -10   5  -4   22.66    2.76
  10   5   4   21.88    1.68
 -10   5  -4   24.62    1.71
  11  -5   4   -0.06    0.41
 -11  -5  -4    0.10    0.46
 -11  -5  -4    1.40    1.02
 -11   5  -4    0.49    0.82
 -11   5  -4    0.55    0.47
  11   5   4   -0.08    0.41
 -12  -6   4    1.04    0.65
 -12  -6   4    0.80    0.91
  12  -6  -4    0.20    0.47
 -12   6   4    0.55    0.63
  12   6  -4    1.30    0.66
  11  -6  -4    0.34    0.46
 -11  -6   4   -0.04    0.51
 -11   6   4   -0.03    0.47
  11   6  -4    0.30    0.49
  10  -6  -4    9.19    1.25
 -10  -6   4    8.54    1.27
  10   6  -4    9.57    1.28
 -10   6   4    9.01    1.32
  -9  -6   4    3.98    0.93
  -9  -6   4    4.86    0.93
   9  -6  -4    4.67    0.88
   9   6  -4    3.49    0.78
  -9   6   4    4.60    0.90
  -8  -6   4    2.14    0.66
   8  -6  -4    2.28    0.61
  -8  -6   4    0.97    0.53
   8   6  -4    2.87    0.70
  -8   6   4    1.54    0.59
   8   6  -4    3.31    0.73
  -7  -6   4    8.02    1.06
  -7  -6   4    8.67    1.14
   7  -6  -4    7.16    0.95
  -7   6   4    7.21    0.94
  -7   6   4    7.72    1.02
   7   6  -4    6.74    0.98
   7   6  -4    6.96    0.94
   6  -6  -4   29.35    1.67
  -6  -6   4   33.92    1.94
   6  -6  -4   27.78    1.60
  -6  -6   4   30.26    1.78
   6   6  -4   29.57    1.70
  -6   6   4   28.55    1.64
  -6   6   4   30.24    1.75
   6   6  -4   31.52    1.81
  -5  -6   4   21.18    1.42
   5  -6  -4   23.91    1.33
   5  -6  -4   22.35    1.33
   5   6  -4   21.49    1.32
   5   6  -4   23.98    1.60
  -5   6   4   23.04    1.38
  -5   6   4   24.14    1.36
   5   6  -4   21.40    1.39
  -4  -6   4  306.09   10.98
   4  -6  -4  340.19   10.89
   4  -6  -4  352.60   10.90
  -4  -6   4  334.83   11.03
  -4   6   4  323.11   10.94
   4   6  -4  335.33   11.01
   4   6  -4  326.72   13.69
   4   6  -4  324.88   10.90
  -4   6   4  329.97   10.88
  -3  -6   4   65.98    2.75
   3  -6  -4   69.31    2.68
  -3  -6   4   69.86    2.78
  -3   6   4   71.98    2.74
  -3   6   4   68.64    2.69
   3   6  -4   70.22    3.44
   3   6  -4   72.15    2.71
   3   6  -4   67.80    2.73
   2  -6  -4   36.08    1.54
  -2  -6   4   36.43    1.60
   2  -6  -4   35.43    1.53
   2   6  -4   36.63    1.56
   2   6  -4   33.64    2.01
  -2   6   4   36.81    1.56
  -2   6   4   35.04    1.55
   2   6  -4   35.99    1.53
  -1  -6   4   33.52    1.43
   1  -6  -4   31.54    1.41
   1  -6  -4   33.87    1.43
   1   6  -4   32.18    1.39
  -1   6   4   35.62    1.45
   1   6  -4   33.20    1.93
   0  -6  -4   38.94    1.71
   0  -6  -4   40.29    1.66
   0  -6  -4   41.30    1.67
   0  -6   4   37.05    1.59
   0   6   4   44.18    1.68
   0   6  -4   43.78    1.50
   0   6  -4   42.21    1.62
   0   6  -4   42.85    2.29
   0   6  -4   44.37    2.24
  -1  -6  -4  102.03    3.81
  -1  -6  -4  106.21    3.66
   1  -6   4  105.47    3.57
  -1  -6  -4  106.19    3.54
  -1  -6  -4  105.01    3.67
  -1   6  -4  106.47    4.59
  -1   6  -4  104.02    3.56
   1   6   4  102.72    3.63
  -1   6  -4  105.45    3.57
  -1   6  -4  107.49    4.85
  -2  -6  -4  240.73    7.81
   2  -6   4  245.98    7.78
  -2  -6  -4  229.05    7.89
  -2  -6  -4  234.67    8.32
  -2  -6  -4  258.45    9.68
  -2  -6  -4  242.60    7.93
  -2   6  -4  225.58   10.13
  -2   6  -4  243.86    7.93
  -2   6  -4  250.33    7.81
   2   6   4  234.79    7.86
   2   6   4  235.73   10.01
  -2   6  -4  251.41    9.79
  -3  -6  -4    9.99    0.69
  -3  -6  -4   11.04    0.76
  -3  -6  -4   10.83    0.96
   3  -6   4   11.00    0.63
  -3  -6  -4   10.62    0.64
  -3  -6  -4   11.36    0.68
   3   6   4   10.38    0.69
   3   6   4    9.89    0.80
  -3   6  -4   12.04    0.97
  -3   6  -4   11.90    0.68
  -3   6  -4    9.89    0.94
  -4  -6  -4  310.58   10.10
  -4  -6  -4  326.08   12.72
  -4  -6  -4  300.43   10.16
   4  -6   4  289.24    9.96
  -4  -6  -4  290.29   10.19
  -4  -6  -4  312.07   10.65
  -4   6  -4  312.39   12.90
   4   6   4  318.85   10.13
   4   6   4  315.40   12.51
  -4   6  -4  311.81   10.06
  -4   6  -4  313.21   12.52
  -5  -6  -4   39.79    2.52
  -5  -6  -4   40.67    1.88
   5  -6   4   38.42    1.71
  -5   6  -4   40.32    2.34
   5   6   4   40.61    1.84
  -5   6  -4   38.03    1.75
  -5   6  -4   39.45    2.30
   6  -6   4    0.41    0.23
  -6  -6  -4    0.83    0.33
  -6  -6  -4    0.49    0.45
   6   6   4    0.37    0.28
  -6   6  -4   -0.01    0.22
  -6   6  -4   -0.09    0.32
   7  -6   4    0.65    0.33
  -7  -6  -4    0.49    0.53
  -7  -6  -4    0.34    0.34
  -7   6  -4    0.58    0.51
  -7   6  -4    0.34    0.31
   7   6   4    0.26    0.32
   8  -6   4   10.95    1.10
  -8  -6  -4    7.14    1.45
  -8  -6  -4    8.99    1.12
  -8   6  -4    9.49    1.51
  -8   6  -4   10.34    1.10
   8   6   4    8.43    1.05
  -9  -6  -4    1.70    0.83
  -9  -6  -4    1.59    0.56
   9  -6   4    2.49    0.62
  -9   6  -4    1.46    0.77
   9   6   4    2.06    0.62
  -9   6  -4    2.48    0.63
 -10  -6  -4   20.60    1.68
 -10  -6  -4   15.74    2.49
  10  -6   4   22.21    1.62
  10   6   4   21.50    1.68
 -10   6  -4   22.38    1.64
 -10   6  -4   19.87    2.56
 -11  -6  -4   -0.05    0.66
  11  -6   4    1.13    0.58
 -11  -6  -4    0.55    0.52
 -11   6  -4    0.35    0.79
 -11   6  -4   -0.03    0.42
  11   6   4    0.33    0.48
 -12  -7   4   27.71    2.18
  12  -7  -4   26.19    2.03
 -12  -7   4   23.37    3.25
  12   7  -4   25.01    2.02
 -12   7   4   23.67    2.03
  11  -7  -4    5.09    1.00
 -11  -7   4    5.42    1.10
 -11   7   4    5.53    1.09
  11   7  -4    5.28    1.05
  10  -7  -4   10.97    1.39
 -10  -7   4   10.61    1.45
 -10   7   4   10.83    1.43
  10   7  -4    8.24    1.21
  -9  -7   4   93.72    4.37
  -9  -7   4   99.24    4.59
   9  -7  -4   97.25    4.31
  -9   7   4  101.08    4.43
   9   7  -4   88.95    4.23
  -8  -7   4    3.66    0.85
   8  -7  -4    1.43    0.51
  -8  -7   4    3.02    0.74
   8   7  -4    2.30    0.69
  -8   7   4    2.11    0.63
   8   7  -4    2.17    0.60
  -7  -7   4   13.59    1.46
   7  -7  -4   10.94    1.19
  -7  -7   4   13.16    1.37
  -7   7   4   14.10    1.15
  -7   7   4   11.98    1.30
   7   7  -4   13.59    1.16
   7   7  -4   15.59    1.52
   6  -7  -4   19.41    1.29
   6  -7  -4   18.74    1.30
  -6  -7   4   23.05    1.57
  -6  -7   4   21.89    1.48
  -6   7   4   21.26    1.35
  -6   7   4   22.41    1.88
  -6   7   4   19.79    1.38
   6   7  -4   20.41    1.45
   6   7  -4   19.73    1.34
  -5  -7   4   14.64    1.15
  -5  -7   4   12.85    1.03
   5  -7  -4   12.01    0.96
   5  -7  -4   16.47    1.03
  -5   7   4   12.00    0.95
   5   7  -4   15.22    1.24
   5   7  -4   10.27    1.09
  -5   7   4   12.93    1.00
   5   7  -4   11.59    0.95
  -4  -7   4   43.25    2.10
   4  -7  -4   48.91    2.04
  -4  -7   4   45.69    2.17
   4  -7  -4   42.86    2.00
  -4   7   4   43.42    2.01
   4   7  -4   45.54    2.12
   4   7  -4   45.21    2.53
  -4   7   4   44.04    2.05
   4   7  -4   47.60    2.07
  -3  -7   4   71.88    2.89
  -3  -7   4   72.45    2.90
   3  -7  -4   72.77    2.79
   3  -7  -4   70.85    2.79
   3   7  -4   72.58    2.86
   3   7  -4   70.77    3.57
  -3   7   4   70.47    2.82
   3   7  -4   71.58    2.79
  -3   7   4   72.25    2.80
  -2  -7   4    1.80    0.36
   2  -7  -4    0.30    0.19
   2  -7  -4    0.76    0.24
   2   7  -4    0.20    0.18
   2   7  -4    0.06    0.17
  -2   7   4    0.63    0.24
  -2   7   4    0.97    0.28
   2   7  -4    0.50    0.29
   1  -7  -4   24.63    1.19
   1  -7  -4   23.13    1.15
   1  -7  -4   22.74    1.15
  -1  -7   4   21.74    1.13
  -1   7   4   23.88    1.14
   1   7  -4   23.20    1.12
   1   7  -4   25.10    1.61
   1   7  -4   24.19    1.10
  -1   7   4   22.92    1.15
   0  -7  -4    0.26    0.17
   0  -7  -4    0.41    0.18
   0  -7  -4   -0.07    0.14
   0  -7   4    0.50    0.18
   0   7  -4    0.22    0.16
   0   7   4    0.41    0.18
   0   7   4    0.28    0.18
   0   7  -4    0.89    0.34
   0   7  -4    0.12    0.27
  -1  -7  -4   70.60    2.90
  -1  -7  -4   74.40    2.82
  -1  -7  -4   76.03    2.81
   1  -7   4   75.04    2.73
  -1  -7  -4   78.42    2.64
  -1   7  -4   76.61    3.76
   1   7   4   72.42    3.67
  -1   7  -4   77.18    3.56
   1   7   4   77.04    2.80
  -1   7  -4   78.07    2.68
  -1   7  -4   76.83    2.73
   2  -7   4   -0.03    0.13
  -2  -7  -4    0.30    0.21
  -2  -7  -4    0.35    0.26
  -2  -7  -4    0.46    0.15
  -2  -7  -4   -0.11    0.13
  -2  -7  -4    0.15    0.15
  -2   7  -4    0.36    0.27
   2   7   4    0.01    0.17
  -2   7  -4    0.19    0.16
  -2   7  -4    0.00    0.20
   2   7   4    0.47    0.19
  -3  -7  -4   64.25    2.64
  -3  -7  -4   71.81    3.28
  -3  -7  -4   67.73    2.44
  -3  -7  -4   66.97    2.66
  -3  -7  -4   61.63    2.57
   3  -7   4   67.18    2.48
   3   7   4   64.68    3.17
   3   7   4   65.27    2.57
  -3   7  -4   70.78    3.27
  -3   7  -4   65.80    3.43
  -3   7  -4   66.28    2.50
  -4  -7  -4   15.44    0.97
  -4  -7  -4   16.32    1.33
   4  -7   4   13.17    0.82
  -4  -7  -4   14.49    0.98
  -4  -7  -4   13.29    0.87
  -4  -7  -4   13.76    0.82
   4   7   4   13.09    0.89
   4   7   4   13.27    0.97
  -4   7  -4   14.20    1.19
  -4   7  -4   13.03    0.84
  -4   7  -4   15.26    1.26
  -5  -7  -4   22.51    1.34
   5  -7   4   24.17    1.24
  -5  -7  -4   24.70    1.89
  -5   7  -4   22.50    1.25
  -5   7  -4   25.65    1.73
   5   7   4   23.07    1.33
  -5   7  -4   24.97    1.75
  -6  -7  -4    1.54    0.66
   6  -7   4    1.85    0.40
  -6  -7  -4    2.09    0.49
   6   7   4    0.77    0.35
  -6   7  -4    1.60    0.40
  -6   7  -4    1.17    0.52
  -7  -7  -4   24.50    1.57
  -7  -7  -4   21.95    2.12
   7  -7   4   24.46    1.42
  -7   7  -4   22.20    1.42
   7   7   4   26.31    1.59
  -7   7  -4   23.44    1.93
   8  -7   4    0.35    0.32
  -8  -7  -4    0.94    0.45
  -8  -7  -4    0.74    0.68
  -8   7  -4    0.05    0.28
   8   7   4   -0.15    0.30
  -8   7  -4    0.09    0.48
  -9  -7  -4   88.72    5.81
  -9  -7  -4  107.60    4.60
   9  -7   4  110.47    4.35
   9   7   4  107.30    4.52
  -9   7  -4  101.05    5.67
  -9   7  -4  106.07    4.38
 -10  -7  -4    8.99    1.27
 -10  -7  -4    7.06    1.69
  10  -7   4   10.59    1.24
 -10   7  -4    7.48    1.11
 -10   7  -4    9.91    1.78
  10   7   4   11.07    1.34
 -11  -7  -4    0.75    0.93
 -11  -7  -4    1.08    0.56
  11  -7   4    0.71    0.56
  11   7   4    1.60    0.68
 -11   7  -4    0.22    0.44
 -11  -8   4   12.22    1.60
  11  -8  -4    8.73    1.28
 -11   8   4   10.94    1.51
  11   8  -4    6.16    1.12
 -10  -8   4   -0.37    0.43
  10  -8  -4    0.03    0.41
 -10   8   4   -0.25    0.42
  10   8  -4   -0.14    0.35
  -9  -8   4   22.25    1.81
  -9  -8   4   21.47    1.86
   9  -8  -4   22.99    1.71
  -9   8   4   21.57    1.73
   9   8  -4   22.14    1.70
   8  -8  -4   37.91    2.19
  -8  -8   4   41.44    2.36
  -8  -8   4   43.37    2.53
   8   8  -4   33.92    2.22
  -8   8   4   32.98    2.15
   8   8  -4   33.52    2.12
   7  -8  -4   13.85    1.37
  -7  -8   4   11.78    1.34
  -7  -8   4   16.05    1.61
  -7   8   4   13.44    1.14
   7   8  -4   14.07    1.48
  -7   8   4   14.70    1.26
   7   8  -4   14.61    1.20
  -6  -8   4   18.66    1.44
   6  -8  -4   18.70    1.27
  -6  -8   4   18.40    1.40
   6  -8  -4   20.51    1.36
   6   8  -4   20.64    1.37
  -6   8   4   19.54    1.39
  -6   8   4   19.40    1.79
   6   8  -4   17.23    1.36
  -6   8   4   19.96    1.33
   5  -8  -4    0.11    0.23
  -5  -8   4    0.29    0.32
   5  -8  -4   -0.03    0.23
  -5  -8   4    0.55    0.36
   5   8  -4    0.60    0.38
   5   8  -4    0.29    0.30
  -5   8   4    0.14    0.35
  -5   8   4    0.47    0.30
  -5   8   4    0.67    0.31
   5   8  -4    1.13    0.39
   4  -8  -4   80.68    3.23
   4  -8  -4   78.88    3.19
  -4  -8   4   81.14    3.34
  -4  -8   4   81.06    3.37
  -4   8   4   82.76    4.41
   4   8  -4   88.36    3.28
  -4   8   4   77.85    3.25
   4   8  -4   81.19    4.04
  -4   8   4   79.20    3.20
   4   8  -4   80.74    3.31
   3  -8  -4   21.94    1.20
  -3  -8   4   21.53    1.28
   3  -8  -4   19.82    1.17
  -3  -8   4   19.62    1.23
   3   8  -4   20.55    1.53
   3   8  -4   22.23    1.20
  -3   8   4   22.79    1.21
   3   8  -4   22.09    1.24
  -3   8   4   22.79    1.25
   2  -8  -4   44.45    1.89
  -2  -8   4   41.28    1.91
   2  -8  -4   44.36    1.89
  -2  -8   4   43.00    1.92
   2   8  -4   43.36    1.85
   2   8  -4   40.75    1.87
  -2   8   4   43.95    1.88
   2   8  -4   41.65    2.45
  -2   8   4   44.09    1.91
   1  -8  -4   14.14    0.86
   1  -8  -4   12.64    0.81
   1  -8  -4   10.64    0.76
  -1  -8   4   12.47    0.81
  -1   8   4   11.14    1.12
  -1   8   4   12.92    0.80
   1   8  -4   12.37    0.78
  -1   8   4   11.96    0.80
   1   8  -4   11.52    0.73
   1   8  -4   13.46    1.13
   0  -8  -4  401.63   12.74
   0  -8  -4  380.65   13.47
   0  -8   4  405.66   12.69
   0  -8  -4  396.11   12.74
   0   8   4  371.06   16.27
   0   8  -4  402.97   12.68
   0   8  -4  396.74   12.59
   0   8   4  384.16   12.75
   0   8   4  407.97   12.71
   0   8  -4  394.89   16.31
  -1  -8  -4    7.94    0.65
  -1  -8  -4   11.24    0.73
  -1  -8  -4    9.03    0.66
  -1  -8  -4    9.59    0.52
   1  -8   4    7.77    0.60
  -1   8  -4    9.63    0.64
   1   8   4    9.60    0.94
   1   8   4    8.97    0.67
  -1   8  -4    8.00    0.87
   1   8   4   10.62    0.70
  -1   8  -4    8.59    0.93
  -2  -8  -4   17.58    1.05
  -2  -8  -4   18.73    1.05
   2  -8   4   18.61    0.97
  -2  -8  -4   18.29    1.03
  -2   8  -4   19.17    0.99
  -2   8  -4   20.78    1.38
   2   8   4   18.53    1.06
   2   8   4   19.23    1.35
  -2   8  -4   18.88    1.48
   2   8   4   17.86    1.01
  -3  -8  -4    2.24    0.43
  -3  -8  -4    2.34    0.56
  -3  -8  -4    3.59    0.49
   3  -8   4    3.95    0.47
  -3  -8  -4    2.98    0.51
   3   8   4    3.23    0.51
  -3   8  -4    4.17    0.70
   3   8   4    2.01    0.47
  -3   8  -4    3.91    0.49
  -3   8  -4    2.87    0.65
   3   8   4    2.46    0.42
  -4  -8  -4   28.88    1.53
  -4  -8  -4   30.37    1.52
  -4  -8  -4   33.98    2.07
   4  -8   4   31.55    1.45
  -4  -8  -4   30.22    1.62
  -4   8  -4   27.31    1.41
  -4   8  -4   30.11    1.90
   4   8   4   29.44    1.51
  -4   8  -4   34.36    2.14
  -5  -8  -4    1.13    0.39
   5  -8   4    1.03    0.31
  -5  -8  -4    1.04    0.55
  -5   8  -4    0.72    0.31
  -5   8  -4    1.20    0.49
  -5   8  -4    1.50    0.54
   5   8   4    1.29    0.38
   6  -8   4   72.30    2.89
  -6  -8  -4   68.35    3.07
  -6  -8  -4   65.72    3.96
  -6   8  -4   69.80    2.93
  -6   8  -4   72.22    3.77
   6   8   4   74.02    3.08
   7  -8   4    7.05    0.84
  -7  -8  -4    7.82    1.42
  -7  -8  -4    8.99    1.08
  -7   8  -4    8.60    0.95
   7   8   4    7.43    0.96
  -7   8  -4    7.99    1.25
  -8  -8  -4   15.82    2.19
  -8  -8  -4   14.26    1.48
   8  -8   4   17.02    1.24
   8   8   4   17.46    1.37
  -8   8  -4   13.84    1.19
  -8   8  -4   15.95    1.95
  -9  -8  -4   18.33    2.54
  -9  -8  -4   20.82    1.66
   9  -8   4   22.45    1.54
  -9   8  -4   20.21    1.52
   9   8   4   22.39    1.67
 -10  -8  -4    0.89    0.52
  10  -8   4    0.24    0.42
 -10  -8  -4    0.09    0.71
 -10   8  -4    0.16    0.42
  10   8   4    0.90    0.53
 -11  -8  -4    4.88    1.03
 -11  -8  -4    2.95    1.32
  11  -8   4    5.14    0.95
  11   8   4    5.87    1.05
 -11   8  -4    4.16    0.90
  11  -9  -4    0.11    0.48
 -11  -9   4    0.05    0.55
  11   9  -4    0.47    0.53
 -11   9   4    0.29    0.57
  10  -9  -4    1.43    0.61
 -10  -9   4    1.68    0.71
  10   9  -4    1.11    0.60
 -10   9   4    1.06    0.61
  -9  -9   4   23.50    1.84
  -9  -9   4   20.56    2.09
   9  -9  -4   19.49    1.63
  -9   9   4   18.07    1.84
   9   9  -4   21.62    1.70
  -8  -9   4   29.90    2.05
   8  -9  -4   31.46    2.00
  -8  -9   4   35.37    2.31
  -8   9   4   31.55    2.08
   8   9  -4   34.60    2.22
   8   9  -4   28.71    1.95
  -7  -9   4   94.24    4.21
   7  -9  -4   93.20    4.07
  -7  -9   4  100.51    4.43
   7   9  -4  103.43    4.35
  -7   9   4   94.59    4.18
   7   9  -4   94.27    4.10
  -6  -9   4    5.45    0.85
  -6  -9   4    5.48    0.91
   6  -9  -4    6.42    0.87
  -6   9   4    5.98    0.81
   6   9  -4    5.27    0.87
   6   9  -4    4.59    0.77
  -6   9   4    8.17    1.35
  -6   9   4    4.85    0.80
  -5  -9   4   86.90    3.70
   5  -9  -4   86.74    3.53
  -5  -9   4   90.63    3.80
   5  -9  -4   88.63    3.61
  -5   9   4   84.05    4.78
   5   9  -4   90.90    3.63
  -5   9   4   84.99    3.52
   5   9  -4   91.21    4.46
  -5   9   4   86.31    3.65
   5   9  -4   87.86    3.71
  -4  -9   4   15.13    1.15
   4  -9  -4   14.58    1.03
   4  -9  -4   14.80    1.05
  -4  -9   4   16.05    1.16
  -4   9   4   16.30    1.06
  -4   9   4   14.38    1.48
  -4   9   4   13.62    1.05
   4   9  -4   14.61    1.30
   4   9  -4   14.91    1.11
   4   9  -4   15.72    1.06
  -3  -9   4    7.57    0.86
  -3  -9   4    6.14    0.77
   3  -9  -4    5.96    0.71
   3  -9  -4    7.78    0.80
   3   9  -4    7.91    0.81
  -3   9   4    6.33    0.75
  -3   9   4    7.59    1.15
   3   9  -4    8.06    1.03
   3   9  -4    6.78    0.78
  -3   9   4    6.38    0.72
  -2  -9   4    0.36    0.23
  -2  -9   4    0.45    0.26
   2  -9  -4    0.96    0.32
   2  -9  -4    1.12    0.33
   2   9  -4    0.39    0.23
   2   9  -4    0.71    0.27
   2   9  -4    0.70    0.35
  -2   9   4    1.05    0.31
  -2   9   4    0.79    0.28
  -2   9   4    0.35    0.30
   1  -9  -4   52.11    2.14
   1  -9  -4   48.56    2.12
  -1  -9   4   50.52    2.13
   1  -9  -4   45.14    2.12
  -1   9   4   51.18    2.14
  -1   9   4   50.87    2.93
   1   9  -4   53.15    2.07
  -1   9   4   47.63    2.08
   1   9  -4   47.53    2.80
   1   9  -4   51.66    2.12
   0  -9   4    1.83    0.35
   0  -9  -4    1.32    0.33
   0  -9  -4    1.65    0.38
   0  -9  -4    1.25    0.32
   0   9   4    1.13    0.30
   0   9  -4    1.05    0.29
   0   9  -4    1.05    0.43
   0   9  -4    0.87    0.26
   0   9   4    1.34    0.46
   0   9   4    1.72    0.38
   1  -9   4   44.27    1.85
  -1  -9  -4   39.49    1.87
  -1  -9  -4   40.66    1.92
  -1  -9  -4   45.71    1.94
  -1   9  -4   44.79    1.85
   1   9   4   42.39    1.87
   1   9   4   40.81    1.89
   1   9   4   44.12    2.52
  -1   9  -4   44.46    2.62
  -1   9  -4   47.42    2.51
   2  -9   4   13.65    0.84
  -2  -9  -4   11.17    0.85
  -2  -9  -4   13.11    0.89
  -2  -9  -4   13.63    0.94
   2   9   4   13.05    1.15
  -2   9  -4   12.42    0.81
   2   9   4   14.94    0.91
   2   9   4   14.24    0.94
  -2   9  -4   15.04    1.20
  -2   9  -4   12.49    1.24
  -3  -9  -4   51.25    2.32
  -3  -9  -4   49.09    2.27
   3  -9   4   54.25    2.18
  -3  -9  -4   50.66    2.27
  -3   9  -4   58.17    2.84
   3   9   4   50.48    2.29
  -3   9  -4   53.37    2.17
   3   9   4   50.25    2.22
  -3   9  -4   54.10    3.10
   3   9   4   50.64    2.76
   4  -9   4    5.31    0.62
  -4  -9  -4    5.55    0.93
  -4  -9  -4    5.41    0.75
  -4  -9  -4    4.07    0.62
  -4   9  -4    5.51    0.95
  -4   9  -4    5.25    0.63
   4   9   4    6.31    0.72
  -4   9  -4    4.93    0.82
  -5  -9  -4  193.55    8.50
   5  -9   4  192.33    6.61
  -5  -9  -4  182.01    6.79
   5   9   4  187.45    6.76
  -5   9  -4  201.70    8.78
  -5   9  -4  187.76    6.64
   6  -9   4   17.12    1.14
  -6  -9  -4   18.58    1.78
  -6  -9  -4   18.56    1.31
   6   9   4   20.00    1.32
  -6   9  -4   15.77    1.14
  -7  -9  -4   13.72    1.91
  -7  -9  -4   18.46    1.40
   7  -9   4   16.37    1.17
  -7   9  -4   16.42    1.21
   7   9   4   15.30    1.24
  -8  -9  -4    5.93    1.40
   8  -9   4    6.63    0.89
  -8  -9  -4    6.65    1.02
   8   9   4    6.16    0.96
  -8   9  -4    5.51    0.86
  -9  -9  -4    6.92    1.11
  -9  -9  -4    7.60    1.63
   9  -9   4    7.17    1.01
  -9   9  -4    7.09    1.01
   9   9   4    7.48    1.13
 -10  -9  -4   14.66    2.37
  10  -9   4   14.89    1.49
 -10  -9  -4   16.35    1.76
 -10   9  -4   10.07    1.32
  10   9   4   16.54    1.71
  11 -10  -4    3.86    0.93
 -11 -10   4    4.86    1.12
  11  10  -4    4.07    0.97
 -11  10   4    5.08    1.10
  10 -10  -4   -0.05    0.39
 -10 -10   4   -0.09    0.52
  10  10  -4   -0.27    0.37
 -10  10   4    0.75    0.58
   9 -10  -4    0.41    0.44
  -9 -10   4    0.67    0.54
  -9 -10   4    0.05    0.52
   9  10  -4    0.86    0.48
  -9  10   4    1.30    0.60
  -8 -10   4    6.97    1.23
   8 -10  -4    7.91    1.09
  -8 -10   4    6.06    1.07
   8  10  -4    7.02    1.15
  -8  10   4    9.20    1.24
   8  10  -4    5.52    0.95
  -7 -10   4   53.78    2.91
   7 -10  -4   51.16    2.63
  -7 -10   4   47.67    2.70
   7  10  -4   52.68    2.67
  -7  10   4   51.40    2.70
   7  10  -4   47.55    2.72
   6 -10  -4   13.16    1.11
  -6 -10   4   14.34    1.43
  -6 -10   4   13.13    1.43
  -6  10   4   12.47    1.29
   6  10  -4   14.37    1.44
  -6  10   4   10.19    1.12
   6  10  -4   10.60    1.16
  -5 -10   4   84.06    3.53
  -5 -10   4   80.19    3.55
   5 -10  -4   77.37    3.34
   5 -10  -4   77.33    3.30
   5  10  -4   74.91    3.33
   5  10  -4   76.27    4.11
  -5  10   4   82.11    4.61
  -5  10   4   78.85    3.31
  -5  10   4   82.79    3.46
   5  10  -4   77.75    3.46
   4 -10  -4    6.57    0.82
   4 -10  -4    6.64    0.81
  -4 -10   4    8.06    0.96
  -4 -10   4    5.80    0.83
   4  10  -4    6.91    0.88
  -4  10   4    5.12    1.04
  -4  10   4    6.73    0.81
   4  10  -4    7.10    0.84
   4  10  -4    7.80    1.08
  -4  10   4    5.94    0.80
   3 -10  -4   31.11    1.62
  -3 -10   4   30.99    1.70
   3 -10  -4   31.59    1.65
  -3 -10   4   30.11    1.69
  -3  10   4   29.52    1.64
  -3  10   4   31.59    2.33
  -3  10   4   29.46    1.57
   3  10  -4   29.19    2.06
   3  10  -4   35.74    1.76
   3  10  -4   33.14    1.64
  -2 -10   4   41.10    1.96
  -2 -10   4   38.71    1.93
   2 -10  -4   42.59    1.95
   2 -10  -4   39.39    1.91
  -2  10   4   40.80    2.67
  -2  10   4   42.40    1.95
   2  10  -4   40.47    1.86
   2  10  -4   38.77    2.49
   2  10  -4   40.30    1.92
  -2  10   4   42.16    1.90
   1 -10  -4   16.53    1.06
   1 -10  -4   15.85    1.03
   1 -10  -4   16.00    1.04
  -1 -10   4   16.42    1.07
   1  10  -4   17.68    1.02
  -1  10   4   18.05    1.08
   1  10  -4   18.16    1.50
  -1  10   4   15.54    1.45
   1  10  -4   19.10    1.09
  -1  10   4   16.63    1.06
   0 -10  -4  131.38    4.64
   0 -10  -4  125.75    4.63
   0 -10   4  130.57    4.60
   0  10   4  128.16    6.05
   0  10   4  125.67    4.57
   0  10  -4  122.62    6.02
   0  10  -4  130.79    4.57
   0  10   4  120.37    4.60
   1 -10   4  203.24    6.88
  -1 -10  -4  198.42    6.96
  -1 -10  -4  199.15    6.96
  -1 -10  -4  198.56    7.28
  -1  10  -4  205.97    9.07
  -1  10  -4  205.66    6.87
   1  10   4  210.03    6.93
   1  10   4  190.81    8.87
   1  10   4  204.60    6.98
   2 -10   4    0.86    0.29
  -2 -10  -4    0.32    0.26
  -2 -10  -4    1.93    0.41
  -2 -10  -4    1.75    0.43
   2  10   4    0.54    0.27
   2  10   4    1.32    0.46
  -2  10  -4    0.77    0.40
   2  10   4    1.13    0.36
  -2  10  -4    0.59    0.26
  -3 -10  -4   20.54    1.28
   3 -10   4   22.70    1.23
  -3 -10  -4   21.32    1.33
  -3  10  -4   21.72    1.81
   3  10   4   22.24    1.29
   3  10   4   21.95    1.58
   3  10   4   20.55    1.30
  -3  10  -4   21.40    1.22
  -4 -10  -4    0.34    0.30
  -4 -10  -4    0.33    0.26
   4 -10   4    0.26    0.24
  -4  10  -4    0.27    0.24
   4  10   4    0.84    0.32
  -4  10  -4   -0.01    0.33
   5 -10   4  125.94    4.47
  -5 -10  -4  112.77    4.61
  -5  10  -4  116.33    4.45
  -5  10  -4  124.36    6.06
   5  10   4  114.08    4.55
  -6 -10  -4   29.87    2.41
   6 -10   4   37.00    1.82
  -6 -10  -4   31.73    1.91
  -6  10  -4   34.34    1.80
   6  10   4   32.68    1.89
  -7 -10  -4    0.44    0.37
  -7 -10  -4    0.92    0.67
   7 -10   4    0.61    0.36
   7  10   4    0.17    0.35
  -7  10  -4    0.20    0.30
   8 -10   4   16.98    1.27
  -8 -10  -4   13.53    2.06
  -8 -10  -4   13.84    1.52
  -8  10  -4   14.27    1.22
   8  10   4   14.86    1.52
   9 -10   4    0.00    0.35
  -9 -10  -4    0.80    0.82
  -9 -10  -4   -0.12    0.38
   9  10   4    0.02    0.39
  -9  10  -4   -0.01    0.34
 -10 -10  -4    1.16    0.95
 -10 -10  -4    0.60    0.51
  10 -10   4    2.00    0.66
 -10  10  -4    0.96    0.53
  10  10   4    0.79    0.59
  10 -11  -4   28.18    2.10
 -10 -11   4   28.73    2.24
 -10  11   4   25.43    2.07
  10  11  -4   32.57    2.25
  -9 -11   4    1.95    0.85
   9 -11  -4    1.64    0.62
  -9 -11   4    2.55    0.83
   9  11  -4    1.64    0.65
  -9  11   4    2.03    0.71
   8 -11  -4   14.56    1.54
  -8 -11   4   15.52    1.80
  -8 -11   4   13.86    1.63
   8  11  -4   15.83    1.76
   8  11  -4   15.52    1.59
  -8  11   4   15.48    1.64
   7 -11  -4    1.40    0.53
  -7 -11   4    1.33    0.60
  -7 -11   4    1.66    0.62
   7  11  -4    1.59    0.55
  -7  11   4    1.12    0.53
   7  11  -4    1.65    0.60
  -6 -11   4    4.82    0.85
  -6 -11   4    5.39    0.96
   6 -11  -4    2.91    0.66
   6  11  -4    5.15    0.85
   6  11  -4    5.28    0.90
  -6  11   4    4.91    0.85
  -5 -11   4    2.51    0.65
  -5 -11   4    3.34    0.74
   5 -11  -4    2.68    0.58
  -5  11   4    3.99    0.74
   5  11  -4    2.99    0.65
  -5  11   4    3.38    0.64
   5  11  -4    2.87    0.61
  -4 -11   4   92.76    3.87
  -4 -11   4   88.38    3.87
   4 -11  -4   94.17    3.76
   4 -11  -4   92.18    3.77
   4  11  -4   91.67    3.86
   4  11  -4   93.26    3.75
  -4  11   4   91.89    3.70
  -4  11   4   94.83    3.84
   4  11  -4   93.77    4.76
  -3 -11   4   18.87    1.33
  -3 -11   4   20.76    1.37
   3 -11  -4   20.99    1.32
   3 -11  -4   20.59    1.31
   3  11  -4   20.66    1.68
  -3  11   4   17.84    1.75
   3  11  -4   20.66    1.35
  -3  11   4   17.83    1.21
   3  11  -4   20.54    1.27
  -3  11   4   21.40    1.34
   2 -11  -4    0.53    0.30
   2 -11  -4    0.31    0.23
  -2 -11   4    0.83    0.35
  -2  11   4    0.52    0.43
   2  11  -4   -0.07    0.22
  -2  11   4    0.59    0.28
  -2  11   4    0.60    0.29
   2  11  -4    0.41    0.37
   2  11  -4    0.46    0.29
  -1 -11   4    4.24    0.63
   1 -11  -4    3.78    0.59
   1 -11  -4    4.69    0.67
  -1  11   4    4.18    0.62
  -1  11   4    4.72    0.64
  -1  11   4    3.82    0.85
   1  11  -4    5.08    0.90
   1  11  -4    4.51    0.63
   0 -11  -4    0.88    0.35
   0 -11   4    2.11    0.43
   0 -11  -4    1.98    0.45
   0  11  -4    0.76    0.44
   0  11   4    0.93    0.34
   0  11   4    1.62    0.44
   0  11   4    1.25    0.50
   0  11  -4    1.86    0.41
  -1 -11  -4   13.56    0.98
  -1 -11  -4   13.10    0.97
   1 -11   4   11.82    0.89
  -1 -11  -4   14.29    1.00
  -1  11  -4   12.07    1.30
   1  11   4   11.54    0.93
  -1  11  -4   12.29    0.88
   1  11   4   12.89    0.93
   1  11   4   12.69    1.28
  -2 -11  -4    6.04    0.74
   2 -11   4    5.64    0.68
  -2 -11  -4    5.93    0.75
  -2 -11  -4    6.58    0.82
  -2  11  -4    5.46    1.02
   2  11   4    5.64    0.93
   2  11   4    5.72    0.70
  -2  11  -4    4.67    0.63
   2  11   4    4.51    0.69
   3 -11   4   12.84    0.91
  -3 -11  -4    9.46    1.01
  -3 -11  -4   12.69    1.02
   3  11   4   10.84    1.09
   3  11   4   11.53    1.15
  -3  11  -4   11.25    0.87
   3  11   4   11.03    0.91
  -3  11  -4   13.51    1.42
  -4 -11  -4   29.57    1.74
  -4 -11  -4   28.54    1.76
   4 -11   4   28.91    1.59
  -4  11  -4   35.79    1.70
  -4  11  -4   31.76    2.41
   4  11   4   33.19    1.75
  -5 -11  -4    0.87    0.41
   5 -11   4    1.25    0.41
   5  11   4    0.81    0.36
  -5  11  -4    0.67    0.33
  -6 -11  -4    8.10    1.08
   6 -11   4    8.76    0.98
   6  11   4    9.65    1.11
  -6  11  -4   10.54    1.07
   7 -11   4    0.65    0.38
  -7 -11  -4    1.76    0.58
  -7  11  -4    0.96    0.44
   7  11   4    1.13    0.46
  -8 -11  -4    5.32    1.35
  -8 -11  -4    5.86    1.01
   8 -11   4    3.89    0.74
   8  11   4    5.50    0.96
  -8  11  -4    6.48    0.95
   9 -11   4    6.32    0.98
  -9 -11  -4    4.77    1.35
  -9 -11  -4    5.53    1.03
   9  11   4    5.97    1.06
  -9  11  -4    6.46    1.00
 -10 -11  -4   58.94    4.53
  10 -11   4   70.77    3.37
 -10 -11  -4   65.05    3.59
 -10  11  -4   73.26    3.46
  10  11   4   65.43    3.52
  10 -12  -4    5.39    1.06
 -10 -12   4    3.93    1.00
  10  12  -4    3.08    0.87
 -10  12   4    3.62    0.92
  -9 -12   4    6.62    1.31
   9 -12  -4    4.54    0.94
  -9 -12   4    4.45    1.04
   9  12  -4    4.69    0.96
  -9  12   4    7.98    1.25
  -8 -12   4   26.83    2.12
   8 -12  -4   24.87    1.83
  -8 -12   4   23.33    1.90
   8  12  -4   25.43    1.98
  -8  12   4   22.38    1.80
   8  12  -4   21.66    1.77
  -7 -12   4    8.39    1.28
   7 -12  -4   10.75    1.25
  -7 -12   4    8.23    1.23
   7  12  -4    9.30    1.32
  -7  12   4    7.30    1.11
   7  12  -4    9.77    1.20
  -6 -12   4   18.36    1.50
  -6 -12   4   20.58    1.64
   6 -12  -4   17.89    1.42
  -6  12   4   17.98    1.48
   6  12  -4   17.16    1.39
   6  12  -4   18.98    1.57
  -5 -12   4   49.09    2.62
  -5 -12   4   51.72    2.72
   5 -12  -4   48.49    2.50
   5  12  -4   48.28    2.61
  -5  12   4   53.07    2.49
   5  12  -4   49.42    2.50
  -5  12   4   48.31    2.55
  -4 -12   4   12.07    1.28
   4 -12  -4   12.58    1.09
  -4 -12   4   10.88    1.24
   4 -12  -4   15.14    1.15
  -4  12   4   14.77    1.18
   4  12  -4   14.16    1.12
  -4  12   4   11.57    1.16
   4  12  -4   13.45    1.16
   3 -12  -4   45.87    2.33
  -3 -12   4   49.97    2.48
   3 -12  -4   49.06    2.41
   3  12  -4   49.84    2.45
   3  12  -4   51.21    2.38
  -3  12   4   51.37    2.37
  -3  12   4   54.68    2.48
  -2 -12   4   59.68    2.75
   2 -12  -4   60.95    2.72
   2 -12  -4   62.68    2.74
   2  12  -4   63.92    3.60
  -2  12   4   56.80    2.68
  -2  12   4   61.81    2.68
   2  12  -4   60.27    2.71
  -1 -12   4   32.03    1.73
   1 -12  -4   31.61    1.72
   1 -12  -4   33.95    1.75
   1  12  -4   29.62    1.65
  -1  12   4   30.28    1.69
  -1  12   4   31.29    1.66
   0 -12  -4  108.51    4.04
   0 -12  -4  100.62    3.98
   0 -12   4  100.48    3.95
   0  12   4   96.81    3.95
   0  12  -4  104.28    3.92
   0  12   4   97.37    5.19
   0  12   4  101.06    3.92
  -1 -12  -4  127.86    4.68
   1 -12   4  122.27    4.56
  -1 -12  -4  129.26    4.72
  -1  12  -4  115.46    4.51
   1  12   4  121.02    4.59
   1  12   4  123.26    6.01
   1  12   4  115.21    4.63
  -2 -12  -4   20.45    1.31
  -2 -12  -4   19.14    1.29
   2 -12   4   15.73    1.10
  -2  12  -4   15.69    1.10
   2  12   4   16.20    1.15
   2  12   4   19.17    1.29
   2  12   4   17.89    1.55
   3 -12   4    6.07    0.76
  -3 -12  -4    4.94    0.78
  -3 -12  -4    5.02    0.79
   3  12   4    5.92    0.96
   3  12   4    7.30    0.87
  -3  12  -4    5.49    0.72
  -4 -12  -4   15.53    1.21
   4 -12   4   13.53    1.05
  -4  12  -4   13.87    1.05
   4  12   4   15.91    1.17
   5 -12   4   65.36    2.89
  -5 -12  -4   62.85    3.05
   5  12   4   68.02    3.05
  -5  12  -4   65.88    2.90
   6 -12   4   37.80    2.01
  -6 -12  -4   34.48    2.13
   6  12   4   35.57    2.09
  -6  12  -4   38.23    2.03
  -7 -12  -4    0.79    0.49
   7 -12   4    0.32    0.38
   7  12   4    0.80    0.46
  -7  12  -4    0.23    0.33
   8 -12   4   20.71    1.51
  -8 -12  -4   22.13    1.77
  -8  12  -4   18.62    1.47
   8  12   4   19.67    1.61
  -9 -12  -4    5.97    1.10
   9 -12   4    3.54    0.79
   9  12   4    5.95    1.05
  -9  12  -4    4.58    0.89
  -9 -13   4   13.78    1.85
   9 -13  -4   11.05    1.43
  -9 -13   4   13.43    1.67
  -9  13   4   10.60    1.47
   9  13  -4    8.95    1.30
  -8 -13   4   53.80    3.14
  -8 -13   4   53.76    3.28
   8 -13  -4   50.39    2.93
   8  13  -4   60.02    3.32
  -8  13   4   56.20    3.09
   8  13  -4   52.12    2.97
  -7 -13   4   26.00    2.04
   7 -13  -4   22.67    1.73
  -7 -13   4   25.06    1.93
   7  13  -4   22.71    1.74
   7  13  -4   22.44    1.88
  -7  13   4   26.68    1.89
  -6 -13   4    2.07    0.70
   6 -13  -4    1.55    0.58
  -6 -13   4    1.57    0.61
  -6  13   4    1.85    0.62
   6  13  -4    2.12    0.69
   6  13  -4    1.64    0.57
   5 -13  -4   33.32    2.01
  -5 -13   4   33.13    2.14
   5  13  -4   33.38    1.98
  -5  13   4   34.82    2.05
   5  13  -4   32.05    2.07
   4 -13  -4    1.35    0.48
  -4 -13   4    0.85    0.42
   4  13  -4    0.93    0.44
   4  13  -4    1.14    0.46
  -4  13   4    0.78    0.41
  -4  13   4    1.13    0.43
   3 -13  -4    3.97    0.71
   3 -13  -4    3.55    0.66
  -3 -13   4    3.18    0.65
   3  13  -4    2.69    0.63
   3  13  -4    3.07    0.61
  -3  13   4    2.22    0.54
  -3  13   4    3.36    0.67
  -2 -13   4    9.20    1.06
   2 -13  -4    9.59    1.05
   2 -13  -4   10.72    1.12
   2  13  -4   10.19    1.09
  -2  13   4   11.11    1.09
  -2  13   4   10.40    1.10
  -1 -13   4    5.72    0.80
   1 -13  -4    5.79    0.81
   1 -13  -4    6.77    0.88
  -1  13   4    5.57    0.80
   1  13  -4    5.43    0.77
  -1  13   4    5.36    0.75
   0 -13  -4    0.25    0.30
   0 -13   4    0.20    0.27
   0 -13  -4    0.13    0.29
   0  13  -4    0.81    0.37
   0  13   4    0.42    0.29
   0  13   4    0.38    0.31
  -1 -13  -4   11.28    1.14
   1 -13   4    9.77    1.02
  -1 -13  -4    9.48    1.06
   1  13   4   10.56    1.10
   1  13   4   11.02    1.08
  -1  13  -4    9.10    0.97
  -2 -13  -4    0.21    0.33
  -2 -13  -4    0.42    0.34
   2 -13   4    0.22    0.28
   2  13   4    0.54    0.33
   2  13   4    0.25    0.30
  -2  13  -4    0.37    0.29
   3 -13   4   11.79    1.13
  -3 -13  -4    9.93    1.12
  -3 -13  -4    9.22    1.11
   3  13   4    8.62    1.00
  -3  13  -4    8.33    0.94
  -4 -13  -4    8.45    1.05
   4 -13   4    7.46    0.92
  -4  13  -4    8.24    0.94
   4  13   4    6.87    0.92
  -5 -13  -4   51.13    2.70
   5 -13   4   57.30    2.60
   5  13   4   49.46    2.60
  -5  13  -4   51.37    2.52
   6 -13   4   16.37    1.28
  -6 -13  -4   17.66    1.49
  -6  13  -4   18.22    1.34
   6  13   4   14.48    1.47
   7 -13   4    0.90    0.44
  -7 -13  -4    0.90    0.55
  -7  13  -4    1.00    0.45
   7  13   4    1.37    0.56
  -8 -13  -4   21.91    1.83
   8 -13   4   25.02    1.73
  -8  13  -4   19.40    1.56
   8  13   4   23.97    1.80
   9 -13   4    8.90    1.21
  -9 -13  -4    8.35    1.32
  -9  13  -4    9.54    1.27
   9  13   4    6.62    1.13
   9 -14  -4    7.89    1.27
  -9 -14   4   11.67    1.73
   9  14  -4    9.03    1.35
  -9  14   4   10.38    1.49
  -8 -14   4    4.03    1.05
   8 -14  -4    4.06    0.89
   8  14  -4    5.22    1.02
   8  14  -4    3.13    0.93
  -8  14   4    4.59    1.00
   7 -14  -4    5.23    0.96
  -7 -14   4    8.07    1.35
   7  14  -4    5.00    0.97
  -7  14   4    7.77    1.20
   7  14  -4    5.28    1.10
   6 -14  -4    2.30    0.66
  -6 -14   4    1.37    0.64
  -6  14   4    1.15    0.55
   6  14  -4    2.17    0.70
   6  14  -4    1.32    0.58
   5 -14  -4    2.32    0.62
   5  14  -4    1.55    0.59
  -5  14   4    1.99    0.62
   5  14  -4    1.30    0.52
   4 -14  -4   63.04    3.06
  -4 -14   4   63.13    3.19
  -4  14   4   64.00    3.12
   4  14  -4   67.71    3.19
  -4  14   4   63.65    3.00
   3 -14  -4   30.67    1.84
   3 -14  -4   31.92    1.88
  -3 -14   4   29.75    1.90
  -3  14   4   34.18    1.87
  -3  14   4   27.95    1.81
   3  14  -4   28.41    1.84
   2 -14  -4    1.01    0.44
  -2 -14   4    0.98    0.45
   2 -14  -4    1.26    0.45
  -2  14   4    0.83    0.38
   2  14  -4    1.46    0.49
  -2  14   4    0.98    0.42
   1 -14  -4   17.56    1.35
  -1 -14   4   20.69    1.41
   1 -14  -4   17.27    1.30
  -1  14   4   18.06    1.32
  -1  14   4   17.08    1.25
   1  14  -4   17.65    1.30
   0 -14  -4   42.49    2.20
   0 -14   4   41.74    2.18
   0 -14  -4   42.11    2.19
   0  14   4   41.03    2.17
   0  14   4   41.06    2.11
   0  14  -4   38.38    2.08
  -1 -14  -4   11.15    1.20
   1 -14   4   12.34    1.22
  -1 -14  -4   10.42    1.18
  -1  14  -4   13.30    1.06
   1  14   4   12.64    1.06
   1  14   4   12.27    1.27
  -2 -14  -4   36.10    2.09
  -2 -14  -4   37.35    2.10
   2 -14   4   37.51    2.00
   2  14   4   37.53    2.08
   2  14   4   35.07    1.98
  -2  14  -4   37.11    1.96
  -3 -14  -4    0.14    0.39
   3 -14   4    0.49    0.35
  -3 -14  -4    1.27    0.48
   3  14   4    0.31    0.30
  -3  14  -4    0.70    0.38
   4 -14   4   58.36    2.73
  -4 -14  -4   54.29    2.84
  -4  14  -4   56.14    2.66
   4  14   4   56.82    2.78
  -5 -14  -4    4.60    0.87
   5 -14   4    4.06    0.74
  -5  14  -4    3.82    0.72
   5  14   4    3.65    0.74
   6 -14   4    9.18    1.13
  -6 -14  -4    8.90    1.23
   6  14   4    8.85    1.18
  -6  14  -4    8.74    1.08
   7 -14   4    6.07    0.95
  -7 -14  -4    3.00    0.83
   7  14   4    5.00    0.91
  -7  14  -4    4.46    0.83
   8 -14   4    0.62    0.51
  -8 -14  -4    1.14    0.65
   8  14   4    1.31    0.58
  -8  14  -4    1.31    0.55
  -8 -15   4    0.43    0.68
   8 -15  -4    1.75    0.67
   8  15  -4    1.16    0.62
  -8  15   4    1.24    0.61
   7 -15  -4    1.73    0.65
  -7 -15   4    0.83    0.65
   7  15  -4    1.23    0.63
  -7  15   4    2.35    0.75
   7  15  -4    1.65    0.70
  -6 -15   4   -0.10    0.42
   6 -15  -4    0.86    0.51
   6  15  -4   -0.15    0.39
  -6  15   4    0.08    0.39
   6  15  -4    0.10    0.42
  -5 -15   4    0.06    0.43
   5 -15  -4    0.50    0.41
   5  15  -4    0.37    0.41
  -5  15   4   -0.17    0.36
  -4 -15   4    0.34    0.44
   4 -15  -4    0.47    0.41
  -4  15   4    0.47    0.37
   4  15  -4    0.72    0.51
   3 -15  -4   67.10    3.21
  -3 -15   4   68.85    3.31
  -3  15   4   68.41    3.13
   3  15  -4   64.17    3.20
  -3  15   4   64.29    3.17
   2 -15  -4    0.27    0.39
  -2 -15   4    0.22    0.37
   2 -15  -4   -0.07    0.36
   2  15  -4    0.60    0.42
  -2  15   4   -0.01    0.31
  -2  15   4    0.17    0.32
  -1 -15   4   23.79    1.64
   1 -15  -4   21.77    1.58
   1 -15  -4   24.64    1.64
   1  15  -4   23.20    1.59
  -1  15   4   25.48    1.61
  -1  15   4   23.42    1.62
   0 -15   4    1.82    0.53
   0 -15  -4    1.88    0.57
   0 -15  -4    1.71    0.53
   0  15  -4    1.55    0.50
   0  15   4    1.55    0.50
   0  15   4    2.06    0.59
  -1 -15  -4   50.71    2.62
  -1 -15  -4   53.27    2.63
   1 -15   4   49.56    2.52
   1  15   4   49.03    2.57
  -1  15  -4   46.12    2.40
   1  15   4   49.05    2.48
   2 -15   4    0.48    0.39
  -2 -15  -4    0.22    0.37
  -2 -15  -4    1.38    0.55
   2  15   4    1.06    0.51
   2  15   4    1.12    0.45
  -2  15  -4    1.33    0.45
   3 -15   4   45.57    2.34
  -3 -15  -4   45.48    2.52
  -3 -15  -4   41.19    2.39
   3  15   4   43.34    2.35
  -3  15  -4   41.47    2.25
  -4 -15  -4    1.95    0.65
   4 -15   4    2.51    0.61
   4  15   4    2.17    0.58
  -4  15  -4    2.85    0.65
   5 -15   4    0.31    0.42
  -5 -15  -4    0.44    0.47
   5  15   4    0.50    0.44
  -5  15  -4    0.28    0.34
   6 -15   4    0.23    0.41
  -6 -15  -4    0.19    0.46
   6  15   4    0.50    0.46
  -6  15  -4   -0.25    0.29
   7 -15   4   17.15    1.46
  -7 -15  -4   14.21    1.69
  -7  15  -4   17.67    1.46
   7  15   4   16.76    1.71
  -7 -16   4    0.93    0.70
   7 -16  -4    2.15    0.74
   7  16  -4    0.69    0.66
  -7  16   4    0.79    0.62
  -6 -16   4    1.79    0.75
   6 -16  -4    2.19    0.66
  -6  16   4    1.29    0.63
   6  16  -4    2.23    0.77
  -5 -16   4    0.79    0.56
   5 -16  -4    0.54    0.49
  -5  16   4    0.16    0.42
   5  16  -4    0.30    0.53
  -4 -16   4   85.55    4.14
   4 -16  -4   81.15    3.96
   4  16  -4   92.85    4.17
  -4  16   4   91.87    4.10
  -3 -16   4   12.38    1.43
   3 -16  -4   12.68    1.40
  -3  16   4    9.78    1.25
   3  16  -4   12.97    1.44
  -2 -16   4    1.54    0.58
   2 -16  -4    1.49    0.52
   2  16  -4    1.17    0.52
  -2  16   4    3.37    0.71
  -2  16   4    1.23    0.54
  -1 -16   4    5.62    0.92
   1 -16  -4    5.32    0.94
   1 -16  -4    7.51    1.06
   1  16  -4    5.35    0.89
  -1  16   4    6.71    1.01
  -1  16   4    4.89    0.81
   0 -16   4   14.61    1.48
   0 -16  -4   15.44    1.54
   0 -16  -4   16.51    1.42
   0  16  -4   16.30    1.32
   0  16   4   17.29    1.42
   0  16   4   17.06    1.34
  -1 -16  -4   13.82    1.49
   1 -16   4   12.33    1.35
  -1 -16  -4   14.65    1.50
   1  16   4   17.03    1.38
   1  16   4   15.71    1.28
  -1  16  -4   11.92    1.28
   2 -16   4   48.20    2.57
  -2 -16  -4   48.80    2.67
  -2 -16  -4   53.19    2.78
  -2  16  -4   52.03    2.56
   2  16   4   44.75    2.51
   2  16   4   48.92    2.69
  -3 -16  -4    1.92    0.64
   3 -16   4    2.65    0.64
  -3 -16  -4    2.14    0.71
   3  16   4    1.45    0.52
  -3  16  -4    1.56    0.52
  -4 -16  -4   47.59    2.67
   4 -16   4   43.91    2.43
  -4  16  -4   40.75    2.32
   4  16   4   45.11    2.50
  -5 -16  -4    2.23    0.73
   5 -16   4    2.05    0.63
   5  16   4    2.01    0.63
  -5  16  -4    2.78    0.68
  -6 -16  -4    0.83    0.61
   6 -16   4    0.39    0.44
  -6  16  -4    1.18    0.54
   6  16   4    0.70    0.49
   7 -16   4    2.96    0.77
  -7 -16  -4    2.92    0.90
  -7  16  -4    2.71    0.71
   7  16   4    4.00    0.89
   6 -17  -4   11.52    1.48
  -6 -17   4   10.05    1.54
  -6  17   4    9.23    1.34
   6  17  -4   11.70    1.61
   5 -17  -4    7.62    1.17
  -5 -17   4    6.54    1.18
  -5  17   4    6.33    1.10
   5  17  -4    7.21    1.24
   4 -17  -4    1.68    0.62
  -4 -17   4    0.68    0.55
   4  17  -4    0.74    0.50
  -4  17   4    1.93    0.63
   3 -17  -4    3.41    0.78
  -3 -17   4    3.21    0.83
  -3  17   4    3.21    0.77
   3  17  -4    3.76    0.83
   2 -17  -4    3.88    0.83
  -2 -17   4    3.22    0.79
  -2  17   4    3.96    0.84
   2  17  -4    3.85    0.82
  -2  17   4    2.95    0.69
  -1 -17   4    6.36    1.02
   1 -17  -4    5.24    0.93
  -1  17   4    5.75    0.93
   1  17  -4    4.85    0.89
  -1  17   4    7.48    1.08
   0 -17  -4    0.53    0.50
   0 -17  -4    0.63    0.46
   0 -17   4    1.00    0.51
   0  17   4    1.03    0.53
   0  17   4    0.96    0.47
   0  17  -4    1.14    0.49
  -1 -17  -4    2.50    0.71
  -1 -17  -4    3.13    0.78
   1 -17   4    3.28    0.75
  -1  17  -4    2.77    0.68
   1  17   4    4.10    0.87
   1  17   4    3.02    0.75
   2 -17   4    1.11    0.51
  -2 -17  -4    1.42    0.62
  -2 -17  -4    0.91    0.57
  -2  17  -4    1.24    0.51
   2  17   4    1.26    0.54
  -3 -17  -4    0.04    0.43
   3 -17   4    0.64    0.47
  -3  17  -4   -0.29    0.30
   3  17   4    0.15    0.34
  -4 -17  -4    1.59    0.66
   4 -17   4    0.68    0.49
  -4  17  -4    2.02    0.59
   4  17   4    0.52    0.42
   5 -17   4   19.51    1.59
  -5 -17  -4   19.42    1.98
   5  17   4   19.75    1.62
  -5  17  -4   16.56    1.43
  -6 -17  -4   14.41    1.69
   6 -17   4   13.28    1.51
  -6  17  -4   12.05    1.41
   6  17   4   16.20    1.71
   5 -18  -4   10.99    1.47
  -5 -18   4   12.41    1.68
   5  18  -4   11.63    1.57
  -5  18   4   10.31    1.41
  -4 -18   4    2.31    0.77
   4 -18  -4    1.74    0.66
  -4  18   4    2.14    0.74
   4  18  -4    1.76    0.74
  -3 -18   4   27.33    2.06
   3 -18  -4   28.46    2.00
   3  18  -4   23.18    1.89
  -3  18   4   27.43    1.98
  -2 -18   4   22.50    1.79
   2 -18  -4   24.10    1.80
   2  18  -4   18.72    1.63
  -2  18   4   17.00    1.78
   1 -18  -4   18.13    1.80
  -1 -18   4   18.75    1.59
  -1  18   4   18.67    1.52
  -1  18   4   18.33    1.81
   1  18  -4   15.58    1.66
   0 -18   4   42.82    2.56
   0 -18  -4   48.03    2.70
   0  18  -4   38.76    2.41
   0  18   4   44.01    2.62
   0  18   4   43.64    2.48
   1 -18   4   41.80    2.53
  -1 -18  -4   44.67    2.65
  -1 -18  -4   47.85    2.72
  -1  18  -4   42.34    2.49
   1  18   4   46.71    2.69
   1  18   4   43.18    2.52
   2 -18   4    5.55    1.00
  -2 -18  -4    6.37    1.15
  -2 -18  -4    6.21    1.11
   2  18   4    9.13    1.20
  -2  18  -4    8.41    1.14
   3 -18   4    5.11    0.95
  -3 -18  -4    2.85    0.82
  -3  18  -4    5.04    0.89
   3  18   4    4.08    0.87
   4 -18   4    5.76    1.02
  -4 -18  -4    5.72    1.15
   4  18   4    7.90    1.19
  -4  18  -4    6.71    1.02
   3 -19  -4    0.91    0.65
  -3 -19   4    2.22    0.75
  -3  19   4    0.88    0.60
   3  19  -4    0.80    0.58
  -2 -19   4    0.66    0.50
   2 -19  -4    0.70    0.52
   2  19  -4   -0.21    0.43
  -2  19   4    0.12    0.50
  -1 -19   4   12.40    1.52
   1 -19  -4   10.82    1.45
  -1  19   4   10.89    1.47
   1  19  -4    9.54    1.33
   0 -19  -4    2.28    0.76
   0 -19   4    1.73    0.64
   0  19  -4    2.57    0.72
   0  19   4    1.65    0.64
   0  19   4    2.29    0.74
   1 -19   4   12.13    1.50
  -1 -19  -4   12.52    1.56
   1  19   4   12.56    1.46
  -1  19  -4   14.32    1.57
  -2 -19  -4    1.70    0.74
   2 -19   4    1.34    0.63
  -2 -19  -4    1.37    0.69
   2  19   4    1.29    0.60
  -2  19  -4    1.70    0.64
   3 -19   4    3.36    0.85
  -3 -19  -4    4.29    1.04
   3  19   4    4.30    0.91
  -3  19  -4    3.07    0.77
 -12   0   5    0.47    0.59
 -12   0   5   -0.22    0.70
  12   0  -5    0.44    0.45
  12   0  -5    0.32    0.44
  11   0  -5   19.63    1.68
 -11   0   5   18.58    2.70
 -11   0   5   21.43    1.82
  10   0  -5    0.81    0.50
 -10   0   5   -0.08    0.43
  -9   0   5   49.16    2.73
  -9   0   5   45.51    2.66
   9   0  -5   51.32    2.70
  -8   0   5    2.32    0.65
   8   0  -5    1.24    0.52
  -8   0   5   -0.08    0.37
   8   0  -5    0.65    0.48
  -7   0   5    1.57    0.51
   7   0  -5    1.95    0.53
  -7   0   5    1.10    0.48
   7   0  -5    0.78    0.42
  -6   0   5    0.04    0.24
   6   0  -5    0.13    0.28
   6   0  -5    0.04    0.25
  -6   0   5   -0.25    0.25
  -5   0   5   87.20    3.71
   5   0  -5   95.94    3.74
  -5   0   5   91.69    3.68
   5   0  -5   97.08    3.67
   4   0  -5    0.20    0.20
   4   0  -5    0.24    0.25
  -4   0   5    0.32    0.26
  -3   0   5  645.98   25.53
  -3   0   5  641.02   20.24
   3   0  -5  616.42   20.06
  -2   0   5    0.09    0.21
  -2   0   5    0.08    0.17
  -1   0   5    6.87    0.72
   0   0   5    1.83    0.46
  -1   0  -5  242.99    7.21
   1   0   5  198.20    9.12
  -2   0  -5    0.11    0.13
   2   0   5    0.30    0.20
  -2   0  -5    0.41    0.24
  -3   0  -5  350.16   10.93
  -3   0  -5  349.58   13.43
   3   0   5  310.25   10.62
   3   0   5  338.37   13.47
  -4   0  -5    0.61    0.31
   4   0   5    0.16    0.11
  -4   0  -5    0.15    0.16
   4   0   5    0.55    0.21
  -5   0  -5   76.91    3.04
  -5   0  -5   84.09    2.85
   5   0   5   76.33    3.06
  -5   0  -5   92.61    4.22
  -6   0  -5    2.13    0.65
  -6   0  -5    0.31    0.28
   6   0   5    1.45    0.38
  -7   0  -5   15.24    1.63
  -7   0  -5   17.33    1.19
   7   0   5   18.17    1.21
  -8   0  -5    0.15    0.44
  -8   0  -5    0.63    0.37
   8   0   5    0.48    0.34
   9   0   5    1.09    0.49
  -9   0  -5    1.20    0.77
  -9   0  -5    1.42    0.51
  10   0   5   -0.31    0.32
 -10   0  -5    0.44    0.72
 -10   0  -5    0.04    0.39
  11   0   5    1.68    0.64
 -11   0  -5    0.92    0.90
 -11   0  -5    2.67    0.75
 -12   0  -5    0.38    0.51
 -12   0  -5    0.17    0.83
  12   0   5    0.59    0.55
  12   0   5   -0.24    0.47
  12  -1  -5   24.08    1.90
  12  -1  -5   26.43    1.99
 -12  -1   5   23.35    1.96
 -12  -1   5   24.42    3.21
 -12   1   5   23.41    1.99
  12   1  -5   24.07    1.91
 -12   1   5   24.91    3.22
  11  -1  -5    1.87    0.68
  11  -1  -5    2.23    0.71
 -11  -1   5    2.93    0.87
  11   1  -5    2.63    0.73
 -11   1   5    2.33    0.74
 -11   1   5    1.34    0.98
  10  -1  -5   65.40    3.20
 -10  -1   5   57.01    3.16
  10  -1  -5   56.77    3.07
 -10   1   5   59.48    3.21
  10   1  -5   58.47    3.11
  -9  -1   5    1.44    0.57
   9  -1  -5    0.93    0.49
  -9  -1   5    1.35    0.57
   9   1  -5    1.83    0.62
   9   1  -5    0.30    0.39
  -9   1   5    1.05    0.50
  -9   1   5    1.55    0.59
  -8  -1   5  133.18    5.49
   8  -1  -5  143.56    5.52
   8  -1  -5  134.28    5.27
   8  -1  -5  134.71    5.42
  -8  -1   5  139.68    5.58
  -8   1   5  138.64    5.53
  -8   1   5  136.94    5.51
   8   1  -5  140.34    5.47
   8   1  -5  137.62    5.49
   7  -1  -5   20.61    1.46
   7  -1  -5   19.77    1.41
  -7  -1   5   23.43    1.52
  -7  -1   5   16.99    1.42
   7   1  -5   21.79    1.51
  -7   1   5   20.85    1.47
   7   1  -5   19.34    1.39
  -7   1   5   19.63    1.47
   6  -1  -5    5.41    0.78
  -6  -1   5    4.89    0.75
   6  -1  -5    5.90    0.77
  -6  -1   5    5.41    0.82
   6   1  -5    5.73    0.84
  -6   1   5    4.40    0.73
  -6   1   5    5.55    0.78
   6   1  -5    4.06    0.65
  -5  -1   5   -0.11    0.23
  -5  -1   5    1.12    0.37
   5  -1  -5   -0.04    0.19
   5  -1  -5    0.04    0.25
   5   1  -5    1.05    0.37
  -5   1   5    0.48    0.29
  -5   1   5    0.59    0.31
   5   1  -5    0.32    0.26
   4  -1  -5    2.49    0.47
   4  -1  -5    1.79    0.37
  -4  -1   5    1.75    0.43
   4   1  -5    1.52    0.36
  -4   1   5    1.94    0.39
   4   1  -5    1.96    0.41
  -4   1   5    2.06    0.44
  -3  -1   5   50.43    2.11
  -3  -1   5   49.87    2.59
   3  -1  -5   45.58    1.92
  -3   1   5   45.28    2.01
  -2  -1   5  123.14    4.39
  -2  -1   5  121.96    5.59
   2   1  -5  133.18    5.66
  -2   1   5  124.48    4.34
  -1  -1   5   37.21    2.16
   1   1  -5   45.16    2.28
   0  -1   5   35.21    1.96
   0   1  -5   37.32    2.00
   1  -1   5   60.79    2.84
  -1  -1  -5   61.75    2.15
   1   1   5   51.19    2.81
  -1   1  -5   61.65    2.14
  -1   1  -5   59.81    2.89
  -2  -1  -5   70.57    2.50
  -2  -1  -5   71.67    3.12
   2  -1   5   66.25    3.11
   2   1   5   60.09    3.13
  -2   1  -5   70.70    3.25
  -2   1  -5   71.91    2.51
  -2   1  -5   71.92    3.14
  -3  -1  -5   23.32    1.11
  -3  -1  -5   27.00    1.53
   3  -1   5   23.60    1.26
   3  -1   5   23.88    0.99
  -3   1  -5   24.52    1.48
   3   1   5   23.41    0.98
  -3   1  -5   23.79    1.13
   3   1   5   22.93    1.28
  -3   1  -5   26.61    1.43
  -4  -1  -5   15.80    0.82
   4  -1   5   14.59    0.83
   4  -1   5   15.16    0.87
  -4  -1  -5   16.37    0.93
  -4  -1  -5   15.95    1.25
   4   1   5   15.93    0.84
   4   1   5   16.62    0.84
  -4   1  -5   15.78    0.92
  -4   1  -5   17.64    1.28
  -4   1  -5   17.84    1.05
  -5  -1  -5   10.20    0.50
  -5  -1  -5    9.18    0.72
   5  -1   5    8.33    0.67
  -5  -1  -5    9.96    1.25
  -5  -1  -5    8.49    0.67
  -5   1  -5    8.27    0.67
  -5   1  -5    9.53    1.20
  -5   1  -5    9.42    0.75
   5   1   5   10.00    0.72
  -6  -1  -5   72.64    3.93
  -6  -1  -5   67.40    2.86
   6  -1   5   75.61    2.91
   6   1   5   69.06    2.88
  -6   1  -5   71.93    2.90
  -6   1  -5   73.38    3.90
  -7  -1  -5   94.34    5.11
  -7  -1  -5   98.84    3.85
   7  -1   5   90.26    3.75
  -7   1  -5   95.17    5.08
  -7   1  -5   99.41    3.85
   7   1   5  100.09    3.87
   8  -1   5    6.72    0.89
  -8  -1  -5    6.85    1.38
  -8  -1  -5    5.97    0.87
  -8   1  -5    5.59    0.83
  -8   1  -5    7.05    1.35
   8   1   5    9.05    1.03
  -9  -1  -5   33.88    2.07
  -9  -1  -5   30.43    2.84
   9  -1   5   39.57    2.12
   9   1   5   39.22    2.13
  -9   1  -5   31.91    2.88
  -9   1  -5   41.23    2.19
  10  -1   5   82.26    3.51
 -10  -1  -5   64.39    4.74
 -10  -1  -5   75.08    3.50
 -10   1  -5   78.53    3.56
  10   1   5   76.54    3.46
 -10   1  -5   57.79    4.56
 -11  -1  -5    0.76    0.80
  11  -1   5    0.01    0.44
 -11  -1  -5    0.32    0.48
  11  -1   5    0.28    0.46
 -11   1  -5    0.59    0.73
  11   1   5   -0.16    0.37
 -11   1  -5    0.38    0.48
  12  -1   5   17.85    1.53
 -12  -1  -5   19.58    1.90
 -12  -1  -5   15.93    2.71
  12  -1   5   16.17    1.67
 -12   1  -5   18.01    1.81
  12   1   5   16.55    1.69
 -12   1  -5   13.44    2.50
  12  -2  -5    3.88    0.90
 -12  -2   5    3.24    0.91
 -12  -2   5    4.44    1.50
 -12   2   5    5.26    1.10
  12   2  -5    4.24    0.93
 -12   2   5    4.40    1.41
  11  -2  -5    2.97    0.78
  11  -2  -5    2.00    0.65
 -11  -2   5    2.89    0.87
 -11   2   5    3.02    1.18
  11   2  -5    3.14    0.83
 -11   2   5    4.40    0.98
  10  -2  -5    2.52    0.71
  10  -2  -5    2.76    0.71
 -10  -2   5    3.11    0.84
 -10   2   5    1.41    0.88
 -10   2   5    2.24    0.70
  10   2  -5    2.42    0.71
  -9  -2   5    7.49    1.15
  -9  -2   5    8.18    1.16
   9  -2  -5    6.37    1.02
   9  -2  -5    6.86    1.03
  -9   2   5    8.27    1.17
   9   2  -5    5.90    1.00
   9   2  -5    7.86    1.09
  -9   2   5    5.75    1.00
  -8  -2   5   21.42    1.67
  -8  -2   5   21.70    1.59
   8  -2  -5   21.72    1.55
   8  -2  -5   20.35    1.46
   8  -2  -5   21.08    1.53
   8  -2  -5   21.89    1.60
  -8   2   5   19.94    1.55
   8   2  -5   23.83    1.66
  -8   2   5   23.69    1.64
   8   2  -5   22.47    1.59
  -7  -2   5   71.73    3.29
   7  -2  -5   74.11    3.30
  -7  -2   5   70.78    3.36
   7  -2  -5   73.60    3.25
   7  -2  -5   73.54    3.24
   7  -2  -5   73.44    3.15
  -7   2   5   72.16    3.29
  -7   2   5   75.35    3.33
   7   2  -5   72.39    3.32
   7   2  -5   72.01    3.24
   6  -2  -5   28.48    1.67
   6  -2  -5   27.83    1.57
  -6  -2   5   27.56    1.74
   6  -2  -5   29.43    1.65
   6  -2  -5   29.41    1.65
  -6  -2   5   29.60    1.71
  -6   2   5   30.26    1.70
   6   2  -5   29.22    1.67
   5  -2  -5    7.46    0.82
   5  -2  -5    7.19    0.84
   5  -2  -5    8.32    0.72
  -5  -2   5    8.45    0.96
   5  -2  -5    9.22    0.77
  -5  -2   5    7.92    0.90
   5   2  -5    9.00    0.91
  -5   2   5    8.05    0.89
   5   2  -5    8.61    0.93
  -5   2   5   10.68    0.86
  -4  -2   5   94.96    3.87
   4  -2  -5   99.78    3.69
   4  -2  -5  100.75    3.81
  -4   2   5  100.41    3.81
   4   2  -5  103.03    3.86
   4   2  -5  101.18    3.77
  -4   2   5   97.08    3.73
   4   2  -5  105.71    4.72
  -3  -2   5   19.90    1.16
   3  -2  -5   20.83    1.03
   3   2  -5   18.70    1.04
   3   2  -5   21.23    1.43
  -3   2   5   20.76    1.11
  -2  -2   5  260.32   11.34
  -2  -2   5  271.33    8.94
  -2   2   5  277.90    8.87
   2   2  -5  281.60   11.40
  -1  -2   5  121.66    5.52
  -1   2   5  128.16    4.18
   0  -2   5    2.19    0.43
   0   2  -5    1.88    0.41
   1  -2   5  303.03   13.08
  -1  -2  -5  329.89   10.36
  -1   2  -5  332.45   10.35
  -1   2  -5  299.50   13.14
  -1   2  -5  347.89   12.74
   2  -2   5  317.73   13.75
  -2  -2  -5  344.70   10.99
  -2  -2  -5  366.54   13.46
  -2   2  -5  308.16   13.85
  -2   2  -5  341.51   11.00
  -2   2  -5  367.67   13.53
   2   2   5  346.27   10.74
  -3  -2  -5   22.19    1.06
  -3  -2  -5   22.60    1.41
   3  -2   5   22.75    1.23
   3  -2   5   21.61    0.90
  -3   2  -5   22.94    1.09
  -3   2  -5   27.47    1.51
   3   2   5   22.14    0.95
   3   2   5   19.30    1.23
  -3   2  -5   22.68    1.36
   4  -2   5   64.32    2.42
  -4  -2  -5   65.92    2.56
  -4  -2  -5   69.04    2.36
  -4  -2  -5   65.70    2.45
   4  -2   5   67.97    2.95
  -4  -2  -5   68.53    3.37
  -4   2  -5   66.15    3.11
   4   2   5   66.75    2.47
  -4   2  -5   68.37    3.31
  -4   2  -5   67.45    2.62
   4   2   5   65.20    2.88
  -5  -2  -5    9.27    1.21
  -5  -2  -5    9.74    0.55
  -5  -2  -5   10.00    0.75
  -5  -2  -5    9.19    0.69
   5  -2   5    9.46    0.68
  -5   2  -5    9.64    1.03
  -5   2  -5    9.78    0.73
  -5   2  -5   11.03    0.79
   5   2   5   11.04    0.75
  -6  -2  -5    8.21    1.26
  -6  -2  -5    8.27    0.83
   6  -2   5    8.40    0.81
   6   2   5    6.62    0.76
  -6   2  -5    6.26    1.06
  -6   2  -5    6.39    0.75
   7  -2   5   37.40    1.87
  -7  -2  -5   37.69    2.73
  -7  -2  -5   41.07    1.97
   7   2   5   38.61    1.94
  -7   2  -5   33.53    1.86
  -7   2  -5   36.67    2.62
  -8  -2  -5   36.25    2.02
   8  -2   5   37.12    1.97
  -8  -2  -5   37.40    2.94
   8   2   5   39.43    2.07
  -8   2  -5   33.21    2.73
  -8   2  -5   39.79    2.06
   9  -2   5    0.25    0.39
  -9  -2  -5    0.83    0.45
  -9  -2  -5    0.95    0.71
   9  -2   5    0.72    0.43
  -9   2  -5    0.31    0.56
   9   2   5    0.50    0.41
  -9   2  -5    0.72    0.47
 -10  -2  -5   39.00    2.21
  10  -2   5   37.76    2.09
  10  -2   5   32.50    2.00
 -10  -2  -5   22.51    3.01
 -10   2  -5   24.76    2.72
  10   2   5   33.63    2.05
 -10   2  -5   34.89    2.12
  11  -2   5    0.12    0.43
 -11  -2  -5    0.20    0.71
 -11  -2  -5    0.16    0.42
  11   2   5    0.25    0.41
 -11   2  -5   -0.22    0.61
 -11   2  -5    0.75    0.54
  12  -2   5   14.39    1.54
 -12  -2  -5    6.36    1.81
 -12  -2  -5   14.84    1.64
 -12   2  -5   12.63    1.50
 -12   2  -5   10.36    2.11
  12   2   5   14.07    1.54
  12  -3  -5   36.32    2.42
 -12  -3   5   37.63    2.56
 -12  -3   5   34.16    3.37
 -12   3   5   34.72    2.46
  12   3  -5   35.12    2.40
 -11  -3   5   47.98    2.93
  11  -3  -5   48.33    2.85
 -11   3   5   49.46    3.83
  11   3  -5   51.41    2.89
 -11   3   5   52.11    3.01
 -10  -3   5    6.67    1.10
  10  -3  -5    5.94    1.01
  10   3  -5    4.54    0.88
 -10   3   5    2.13    0.96
 -10   3   5    5.59    1.04
  -9  -3   5    2.34    0.70
  -9  -3   5    4.90    0.97
   9  -3  -5    2.59    0.67
   9  -3  -5    2.16    0.63
  -9   3   5    4.38    0.89
   9   3  -5    3.87    0.81
   9   3  -5    2.40    0.68
  -9   3   5    3.55    0.80
  -8  -3   5   16.30    1.63
   8  -3  -5   14.59    1.45
   8  -3  -5   16.48    1.26
  -8  -3   5   16.48    1.36
   8  -3  -5   15.65    1.31
  -8   3   5   16.21    1.36
   8   3  -5   15.52    1.34
   8   3  -5   16.12    1.33
  -8   3   5   15.44    1.33
   7  -3  -5  121.26    4.75
   7  -3  -5  120.54    4.84
  -7  -3   5  121.16    4.94
  -7  -3   5  124.76    5.07
   7  -3  -5  127.45    4.87
  -7   3   5  126.83    4.93
   7   3  -5  122.17    4.88
   7   3  -5  123.77    4.97
  -7   3   5  126.69    4.96
   6  -3  -5   93.90    3.69
  -6  -3   5   92.58    3.78
   6  -3  -5   92.46    3.67
   6  -3  -5   89.73    3.59
  -6  -3   5   82.04    3.78
  -6   3   5   88.77    3.70
  -6   3   5   89.47    3.72
   6   3  -5   90.11    3.70
   6   3  -5   93.89    3.81
   5  -3  -5    6.28    0.71
  -5  -3   5    7.02    0.83
  -5  -3   5    5.64    0.82
   5  -3  -5    5.64    0.70
  -5   3   5    5.40    0.74
   5   3  -5    7.28    0.86
  -5   3   5    6.55    0.80
   5   3  -5    6.38    0.78
   5   3  -5    6.03    0.85
  -4  -3   5  137.60    5.03
  -4  -3   5  137.49    5.12
   4  -3  -5  140.42    4.92
   4  -3  -5  137.73    4.89
  -4   3   5  139.45    4.96
   4   3  -5  134.22    4.95
  -4   3   5  136.39    4.99
   4   3  -5  146.49    6.29
   4   3  -5  142.84    5.08
  -3  -3   5   25.64    1.35
   3  -3  -5   27.32    1.25
   3  -3  -5   23.10    1.17
  -3   3   5   25.83    1.27
   3   3  -5   27.13    1.67
   3   3  -5   23.16    1.23
   3   3  -5   26.18    1.30
  -2  -3   5   22.11    1.11
  -2   3   5   20.73    1.04
   2   3  -5   21.54    1.43
  -1  -3   5    2.60    0.34
  -1  -3   5    1.98    0.46
  -1   3   5    2.30    0.31
   1   3  -5    2.43    0.49
   1   3  -5    3.91    0.62
   0  -3   5   95.60    4.68
   0   3   5  106.55    3.52
   0   3  -5  110.79    4.57
   0   3  -5  107.42    3.56
   0   3  -5  107.95    4.77
   1  -3   5    5.18    0.65
  -1  -3  -5    4.38    0.36
  -1   3  -5    5.06    0.37
  -1   3  -5    5.25    0.64
   1   3   5    4.48    0.32
  -1   3  -5    3.49    0.56
  -2  -3  -5   66.98    2.96
  -2  -3  -5   66.00    2.37
   2  -3   5   62.03    3.01
  -2   3  -5   66.23    3.04
   2   3   5   63.67    2.26
  -2   3  -5   66.26    2.39
  -2   3  -5   64.34    3.12
   3  -3   5   10.27    0.52
  -3  -3  -5    9.50    0.58
  -3  -3  -5   10.75    0.65
   3  -3   5   11.06    0.79
  -3  -3  -5   10.41    0.90
   3   3   5   10.84    0.60
  -3   3  -5   10.22    0.85
  -3   3  -5   10.98    0.92
  -3   3  -5   11.49    0.69
  -4  -3  -5   16.24    0.93
  -4  -3  -5   18.24    0.91
   4  -3   5   16.81    1.03
  -4  -3  -5   17.61    0.78
  -4  -3  -5   18.17    1.36
   4  -3   5   15.77    0.81
  -4   3  -5   17.47    1.00
  -4   3  -5   18.76    1.20
  -4   3  -5   18.04    1.32
   4   3   5   17.03    0.89
  -4   3  -5   15.68    0.87
   4   3   5   15.35    0.98
   5  -3   5   24.68    1.15
  -5  -3  -5   21.54    1.21
   5  -3   5   24.41    1.14
  -5  -3  -5   20.51    1.16
  -5  -3  -5   22.82    1.74
  -5  -3  -5   23.69    1.06
   5   3   5   23.33    1.21
  -5   3  -5   23.18    1.67
  -5   3  -5   23.57    1.42
  -5   3  -5   22.00    1.19
  -6  -3  -5   53.72    2.26
   6  -3   5   50.43    2.14
   6  -3   5   46.62    2.10
  -6  -3  -5   47.69    3.03
  -6   3  -5   53.00    2.25
  -6   3  -5   53.05    3.04
   6   3   5   48.17    2.20
   7  -3   5   75.93    3.12
   7  -3   5   73.82    3.11
  -7  -3  -5   75.35    3.23
  -7  -3  -5   73.35    4.38
   7   3   5   82.43    3.28
  -7   3  -5   77.19    4.31
  -7   3  -5   84.17    3.29
   8  -3   5    1.99    0.50
   8  -3   5    1.60    0.48
  -8  -3  -5    0.97    0.70
  -8  -3  -5    1.51    0.50
   8   3   5    1.43    0.48
  -8   3  -5    2.44    0.56
  -8   3  -5    2.10    0.83
  -9  -3  -5   14.05    2.19
  -9  -3  -5   18.71    1.44
   9  -3   5   17.07    1.30
  -9   3  -5   17.33    1.36
  -9   3  -5   16.30    2.23
   9   3   5   16.66    1.35
 -10  -3  -5    2.12    1.04
 -10  -3  -5    4.71    0.90
  10  -3   5    4.31    0.81
 -10   3  -5    3.35    1.12
  10   3   5    5.15    0.92
 -10   3  -5    5.19    0.92
  11  -3   5   42.33    2.33
 -11  -3  -5   38.69    2.41
 -11  -3  -5   31.14    3.27
 -11   3  -5   41.33    2.39
 -11   3  -5   29.44    3.09
  11   3   5   39.67    2.36
  12  -3   5    0.14    0.51
 -12  -3  -5    0.71    0.59
 -12  -3  -5   -0.54    0.81
  12   3   5   -0.16    0.45
 -12   3  -5    0.38    0.84
 -12   3  -5    0.36    0.51
  12  -4  -5    0.06    0.46
 -12  -4   5    0.56    0.62
 -12   4   5    1.48    0.73
  12   4  -5    0.35    0.56
  11  -4  -5    3.62    0.84
 -11  -4   5    4.99    1.05
  11   4  -5    3.41    0.87
 -11   4   5    2.97    0.86
  10  -4  -5    0.84    0.48
 -10  -4   5    2.38    0.79
 -10  -4   5    0.76    0.57
  10   4  -5    0.43    0.47
 -10   4   5    1.21    0.58
 -10   4   5    3.05    1.09
  -9  -4   5    8.85    1.31
   9  -4  -5    8.85    1.19
  -9  -4   5    8.95    1.24
   9   4  -5    9.29    1.26
  -9   4   5   11.38    1.38
   9   4  -5    9.22    1.20
  -9   4   5    9.46    1.65
   8  -4  -5   23.21    1.58
  -8  -4   5   24.06    1.72
  -8  -4   5   26.45    1.87
   8  -4  -5   26.59    1.72
  -8   4   5   25.88    1.74
   8   4  -5   22.79    1.68
  -8   4   5   22.22    1.61
   8   4  -5   25.39    1.70
  -7  -4   5   13.24    1.43
   7  -4  -5   15.23    1.19
  -7  -4   5   14.33    1.43
   7  -4  -5   13.12    1.10
  -7   4   5   12.96    1.32
   7   4  -5   15.29    1.20
   7   4  -5   14.00    1.41
  -7   4   5   12.79    1.12
   6  -4  -5   23.62    1.42
  -6  -4   5   23.74    1.57
  -6  -4   5   23.41    1.51
   6  -4  -5   24.24    1.40
  -6   4   5   18.51    1.34
   6   4  -5   21.73    1.40
  -6   4   5   23.06    1.43
   6   4  -5   20.18    1.43
   5  -4  -5   20.73    1.24
  -5  -4   5   20.87    1.32
   5  -4  -5   20.08    1.21
  -5  -4   5   20.70    1.39
  -5   4   5   20.66    1.28
  -5   4   5   21.66    1.31
   5   4  -5   18.85    1.30
   5   4  -5   20.52    1.26
   5   4  -5   22.55    1.56
   4  -4  -5   68.72    2.77
  -4  -4   5   72.39    2.92
   4  -4  -5   71.26    2.80
  -4  -4   5   69.88    2.96
  -4   4   5   73.29    2.85
  -4   4   5   72.39    2.85
   4   4  -5   71.79    2.91
   4   4  -5   71.24    3.56
   4   4  -5   67.80    2.81
  -3  -4   5   26.71    1.40
   3  -4  -5   26.97    1.31
   3  -4  -5   28.73    1.32
   3   4  -5   26.65    1.72
  -3   4   5   25.87    1.32
   3   4  -5   31.89    1.40
   2  -4  -5  533.90   17.19
   2  -4  -5  555.21   17.27
  -2  -4   5  536.29   17.30
   2   4  -5  543.44   21.97
  -2   4   5  553.21   17.26
  -1  -4   5   18.70    0.93
  -1   4   5   20.25    0.95
   1   4  -5   21.28    1.39
   1   4  -5   20.95    1.37
   0  -4   5  126.69    4.31
   0   4  -5  135.10    5.61
   0   4  -5  132.76    4.36
   0   4   5  133.71    4.38
   0   4  -5  130.51    5.81
   1  -4   5    3.29    0.25
  -1  -4  -5    3.33    0.35
  -1   4  -5    2.88    0.51
  -1   4  -5    3.14    0.33
  -1   4  -5    3.94    0.57
   1   4   5    3.18    0.33
  -2  -4  -5  142.44    4.73
  -2  -4  -5  138.20    4.66
  -2  -4  -5  137.66    4.86
  -2  -4  -5  148.12    5.85
   2  -4   5  140.58    4.53
  -2   4  -5  137.31    6.14
  -2   4  -5  142.85    5.95
  -2   4  -5  134.68    4.75
   2   4   5  143.22    4.66
  -3  -4  -5   24.63    1.05
  -3  -4  -5   26.67    1.58
  -3  -4  -5   24.55    1.10
   3  -4   5   23.65    0.99
  -3  -4  -5   24.55    1.13
  -3   4  -5   23.22    1.50
   3   4   5   25.85    1.11
  -3   4  -5   23.61    1.18
  -3   4  -5   26.07    1.56
  -4  -4  -5   47.78    1.97
  -4  -4  -5   48.03    1.91
   4  -4   5   48.28    1.85
  -4  -4  -5   52.02    2.72
  -4  -4  -5   48.41    2.00
  -4   4  -5   49.49    2.63
   4   4   5   48.77    2.24
  -4   4  -5   53.24    2.59
   4   4   5   48.77    1.97
  -4   4  -5   49.71    1.92
  -4   4  -5   47.85    2.08
  -5  -4  -5    2.92    0.46
   5  -4   5    3.27    0.43
  -5  -4  -5    3.72    0.42
  -5  -4  -5    3.37    0.75
  -5  -4  -5    4.02    0.53
  -5   4  -5    2.79    0.65
  -5   4  -5    3.78    0.60
  -5   4  -5    3.39    0.47
  -6  -4  -5  213.87    9.32
  -6  -4  -5  210.69    7.24
   6  -4   5  201.80    7.04
   6   4   5  214.49    7.23
  -6   4  -5  212.21    9.15
  -6   4  -5  199.56    7.14
   7  -4   5    0.90    0.34
  -7  -4  -5   -0.20    0.36
  -7  -4  -5    0.77    0.37
   7   4   5    0.49    0.32
  -7   4  -5    0.16    0.28
  -7   4  -5    0.37    0.42
   8  -4   5   17.19    1.20
  -8  -4  -5   16.16    2.19
  -8  -4  -5   18.12    1.34
  -8   4  -5   18.35    1.29
  -8   4  -5   13.24    1.86
   8   4   5   16.75    1.28
   9  -4   5    0.09    0.33
  -9  -4  -5    0.40    0.38
  -9  -4  -5    0.55    0.62
  -9   4  -5    0.44    0.39
   9   4   5   -0.09    0.35
  -9   4  -5    0.17    0.53
 -10  -4  -5    2.00    1.04
 -10  -4  -5    4.86    0.93
  10  -4   5    5.03    0.87
 -10   4  -5    4.55    0.86
 -10   4  -5    3.41    1.15
  10   4   5    6.47    1.01
 -11  -4  -5    0.86    0.87
  11  -4   5    0.44    0.49
 -11  -4  -5    0.91    0.58
  11   4   5    0.29    0.46
 -11   4  -5    0.92    0.57
 -11   4  -5    0.11    0.67
  12  -5  -5   25.46    2.01
 -12  -5   5   25.62    2.10
 -12   5   5   24.82    2.05
  12   5  -5   23.55    1.95
 -11  -5   5   62.62    3.42
  11  -5  -5   59.83    3.28
 -11   5   5   60.24    3.35
  11   5  -5   60.40    3.29
 -10  -5   5    0.90    0.61
  10  -5  -5    1.15    0.54
 -10  -5   5    1.76    0.71
  10   5  -5    1.47    0.59
 -10   5   5    3.09    0.80
   9  -5  -5   12.52    1.42
  -9  -5   5   13.26    1.58
  -9  -5   5   13.82    1.55
   9   5  -5   12.05    1.39
  -9   5   5   11.60    1.41
   9   5  -5   10.55    1.39
  -8  -5   5    2.62    0.67
  -8  -5   5    3.59    0.84
   8  -5  -5    2.74    0.66
   8   5  -5    2.92    0.70
   8   5  -5    3.14    0.69
  -8   5   5    3.06    0.68
  -8   5   5    2.79    0.67
   7  -5  -5   82.47    3.51
  -7  -5   5   84.65    3.72
   7  -5  -5   85.88    3.63
  -7  -5   5   85.86    3.84
  -7   5   5   80.79    3.59
  -7   5   5   83.85    3.68
   7   5  -5   83.95    3.72
   7   5  -5   81.87    3.61
  -6  -5   5   19.41    1.41
   6  -5  -5   21.02    1.33
   6  -5  -5   19.99    1.34
  -6  -5   5   22.45    1.55
   6   5  -5   21.20    1.46
  -6   5   5   19.37    1.33
  -6   5   5   21.50    1.42
   6   5  -5   23.89    1.66
   6   5  -5   20.73    1.37
  -5  -5   5    0.90    0.39
  -5  -5   5    2.16    0.50
   5  -5  -5    0.84    0.32
   5  -5  -5    0.96    0.32
   5   5  -5    1.46    0.42
  -5   5   5    0.59    0.31
   5   5  -5    1.26    0.44
  -5   5   5    0.74    0.32
   5   5  -5    0.90    0.36
   4  -5  -5   58.73    2.45
  -4  -5   5   58.20    2.55
   4  -5  -5   58.15    2.43
  -4  -5   5   58.54    2.61
  -4   5   5   60.71    2.51
   4   5  -5   61.94    2.51
   4   5  -5   59.31    2.54
  -4   5   5   62.17    2.52
   4   5  -5   59.53    3.12
  -3  -5   5    1.97    0.40
   3  -5  -5    1.69    0.34
   3  -5  -5    2.05    0.38
  -3   5   5    1.56    0.34
  -3   5   5    0.87    0.27
   3   5  -5    1.87    0.39
   3   5  -5    1.15    0.31
   3   5  -5    2.03    0.50
   2  -5  -5    1.35    0.27
   2  -5  -5    1.24    0.28
   2  -5  -5    2.42    0.36
  -2  -5   5    1.56    0.31
   2   5  -5    0.97    0.34
  -2   5   5    1.34    0.28
   2   5  -5    2.29    0.35
   1  -5  -5   11.62    0.74
  -1  -5   5   14.79    0.76
   1  -5  -5   13.58    0.72
   1  -5  -5   12.65    0.73
   1   5  -5   13.41    1.06
  -1   5   5   13.55    0.74
   0  -5  -5    8.07    0.53
   0  -5   5    8.26    0.50
   0  -5  -5    8.01    0.54
   0   5  -5    7.22    0.77
   0   5  -5    9.16    0.83
   0   5   5    8.50    0.53
   0   5  -5    8.50    0.47
  -1  -5  -5   16.07    0.81
   1  -5   5   16.65    0.74
  -1  -5  -5   16.58    0.79
  -1  -5  -5   16.60    0.82
  -1   5  -5   16.73    0.79
  -1   5  -5   16.67    1.15
  -1   5  -5   15.78    1.19
   1   5   5   15.87    0.80
   2  -5   5    1.36    0.21
  -2  -5  -5    1.94    0.28
  -2  -5  -5    1.25    0.34
  -2  -5  -5    2.23    0.32
  -2  -5  -5    2.59    0.31
  -2   5  -5    1.41    0.39
   2   5   5    1.02    0.22
  -2   5  -5    2.32    0.33
  -2   5  -5    3.30    0.57
   3  -5   5  114.99    3.82
  -3  -5  -5  112.71    3.97
  -3  -5  -5  112.58    3.96
  -3  -5  -5  120.79    5.06
  -3  -5  -5  111.27    4.09
  -3   5  -5  118.67    5.09
  -3   5  -5  110.04    4.05
  -3   5  -5  116.55    3.86
   3   5   5  111.64    3.95
  -3   5  -5  114.11    5.21
  -4  -5  -5    9.83    0.69
   4  -5   5    9.00    0.59
  -4  -5  -5   10.61    1.05
  -4  -5  -5   10.96    0.72
  -4  -5  -5   10.07    0.64
  -4   5  -5   11.18    0.67
  -4   5  -5   11.54    0.98
   4   5   5    9.27    0.67
  -4   5  -5   11.43    1.02
   4   5   5   10.16    0.73
  -5  -5  -5  132.72    6.05
  -5  -5  -5  127.27    4.65
  -5  -5  -5  131.87    4.66
   5  -5   5  127.66    4.47
  -5  -5  -5  128.19    4.72
  -5   5  -5  131.18    4.56
  -5   5  -5  133.68    5.84
  -5   5  -5  128.92    5.89
   5   5   5  122.64    4.60
  -6  -5  -5   51.48    2.35
   6  -5   5   55.45    2.23
  -6  -5  -5   51.71    3.21
   6   5   5   51.68    2.34
  -6   5  -5   51.99    2.27
  -6   5  -5   52.58    3.07
  -7  -5  -5    5.89    1.20
   7  -5   5    6.99    0.79
  -7  -5  -5    7.19    0.89
  -7   5  -5    7.26    1.23
   7   5   5    9.52    1.01
  -7   5  -5    7.06    0.84
   8  -5   5    0.30    0.32
  -8  -5  -5    0.39    0.38
  -8  -5  -5    0.43    0.58
  -8   5  -5    0.63    0.57
  -8   5  -5    0.12    0.31
   8   5   5   -0.02    0.30
  -9  -5  -5    0.25    0.40
   9  -5   5    0.57    0.39
  -9  -5  -5    0.84    0.71
   9   5   5    0.71    0.45
  -9   5  -5    0.97    0.68
  -9   5  -5    0.57    0.42
 -10  -5  -5    9.89    1.97
 -10  -5  -5   16.51    1.66
  10  -5   5   14.41    1.42
 -10   5  -5   13.64    1.44
 -10   5  -5   13.89    2.17
  10   5   5   13.84    1.48
  11  -5   5   99.65    4.13
 -11  -5  -5   89.86    4.28
 -11  -5  -5   78.59    5.69
 -11   5  -5   96.38    4.20
  11   5   5   95.67    4.26
 -11   5  -5   77.81    5.51
 -12  -6   5   -0.03    0.53
  12  -6  -5   -0.20    0.45
  12   6  -5    0.22    0.48
 -12   6   5    0.15    0.53
 -11  -6   5   12.91    1.63
  11  -6  -5   13.51    1.60
 -11   6   5   12.13    1.59
  11   6  -5   10.96    1.46
 -10  -6   5   -0.29    0.38
 -10  -6   5    0.14    0.54
  10  -6  -5    0.17    0.42
 -10   6   5    0.18    0.41
  10   6  -5    1.42    0.54
  -9  -6   5   13.62    1.60
  -9  -6   5   12.35    1.48
   9  -6  -5   13.74    1.47
   9   6  -5   15.62    1.66
  -9   6   5   11.50    1.43
   9   6  -5   15.94    1.58
   8  -6  -5    7.73    1.05
  -8  -6   5    6.41    1.03
  -8  -6   5    8.04    1.22
  -8   6   5    7.18    1.03
  -8   6   5    7.73    1.06
   8   6  -5    6.11    1.02
   8   6  -5    6.96    1.01
   7  -6  -5  179.79    6.55
   7  -6  -5  166.65    6.39
  -7  -6   5  184.32    6.85
  -7  -6   5  178.73    6.69
  -7   6   5  173.13    6.61
  -7   6   5  174.29    6.52
   7   6  -5  172.22    6.67
   7   6  -5  175.86    6.56
  -6  -6   5   11.07    1.19
   6  -6  -5   10.67    0.92
   6  -6  -5   12.54    1.01
  -6  -6   5    9.69    1.17
  -6   6   5    9.22    1.02
   6   6  -5   10.23    1.13
   6   6  -5   11.36    0.97
  -6   6   5   10.47    1.11
   5  -6  -5   61.70    2.71
   5  -6  -5   66.64    2.78
  -5  -6   5   64.03    2.88
  -5  -6   5   64.02    2.94
   5   6  -5   68.09    2.91
   5   6  -5   68.50    3.48
   5   6  -5   63.65    2.78
  -5   6   5   64.93    2.82
   4  -6  -5   34.50    1.66
   4  -6  -5   36.21    1.69
  -4  -6   5   31.34    1.74
  -4  -6   5   32.51    1.74
  -4   6   5   34.77    1.71
  -4   6   5   32.97    1.66
   4   6  -5   37.28    1.78
   4   6  -5   36.72    2.17
   4   6  -5   36.29    1.71
   3  -6  -5   15.01    0.91
  -3  -6   5   15.79    1.00
   3  -6  -5   14.17    0.90
   3  -6  -5   14.07    0.88
   3   6  -5   14.51    1.19
   3   6  -5   14.00    0.90
   3   6  -5   13.95    0.92
  -3   6   5   14.57    0.91
  -3   6   5   15.09    0.93
  -2  -6   5  107.57    3.87
   2  -6  -5  107.13    3.81
   2  -6  -5  108.39    3.80
   2  -6  -5  100.11    3.98
  -2   6   5  106.71    3.83
   2   6  -5  107.03    3.82
   2   6  -5  109.22    4.99
  -2   6   5  109.20    3.83
   2   6  -5  109.14    3.80
  -1  -6   5  230.39    7.71
   1  -6  -5  233.42    7.73
   1  -6  -5  234.69    8.19
   1  -6  -5  232.31    7.71
   1   6  -5  233.35    9.99
  -1   6   5  230.35    7.71
   1   6  -5  243.39    7.54
   1   6  -5  242.00    7.69
   0  -6  -5   19.25    0.94
   0  -6   5   18.16    0.89
   0  -6  -5   18.25    0.93
   0  -6  -5   19.06    0.96
   0   6   5   16.96    0.90
   0   6  -5   18.98    0.81
   0   6  -5   18.54    0.87
   0   6  -5   17.03    1.31
   0   6  -5   18.66    1.33
   1  -6   5  492.56   15.56
  -1  -6  -5  494.39   15.68
  -1  -6  -5  495.47   15.71
  -1  -6  -5  496.21   15.71
  -1  -6  -5  479.04   16.64
  -1   6  -5  500.93   15.72
   1   6   5  508.51   15.67
  -1   6  -5  470.65   20.06
  -1   6  -5  507.08   15.59
  -1   6  -5  495.52   19.41
  -2  -6  -5  101.45    3.66
  -2  -6  -5  102.01    3.77
  -2  -6  -5  100.67    3.56
  -2  -6  -5  106.48    4.43
  -2  -6  -5  100.15    3.63
   2  -6   5  106.05    3.51
  -2   6  -5  105.61    3.52
  -2   6  -5  103.31    4.61
  -2   6  -5  102.38    3.63
  -2   6  -5  105.18    4.85
   2   6   5  101.33    3.61
  -3  -6  -5    2.42    0.33
  -3  -6  -5    1.03    0.25
  -3  -6  -5    1.85    0.46
  -3  -6  -5    1.88    0.37
  -3  -6  -5    1.73    0.33
   3  -6   5    2.70    0.33
  -3   6  -5    1.52    0.33
   3   6   5    1.78    0.39
  -3   6  -5    2.36    0.54
   3   6   5    1.81    0.33
  -3   6  -5    2.15    0.51
  -3   6  -5    1.79    0.29
   4  -6   5    0.15    0.14
  -4  -6  -5    0.19    0.18
  -4  -6  -5    0.93    0.43
  -4  -6  -5    0.77    0.24
  -4  -6  -5    0.38    0.21
   4   6   5    0.11    0.17
   4   6   5    0.53    0.24
  -4   6  -5    0.42    0.20
  -4   6  -5    0.17    0.26
  -4   6  -5    1.11    0.42
  -5  -6  -5    6.43    1.05
  -5  -6  -5    3.83    0.49
  -5  -6  -5    3.40    0.54
  -5  -6  -5    2.75    0.46
   5  -6   5    3.43    0.46
  -5   6  -5    2.57    0.59
  -5   6  -5    3.31    0.48
  -5   6  -5    3.86    0.76
   5   6   5    4.68    0.60
  -6  -6  -5   41.50    2.02
   6  -6   5   40.61    1.83
  -6  -6  -5   38.53    2.69
  -6   6  -5   40.72    2.57
  -6   6  -5   41.45    1.90
   6   6   5   40.23    1.97
   7  -6   5   47.68    2.15
  -7  -6  -5   47.35    2.35
  -7  -6  -5   46.75    3.19
  -7   6  -5   44.40    2.18
  -7   6  -5   47.62    3.03
   7   6   5   49.66    2.36
  -8  -6  -5    1.03    0.47
   8  -6   5    0.17    0.31
  -8  -6  -5    0.81    0.68
   8   6   5    0.22    0.35
  -8   6  -5    0.99    0.39
  -8   6  -5    0.45    0.57
  -9  -6  -5    5.00    0.92
   9  -6   5    4.40    0.76
  -9  -6  -5    3.34    1.14
  -9   6  -5    5.40    1.30
   9   6   5    6.03    0.94
  -9   6  -5    3.99    0.74
 -10  -6  -5    0.69    0.83
  10  -6   5    0.64    0.47
 -10  -6  -5    0.67    0.47
 -10   6  -5    0.53    0.70
  10   6   5    0.33    0.44
 -10   6  -5    0.24    0.43
 -11  -6  -5    0.20    0.73
  11  -6   5    0.10    0.49
 -11  -6  -5    0.08    0.47
  11   6   5    1.02    0.56
 -11   6  -5    1.30    1.02
 -11   6  -5    1.26    0.59
  12  -7  -5   74.70    3.80
 -12  -7   5   68.83    3.82
  12   7  -5   72.25    3.77
 -12   7   5   65.80    3.75
 -11  -7   5    0.07    0.50
  11  -7  -5    0.48    0.52
 -11   7   5    0.54    0.56
  11   7  -5   -0.03    0.38
 -10  -7   5    5.53    1.14
 -10  -7   5    5.70    1.09
  10  -7  -5    4.59    0.94
  10   7  -5    5.76    1.02
 -10   7   5    5.02    1.04
  -9  -7   5    1.70    0.65
   9  -7  -5    2.26    0.64
  -9  -7   5    3.44    0.91
   9   7  -5    1.89    0.66
   9   7  -5    1.81    0.61
  -9   7   5    0.88    0.55
  -8  -7   5   18.95    1.63
   8  -7  -5   19.56    1.51
  -8  -7   5   17.49    1.54
  -8   7   5   21.32    1.54
   8   7  -5   20.97    1.57
   8   7  -5   20.33    1.63
  -8   7   5   24.10    1.69
  -7  -7   5    6.18    0.95
   7  -7  -5    5.80    0.86
  -7  -7   5    7.06    1.07
   7  -7  -5    5.44    0.83
   7   7  -5    5.77    0.95
  -7   7   5    7.53    0.98
  -7   7   5    7.90    1.03
   7   7  -5    6.04    0.89
   6  -7  -5   69.62    2.97
   6  -7  -5   68.14    3.01
  -6  -7   5   72.34    3.28
  -6  -7   5   65.59    3.10
  -6   7   5   66.98    3.07
   6   7  -5   70.00    3.06
  -6   7   5   65.22    2.97
   6   7  -5   68.34    3.15
  -5  -7   5    2.12    0.52
  -5  -7   5    2.54    0.57
   5  -7  -5    2.34    0.50
   5  -7  -5    1.92    0.47
   5   7  -5    2.34    0.53
  -5   7   5    2.67    0.55
   5   7  -5    2.43    0.50
   5   7  -5    2.72    0.62
  -5   7   5    2.82    0.54
  -4  -7   5   80.59    3.40
  -4  -7   5   84.04    3.39
   4  -7  -5   84.73    3.27
   4  -7  -5   81.37    3.26
  -4   7   5   84.18    3.30
   4   7  -5   85.80    4.18
   4   7  -5   85.36    3.31
   4   7  -5   85.98    3.38
  -4   7   5   78.03    3.28
   3  -7  -5   23.97    1.25
   3  -7  -5   23.23    1.25
  -3  -7   5   21.07    1.28
   3  -7  -5   23.41    1.24
  -3  -7   5   21.54    1.29
  -3   7   5   24.86    1.29
   3   7  -5   24.01    1.66
  -3   7   5   23.18    1.25
   3   7  -5   25.40    1.31
   3   7  -5   22.65    1.23
   2  -7  -5    0.54    0.23
   2  -7  -5   -0.03    0.15
  -2  -7   5    0.32    0.22
   2  -7  -5    1.64    0.34
   2   7  -5    0.14    0.24
   2   7  -5    0.15    0.17
  -2   7   5    0.17    0.19
  -2   7   5    0.10    0.16
   2   7  -5    0.36    0.20
   1  -7  -5   14.20    0.83
  -1  -7   5   12.33    0.78
   1  -7  -5   13.81    0.81
   1  -7  -5   11.75    0.79
   1   7  -5   11.69    1.09
   1   7  -5   12.31    0.75
  -1   7   5   11.39    0.76
  -1   7   5   13.11    0.80
   1   7  -5   13.14    0.58
   0  -7  -5   21.95    1.11
   0  -7  -5   22.02    1.10
   0  -7   5   21.03    1.05
   0  -7  -5   21.21    1.11
   0   7  -5   22.46    1.57
   0   7  -5   23.86    1.06
   0   7  -5   22.61    1.56
   0   7  -5   21.79    0.92
   0   7   5   21.32    1.09
  -1  -7  -5   50.39    1.99
  -1  -7  -5   47.34    2.03
   1  -7   5   47.33    1.88
  -1  -7  -5   49.91    2.00
  -1  -7  -5   49.46    1.85
  -1   7  -5   49.16    2.74
   1   7   5   50.18    1.98
  -1   7  -5   48.93    1.88
  -1   7  -5   49.31    1.86
  -1   7  -5   49.41    2.59
  -2  -7  -5    1.39    0.31
  -2  -7  -5    1.65    0.35
  -2  -7  -5    1.54    0.26
   2  -7   5    1.14    0.25
  -2  -7  -5    1.97    0.41
  -2  -7  -5    1.34    0.29
  -2   7  -5    1.74    0.47
   2   7   5    1.03    0.26
  -2   7  -5    1.25    0.25
  -2   7  -5    2.29    0.55
   2   7   5    2.20    0.50
  -2   7  -5    1.62    0.31
  -3  -7  -5    9.72    0.70
   3  -7   5   11.74    0.68
  -3  -7  -5   10.61    0.95
  -3  -7  -5    9.92    0.64
  -3  -7  -5   10.72    0.76
  -3  -7  -5   12.13    0.83
  -3   7  -5   11.92    0.70
  -3   7  -5    9.90    0.99
   3   7   5   11.59    0.77
   3   7   5   10.44    0.90
  -3   7  -5   11.77    1.10
  -4  -7  -5    7.27    0.74
  -4  -7  -5    5.95    0.92
  -4  -7  -5    5.65    0.59
   4  -7   5    6.22    0.52
  -4  -7  -5    6.42    0.56
   4   7   5    6.62    0.69
  -4   7  -5    6.21    0.61
  -4   7  -5    6.29    0.94
  -4   7  -5    7.53    1.00
   5  -7   5   10.64    0.76
  -5  -7  -5   14.27    1.37
  -5  -7  -5   11.40    0.90
  -5  -7  -5   11.50    0.82
  -5   7  -5   11.98    1.17
  -5   7  -5   11.62    0.81
  -5   7  -5   12.01    1.19
   5   7   5   12.29    0.91
  -6  -7  -5  117.34    6.01
   6  -7   5  123.50    4.43
  -6  -7  -5  127.12    4.71
   6   7   5  123.75    4.64
  -6   7  -5  117.77    4.48
  -6   7  -5  122.39    5.83
  -7  -7  -5   35.60    2.05
  -7  -7  -5   36.28    2.79
   7  -7   5   39.27    1.90
  -7   7  -5   38.00    2.66
  -7   7  -5   39.70    1.98
   7   7   5   43.99    2.16
  -8  -7  -5    2.56    0.65
   8  -7   5    2.51    0.57
  -8  -7  -5    1.89    0.81
   8   7   5    2.21    0.60
  -8   7  -5    2.12    0.56
  -8   7  -5    2.64    0.89
  -9  -7  -5   18.50    1.54
  -9  -7  -5   16.08    2.36
   9  -7   5   20.39    1.44
  -9   7  -5   20.84    1.49
   9   7   5   21.24    1.59
  -9   7  -5   17.38    2.27
  10  -7   5   50.48    2.58
 -10  -7  -5   43.32    3.70
 -10  -7  -5   51.10    2.83
 -10   7  -5   44.61    2.55
 -10   7  -5   46.20    3.62
  10   7   5   51.25    2.77
 -11  -7  -5    1.28    0.61
  11  -7   5    2.45    0.72
 -11  -7  -5    1.05    0.94
  11   7   5    1.91    0.70
 -11   7  -5    1.93    0.68
  11  -8  -5    3.83    0.91
 -11  -8   5    3.73    0.99
  11   8  -5    4.53    0.98
 -11   8   5    2.65    0.84
 -10  -8   5    0.55    0.63
 -10  -8   5    1.24    0.69
  10  -8  -5    0.18    0.44
  10   8  -5    0.64    0.52
 -10   8   5    0.63    0.57
   9  -8  -5   11.40    1.37
  -9  -8   5   13.90    1.70
  -9  -8   5   10.96    1.45
   9   8  -5   11.01    1.36
  -9   8   5   11.57    1.45
   9   8  -5    9.48    1.34
   8  -8  -5   -0.13    0.27
  -8  -8   5    0.30    0.47
  -8  -8   5    0.66    0.51
   8   8  -5    0.74    0.53
   8   8  -5    0.17    0.36
  -8   8   5    0.35    0.40
   7  -8  -5   14.20    1.23
  -7  -8   5   12.64    1.40
  -7  -8   5   16.78    1.67
  -7   8   5   15.15    1.30
  -7   8   5   15.60    1.25
   7   8  -5   16.86    1.40
   7   8  -5   15.94    1.29
  -6  -8   5    1.07    0.45
  -6  -8   5    1.17    0.49
   6  -8  -5    0.74    0.37
   6  -8  -5    1.19    0.42
   6   8  -5    1.48    0.50
   6   8  -5    0.24    0.31
  -6   8   5    0.44    0.33
  -6   8   5    0.54    0.46
  -6   8   5    1.38    0.46
   5  -8  -5   13.28    1.00
  -5  -8   5   12.98    1.10
  -5  -8   5    9.23    1.10
   5  -8  -5   12.73    0.99
  -5   8   5   12.10    1.02
   5   8  -5   13.32    1.04
   5   8  -5   12.92    1.23
   5   8  -5   12.01    1.03
  -5   8   5   11.29    0.95
   4  -8  -5    0.28    0.23
  -4  -8   5    0.72    0.36
   4  -8  -5    0.78    0.31
  -4  -8   5    0.43    0.31
   4   8  -5    0.26    0.26
  -4   8   5    0.73    0.31
  -4   8   5    0.73    0.34
   4   8  -5    0.62    0.30
  -3  -8   5  237.70    8.34
   3  -8  -5  238.53    8.23
   3  -8  -5  235.68    8.64
  -3  -8   5  249.11    8.37
   3  -8  -5  244.55    8.25
  -3   8   5  244.98    8.24
  -3   8   5  255.49    8.34
   3   8  -5  248.18   10.53
   3   8  -5  250.11    8.32
   3   8  -5  239.66    8.21
  -2  -8   5   41.68    1.90
   2  -8  -5   39.86    1.89
   2  -8  -5   42.61    1.86
   2  -8  -5   42.34    1.87
   2   8  -5   39.64    1.83
   2   8  -5   42.61    2.49
  -2   8   5   43.17    1.87
   2   8  -5   42.77    1.83
  -2   8   5   42.38    1.88
   1  -8  -5    4.11    0.54
  -1  -8   5    4.61    0.56
   1  -8  -5    5.20    0.58
   1  -8  -5    4.79    0.57
   1   8  -5    3.77    0.71
  -1   8   5    4.15    0.53
  -1   8   5    3.77    0.50
   1   8  -5    4.19    0.52
   1   8  -5    5.16    0.55
   0  -8  -5   48.83    2.05
   0  -8   5   50.98    2.02
   0  -8  -5   49.84    2.07
   0  -8  -5   48.62    2.12
   0   8   5   49.98    2.07
   0   8   5   48.81    2.04
   0   8  -5   50.14    2.83
   0   8  -5   49.88    1.98
  -1  -8  -5  174.82    5.82
  -1  -8  -5  175.37    6.02
   1  -8   5  174.50    5.91
  -1  -8  -5  168.78    6.01
  -1  -8  -5  174.72    6.33
  -1   8  -5  180.30    7.90
  -1   8  -5  177.93    5.91
   1   8   5  173.60    7.79
  -1   8  -5  183.65    5.88
   1   8   5  172.11    6.01
  -1   8  -5  183.15    7.59
   1   8   5  176.60    5.99
  -2  -8  -5    4.21    0.57
  -2  -8  -5    3.81    0.51
  -2  -8  -5    3.82    0.49
   2  -8   5    3.49    0.44
  -2  -8  -5    3.75    0.39
   2   8   5    3.49    0.48
  -2   8  -5    3.97    0.46
   2   8   5    3.52    0.51
   2   8   5    3.82    0.67
  -2   8  -5    4.15    0.72
  -2   8  -5    3.15    0.67
  -3  -8  -5  128.99    4.81
   3  -8   5  137.16    4.62
  -3  -8  -5  130.65    4.93
  -3  -8  -5  139.28    5.82
  -3  -8  -5  127.27    4.75
   3   8   5  130.90    5.92
   3   8   5  127.01    4.71
  -3   8  -5  133.15    6.26
  -3   8  -5  136.08    4.63
  -3   8  -5  142.77    6.00
  -4  -8  -5   25.85    1.37
   4  -8   5   27.08    1.29
  -4  -8  -5   27.53    1.85
  -4  -8  -5   24.60    1.39
  -4   8  -5   25.42    1.28
  -4   8  -5   25.78    1.79
  -4   8  -5   26.55    1.91
   4   8   5   24.41    1.37
  -5  -8  -5   53.32    3.13
  -5  -8  -5   51.00    2.39
   5  -8   5   52.31    2.21
  -5   8  -5   55.22    3.16
  -5   8  -5   50.91    2.97
   5   8   5   52.51    2.38
  -5   8  -5   57.30    2.29
   6  -8   5   51.43    2.22
  -6  -8  -5   50.88    2.44
  -6  -8  -5   46.18    3.12
   6   8   5   51.77    2.40
  -6   8  -5   51.79    2.28
  -6   8  -5   48.51    2.99
   7  -8   5   21.76    1.32
  -7  -8  -5   21.45    1.49
  -7  -8  -5   16.78    2.12
  -7   8  -5   20.06    1.82
   7   8   5   21.92    1.48
  -7   8  -5   21.87    1.36
   8  -8   5   23.50    1.45
  -8  -8  -5   17.63    2.32
  -8  -8  -5   27.11    1.76
  -8   8  -5   20.74    1.45
   8   8   5   22.90    1.60
  -8   8  -5   20.67    2.01
  -9  -8  -5    2.06    0.99
  -9  -8  -5    1.34    0.58
   9  -8   5    2.07    0.57
  -9   8  -5    2.01    0.60
   9   8   5    2.05    0.64
 -10  -8  -5   12.25    2.17
  10  -8   5   11.91    1.32
 -10  -8  -5   12.38    1.50
 -10   8  -5   16.43    1.59
  10   8   5   17.04    1.70
  11  -8   5    1.05    0.56
 -11  -8  -5    0.71    0.57
 -11  -8  -5    0.11    0.83
  11   8   5    0.38    0.51
 -11   8  -5    0.83    0.54
  11  -9  -5   14.19    1.70
 -11  -9   5   19.25    2.05
  11   9  -5   14.64    1.75
 -11   9   5   16.34    1.87
  10  -9  -5   67.06    3.42
 -10  -9   5   65.70    3.66
 -10  -9   5   61.27    3.40
 -10   9   5   52.16    3.23
  10   9  -5   62.95    3.34
  -9  -9   5    1.95    0.74
  -9  -9   5    3.98    0.99
   9   9  -5    1.90    0.72
   9   9  -5    2.98    0.74
  -9   9   5    3.85    0.87
  -8  -9   5   96.57    4.43
  -8  -9   5   90.53    4.20
   8  -9  -5   93.07    4.10
   8   9  -5   82.80    4.13
   8   9  -5   86.43    4.02
  -8   9   5   93.97    4.19
  -7  -9   5   27.04    1.84
  -7  -9   5   26.91    1.92
   7  -9  -5   24.70    1.68
  -7   9   5   27.19    1.81
  -7   9   5   22.52    1.61
   7   9  -5   25.23    1.69
   7   9  -5   25.94    1.84
  -6  -9   5    0.49    0.42
   6  -9  -5    0.18    0.29
   6  -9  -5   -0.01    0.26
  -6  -9   5   -0.11    0.29
   6   9  -5    0.26    0.31
   6   9  -5    0.93    0.46
  -6   9   5   -0.10    0.38
  -6   9   5    0.31    0.34
  -6   9   5    0.25    0.29
  -5  -9   5   -0.03    0.30
  -5  -9   5    0.31    0.32
   5  -9  -5    0.17    0.27
   5  -9  -5    0.34    0.28
   5   9  -5    0.42    0.39
  -5   9   5    0.26    0.43
   5   9  -5    0.30    0.32
   5   9  -5    0.26    0.29
  -5   9   5   -0.24    0.21
  -5   9   5    0.28    0.31
   4  -9  -5   14.61    1.08
   4  -9  -5   18.20    1.16
  -4  -9   5   18.73    1.30
  -4  -9   5   16.79    1.21
  -4   9   5   17.81    1.15
  -4   9   5   18.04    1.71
  -4   9   5   16.69    1.18
   4   9  -5   17.34    1.46
   4   9  -5   16.07    1.17
   4   9  -5   19.70    1.22
   3  -9  -5    9.95    0.80
  -3  -9   5    8.18    0.90
   3  -9  -5    9.26    0.80
  -3  -9   5    9.19    0.95
   3   9  -5    7.87    0.85
  -3   9   5    9.54    0.82
  -3   9   5    9.37    0.79
   3   9  -5    8.79    0.87
   3   9  -5   12.18    1.14
   2  -9  -5  145.67    5.05
  -2  -9   5  137.71    5.06
   2  -9  -5  134.78    5.21
   2  -9  -5  138.10    5.01
   2   9  -5  144.25    5.04
   2   9  -5  146.04    4.98
  -2   9   5  140.91    5.05
  -2   9   5  135.65    4.98
   2   9  -5  136.96    6.49
  -1  -9   5    0.46    0.21
   1  -9  -5    0.02    0.16
   1  -9  -5    0.26    0.21
   1  -9  -5    0.26    0.20
   1   9  -5    0.00    0.24
  -1   9   5    0.30    0.32
  -1   9   5    0.55    0.24
  -1   9   5    0.64    0.27
   1   9  -5    0.32    0.20
   0  -9  -5   41.75    1.93
   0  -9  -5   43.02    1.90
   0  -9  -5   43.59    1.91
   0  -9   5   43.68    1.86
   0   9  -5   43.27    1.82
   0   9   5   40.38    1.84
   0   9   5   38.95    2.52
   0   9   5   43.94    1.91
   0   9  -5   41.77    2.58
   1  -9   5    0.70    0.25
  -1  -9  -5    1.10    0.31
  -1  -9  -5    1.37    0.33
  -1  -9  -5    1.33    0.33
  -1   9  -5    1.68    0.54
  -1   9  -5    1.02    0.27
   1   9   5    2.85    0.46
  -1   9  -5    0.70    0.36
   1   9   5    1.36    0.32
   1   9   5    0.87    0.38
  -2  -9  -5   44.67    2.03
  -2  -9  -5   43.85    2.00
  -2  -9  -5   50.30    2.11
   2  -9   5   45.64    1.91
   2   9   5   46.37    2.00
  -2   9  -5   50.23    2.63
  -2   9  -5   43.30    1.88
  -2   9  -5   40.59    2.68
   2   9   5   44.86    2.02
   2   9   5   44.74    2.57
   3  -9   5    3.33    0.47
  -3  -9  -5    2.80    0.50
  -3  -9  -5    2.95    0.48
  -3  -9  -5    2.77    0.51
   3   9   5    3.73    0.67
   3   9   5    4.00    0.55
  -3   9  -5    3.40    0.48
  -3   9  -5    3.90    0.78
  -3   9  -5    3.38    0.70
  -4  -9  -5   37.43    1.88
   4  -9   5   39.63    1.77
  -4  -9  -5   36.43    1.85
  -4   9  -5   40.16    1.78
   4   9   5   39.46    1.89
  -4   9  -5   39.74    2.57
  -4   9  -5   38.87    2.37
  -5  -9  -5   11.15    0.94
  -5  -9  -5   10.16    1.38
   5  -9   5   10.96    0.81
  -5   9  -5   10.32    0.82
   5   9   5   10.35    0.89
  -5   9  -5   10.27    1.33
  -5   9  -5   10.47    1.41
  -6  -9  -5   13.58    1.12
  -6  -9  -5   12.59    1.67
   6  -9   5   13.29    0.95
  -6   9  -5   11.68    1.48
  -6   9  -5   10.42    0.89
   6   9   5   13.58    1.10
  -7  -9  -5   16.38    2.10
  -7  -9  -5   22.74    1.56
   7  -9   5   21.34    1.34
  -7   9  -5   22.60    1.40
   7   9   5   19.93    1.45
  -8  -9  -5    8.59    1.17
   8  -9   5    9.46    1.03
  -8  -9  -5    6.88    1.44
   8   9   5    7.77    1.07
  -8   9  -5    8.12    1.01
  -9  -9  -5    3.65    1.20
   9  -9   5    4.04    0.74
  -9  -9  -5    4.33    0.88
  -9   9  -5    4.07    0.77
   9   9   5    3.60    0.81
 -10  -9  -5   38.79    2.52
 -10  -9  -5   36.96    3.41
  10  -9   5   40.71    2.30
  10   9   5   40.76    2.51
 -10   9  -5   44.77    2.44
 -11 -10   5    2.31    0.88
  11 -10  -5    2.76    0.83
 -11  10   5    2.46    0.83
  11  10  -5    1.70    0.72
  10 -10  -5    0.95    0.59
 -10 -10   5    0.87    0.61
 -10  10   5   -0.19    0.46
  10  10  -5    0.33    0.50
  -9 -10   5    5.60    1.14
   9 -10  -5    5.46    0.99
  -9 -10   5    5.82    1.11
   9  10  -5    7.14    1.23
   9  10  -5    4.38    0.92
  -9  10   5    5.68    1.07
  -8 -10   5   16.06    1.78
   8 -10  -5   12.71    1.44
  -8 -10   5   16.10    1.69
   8  10  -5   13.97    1.62
  -8  10   5   14.85    1.61
   8  10  -5   12.57    1.44
  -7 -10   5    0.45    0.46
   7 -10  -5    0.69    0.36
  -7 -10   5    0.78    0.46
  -7  10   5    0.86    0.49
   7  10  -5    0.93    0.47
   7  10  -5    2.47    0.70
  -6 -10   5   14.21    1.49
   6 -10  -5   17.42    1.28
  -6 -10   5   14.67    1.53
   6 -10  -5   15.76    1.26
   6  10  -5   12.79    1.40
  -6  10   5   12.43    1.35
   6  10  -5   20.09    1.37
  -6  10   5   16.03    1.23
   5 -10  -5   24.28    1.51
  -5 -10   5   24.18    1.64
   5 -10  -5   25.18    1.54
  -5 -10   5   20.79    1.53
  -5  10   5   23.89    1.55
   5  10  -5   22.04    1.55
   5  10  -5   23.90    1.52
   5  10  -5   23.54    1.86
  -5  10   5   25.77    1.52
  -4 -10   5   46.32    2.34
   4 -10  -5   45.15    2.22
   4 -10  -5   46.34    2.21
  -4 -10   5   45.45    2.31
   4  10  -5   44.48    2.26
   4  10  -5   47.30    2.82
  -4  10   5   48.08    3.15
  -4  10   5   43.46    2.23
   4  10  -5   45.95    2.19
  -4  10   5   46.83    2.20
  -3 -10   5   91.56    3.82
   3 -10  -5   98.34    3.79
   3 -10  -5   95.31    3.75
  -3  10   5   92.69    3.72
   3  10  -5   92.25    3.77
  -3  10   5  100.14    5.17
   3  10  -5   96.92    4.86
   3  10  -5   99.51    3.75
  -3  10   5   97.74    3.81
  -2 -10   5  101.33    4.03
   2 -10  -5  104.05    4.00
   2 -10  -5  105.29    4.01
   2  10  -5  110.56    3.97
  -2  10   5  108.82    4.00
  -2  10   5  103.27    5.38
   2  10  -5  102.26    3.98
   2  10  -5  108.47    5.25
  -2  10   5  103.54    4.02
   1 -10  -5    4.80    0.62
  -1 -10   5    5.80    0.69
   1 -10  -5    4.29    0.60
   1 -10  -5    4.13    0.61
   1  10  -5    5.44    0.66
  -1  10   5    4.94    0.63
  -1  10   5    4.09    0.61
  -1  10   5    5.42    0.97
   1  10  -5    4.40    0.83
   0 -10  -5    1.36    0.36
   0 -10   5    1.18    0.32
   0 -10  -5    1.22    0.35
   0 -10  -5    1.25    0.34
   0  10  -5    0.84    0.41
   0  10   5    1.47    0.37
   0  10   5    1.10    0.35
   0  10   5    1.27    0.50
   0  10  -5    1.63    0.36
  -1 -10  -5   11.76    0.88
   1 -10   5   11.82    0.82
  -1 -10  -5   12.06    0.91
  -1 -10  -5   13.08    0.93
   1  10   5   12.15    0.91
  -1  10  -5    8.94    1.24
   1  10   5   17.46    1.00
  -1  10  -5   12.85    1.28
  -1  10  -5   11.32    0.81
   1  10   5   12.76    1.21
  -2 -10  -5  165.30    6.12
  -2 -10  -5  176.42    6.44
   2 -10   5  175.69    6.03
  -2 -10  -5  171.79    6.19
  -2  10  -5  185.84    7.73
   2  10   5  169.64    6.16
   2  10   5  174.93    7.83
   2  10   5  173.14    6.11
  -2  10  -5  174.50    8.09
  -2  10  -5  179.22    6.03
  -3 -10  -5   47.26    2.34
  -3 -10  -5   56.41    2.46
  -3 -10  -5   54.18    2.39
   3 -10   5   52.22    2.22
   3  10   5   53.19    2.33
   3  10   5   52.47    2.91
  -3  10  -5   55.41    2.97
  -3  10  -5   49.63    2.20
  -3  10  -5   53.88    3.24
   4 -10   5   13.67    0.95
  -4 -10  -5   14.12    1.06
   4  10   5   13.71    1.03
  -4  10  -5   14.94    1.50
  -4  10  -5   16.43    1.02
   5 -10   5   27.55    1.47
  -5 -10  -5   26.49    1.60
   5  10   5   26.48    1.56
  -5  10  -5   23.31    2.06
  -5  10  -5   28.22    1.49
  -6 -10  -5    4.85    1.05
  -6 -10  -5    5.21    0.83
   6 -10   5    6.00    0.75
   6  10   5    5.07    0.80
  -6  10  -5    5.21    0.72
   7 -10   5    2.21    0.52
  -7 -10  -5    1.19    0.77
  -7 -10  -5    2.71    0.65
  -7  10  -5    2.25    0.54
   7  10   5    1.58    0.55
  -8 -10  -5   21.96    2.28
  -8 -10  -5   22.33    1.72
   8 -10   5   27.63    1.65
   8  10   5   26.34    1.82
  -8  10  -5   27.77    1.68
  -9 -10  -5    0.44    0.49
  -9 -10  -5    0.64    0.80
   9 -10   5    1.06    0.53
  -9  10  -5    0.58    0.46
   9  10   5    1.24    0.57
  10 -10   5   20.20    1.55
 -10 -10  -5   18.51    2.61
 -10 -10  -5   17.48    1.88
 -10  10  -5   18.27    1.56
  10  10   5   24.42    1.85
 -10 -11   5    0.02    0.57
  10 -11  -5    0.03    0.44
  10  11  -5    1.10    0.61
 -10  11   5    0.21    0.52
  -9 -11   5    1.38    0.67
   9 -11  -5    0.88    0.52
  -9 -11   5    0.52    0.61
   9  11  -5    0.14    0.43
   9  11  -5    0.78    0.64
  -9  11   5    1.18    0.59
   8 -11  -5    1.62    0.59
  -8 -11   5    0.77    0.59
  -8 -11   5    2.54    0.83
  -8  11   5    2.36    0.71
   8  11  -5    2.59    0.77
   8  11  -5    1.79    0.61
   7 -11  -5   73.32    3.50
  -7 -11   5   74.65    3.63
  -7 -11   5   75.55    3.79
   7  11  -5   76.45    3.70
  -7  11   5   75.08    3.60
   7  11  -5   72.98    3.48
   6 -11  -5   19.05    1.41
  -6 -11   5   17.82    1.54
  -6 -11   5   17.29    1.47
   6  11  -5   18.98    1.53
  -6  11   5   18.93    1.46
  -6  11   5   19.06    1.41
   6  11  -5   17.71    1.40
  -5 -11   5    2.17    0.61
  -5 -11   5    1.93    0.58
   5 -11  -5    3.10    0.64
   5 -11  -5    1.87    0.56
  -5  11   5    3.35    0.64
   5  11  -5    2.55    0.64
   5  11  -5    2.04    0.53
  -5  11   5    1.46    0.49
   4 -11  -5   10.58    1.08
   4 -11  -5    9.11    1.02
  -4 -11   5   10.67    1.20
   4  11  -5   10.27    1.10
  -4  11   5    8.69    0.98
  -4  11   5    9.65    1.08
   4  11  -5    9.61    1.29
   4  11  -5    9.24    1.00
  -3 -11   5   44.60    2.27
   3 -11  -5   44.57    2.19
   3 -11  -5   45.72    2.21
  -3  11   5   45.82    2.17
   3  11  -5   43.40    2.12
  -3  11   5   45.76    2.24
   3  11  -5   45.59    2.23
   3  11  -5   47.44    2.89
   2 -11  -5    2.78    0.52
   2 -11  -5    2.36    0.50
  -2 -11   5    2.73    0.54
   2  11  -5    2.85    0.71
  -2  11   5    2.53    0.53
  -2  11   5    2.90    0.77
   2  11  -5    4.09    0.62
  -2  11   5    3.05    0.55
   1 -11  -5    5.89    0.76
   1 -11  -5    5.94    0.75
  -1 -11   5    4.79    0.67
  -1  11   5    5.44    0.72
   1  11  -5    5.90    1.01
  -1  11   5    6.39    0.75
  -1  11   5    6.80    1.11
   1  11  -5    4.91    0.67
   0 -11   5   12.67    0.92
   0 -11  -5   11.81    0.91
   0 -11  -5   12.55    0.94
   0 -11  -5   10.74    0.90
   0  11   5   10.38    0.86
   0  11  -5    8.72    1.26
   0  11   5   12.15    0.93
   0  11  -5   12.16    0.87
   0  11   5   11.65    1.43
  -1 -11  -5   36.78    1.88
  -1 -11  -5   35.70    1.86
  -1 -11  -5   38.69    1.91
   1 -11   5   40.66    1.84
  -1  11  -5   39.17    2.62
   1  11   5   40.91    1.94
   1  11   5   35.90    1.82
   1  11   5   37.38    2.47
  -1  11  -5   37.97    1.79
  -2 -11  -5    2.50    0.50
  -2 -11  -5    1.80    0.44
  -2 -11  -5    1.39    0.44
   2 -11   5    1.58    0.39
  -2  11  -5    2.25    0.44
   2  11   5    1.00    0.40
  -2  11  -5    2.22    0.69
   2  11   5    1.52    0.54
   2  11   5    0.98    0.35
  -3 -11  -5    5.71    0.77
   3 -11   5    5.30    0.68
  -3 -11  -5    6.09    0.77
  -3 -11  -5    5.50    0.80
  -3  11  -5    7.16    1.20
   3  11   5    4.35    0.67
   3  11   5    6.39    0.96
  -3  11  -5    5.99    0.71
  -4 -11  -5    0.09    0.29
   4 -11   5   -0.08    0.20
   4  11   5    0.61    0.34
  -4  11  -5    0.00    0.21
   5 -11   5    0.54    0.29
  -5 -11  -5    0.12    0.31
  -5  11  -5    0.07    0.25
   5  11   5    0.21    0.32
  -6 -11  -5    7.40    1.02
   6 -11   5    6.98    0.85
  -6  11  -5    6.06    0.81
   6  11   5    6.20    0.90
  -7 -11  -5  107.80    4.61
   7 -11   5  111.37    4.31
   7  11   5  104.79    4.50
  -7  11  -5  102.34    4.28
  -8 -11  -5    1.57    0.61
   8 -11   5    1.38    0.49
   8  11   5    1.31    0.55
  -8  11  -5    2.05    0.58
   9 -11   5   45.86    2.44
  -9 -11  -5   42.01    2.66
   9  11   5   46.55    2.70
  -9  11  -5   45.93    2.50
 -10 -11  -5    1.45    0.68
  10 -11   5    0.44    0.50
 -10 -11  -5    0.17    0.76
 -10  11  -5    0.92    0.53
  10  11   5    0.62    0.54
  10 -12  -5    0.85    0.59
 -10 -12   5    0.37    0.66
  10  12  -5    0.62    0.60
 -10  12   5    0.85    0.65
   9 -12  -5   15.98    1.74
  -9 -12   5   19.94    2.06
  -9 -12   5   20.58    2.21
  -9  12   5   19.68    1.99
   9  12  -5   15.60    1.72
   8 -12  -5   12.26    1.43
  -8 -12   5   10.53    1.44
  -8 -12   5   11.60    1.61
   8  12  -5   10.57    1.35
  -8  12   5   12.34    1.52
   8  12  -5   10.97    1.51
   7 -12  -5   12.40    1.39
  -7 -12   5   13.12    1.54
  -7 -12   5    9.26    1.37
  -7  12   5   10.59    1.35
   7  12  -5   13.24    1.44
   7  12  -5   13.37    1.55
   6 -12  -5   13.51    1.41
  -6 -12   5   14.44    1.58
  -6 -12   5   11.34    1.39
  -6  12   5   14.23    1.49
  -6  12   5   16.86    1.31
   6  12  -5   15.25    1.58
   6  12  -5   14.46    1.45
   5 -12  -5   29.75    1.83
  -5 -12   5   30.99    2.00
   5 -12  -5   30.32    1.86
  -5  12   5   31.81    1.92
  -5  12   5   30.90    1.81
   5  12  -5   32.87    1.90
   5  12  -5   28.62    1.89
   4 -12  -5   36.01    2.01
  -4 -12   5   35.91    2.10
   4 -12  -5   38.56    2.04
   4  12  -5   35.75    2.06
  -4  12   5   37.50    1.98
  -4  12   5   34.15    2.01
   4  12  -5   37.41    2.00
  -3 -12   5   75.23    3.34
   3 -12  -5   70.21    3.20
   3 -12  -5   75.43    3.22
  -3  12   5   80.00    3.24
  -3  12   5   72.78    3.25
   3  12  -5   77.06    3.30
   2 -12  -5   98.41    3.88
   2 -12  -5   93.54    3.84
  -2 -12   5   94.72    3.90
   2  12  -5   91.59    3.82
  -2  12   5   98.04    3.84
  -2  12   5   97.39    3.89
  -1 -12   5   17.03    1.21
   1 -12  -5   21.16    1.32
   1 -12  -5   19.39    1.29
   1  12  -5   19.09    1.24
  -1  12   5   18.09    1.22
  -1  12   5   18.45    1.26
   0 -12  -5   11.39    0.95
   0 -12  -5   11.10    0.94
   0 -12   5   10.47    0.89
   0  12   5   11.02    0.95
   0  12   5   11.83    0.93
   0  12  -5   11.84    0.92
  -1 -12  -5    0.92    0.36
  -1 -12  -5    0.53    0.33
   1 -12   5    0.33    0.26
  -1 -12  -5    0.19    0.27
   1  12   5    1.03    0.36
  -1  12  -5    0.55    0.29
   1  12   5    0.50    0.39
   1  12   5    0.60    0.37
  -2 -12  -5  111.45    4.41
   2 -12   5  109.58    4.15
  -2 -12  -5  109.64    4.33
  -2 -12  -5  101.34    4.22
   2  12   5  109.22    4.21
  -2  12  -5  110.01    4.13
   2  12   5  104.69    4.26
   2  12   5  112.47    5.46
   3 -12   5   38.24    1.89
  -3 -12  -5   37.68    2.02
  -3 -12  -5   40.36    2.11
  -3  12  -5   35.24    1.83
   3  12   5   38.84    1.98
  -4 -12  -5    0.52    0.38
[truncated: 614,641 more chars]
