# Supplementary material for: Tricaesium citrate monohydrate, Cs3C6H5O7·H2O: crystal structure and DFT comparison
Source: Acta Crystallogr E Crystallogr Commun. 2017 Mar 14;73(Pt 4):520–3. doi: 10.1107/S205698901700367X (PMC5382612; doi:10.1107/S205698901700367X)
Supplement: Supplementary file 2 [file e-73-00520-Isup2.hkl]

data_I                                                                          
_shelx_title ' cs3c in P21/n No14' 
_shelx_refln_list_code          4                                               
_shelx_F_calc_maximum      600.89                                               
_exptl_crystal_F_000      1088.00                                               
_reflns_d_resolution_high  0.5996                                               
                                                                                
loop_                                                                           
 _space_group_symop_operation_xyz                                               
 'x, y, z'                                                                      
 '-x+1/2, y+1/2, -z+1/2'                                                        
 '-x, -y, -z'                                                                   
 'x-1/2, -y-1/2, z-1/2'                                                         
                                                                                
_cell_length_a     7.7529                                                       
_cell_length_b    12.0281                                                       
_cell_length_c    13.8043                                                       
_cell_angle_alpha  90.000                                                       
_cell_angle_beta   97.000                                                       
_cell_angle_gamma  90.000                                                       
                                                                                
_shelx_F_squared_multiplier     1.000                                           
                                                                                
loop_                                                                           
 _refln_index_h                                                                 
 _refln_index_k                                                                 
 _refln_index_l                                                                 
 _refln_F_squared_calc                                                          
 _refln_F_squared_meas                                                          
 _refln_F_squared_sigma                                                         
 _refln_observed_status                                                         
   4   0   0       9444.29       9580.71       564.08 o                         
   6   0   0      23715.33      23258.67       509.57 o                         
   8   0   0      19184.56      18520.05       490.80 o                         
  10   0   0       1611.50       1583.15       146.18 o                         
  12   0   0       1195.45       1323.63       157.46 o                         
   1   1   0        450.78        615.86        28.15 o                         
   2   1   0       5377.09       5438.29       165.88 o                         
   3   1   0        255.11        379.38       135.17 o                         
   4   1   0       9147.62       9061.02       309.91 o                         
   5   1   0      44062.47      42619.63       564.13 o                         
   6   1   0        322.42        300.57        35.52 o                         
   7   1   0       7150.57       6989.30       176.64 o                         
   8   1   0         18.81         78.05        31.64 o                         
   9   1   0      12536.76      12319.27       267.50 o                         
  10   1   0       6228.82       6046.78       178.45 o                         
  11   1   0        270.17        370.06        52.05 o                         
  12   1   0       4691.95       4619.54       152.46 o                         
   0   2   0      21752.60      22461.75       649.07 o                         
   1   2   0      19709.14      20001.53       473.16 o                         
   2   2   0      19839.20      20852.31       492.96 o                         
   3   2   0      14364.89      14866.21       261.10 o                         
   4   2   0      34309.39      33945.43       511.08 o                         
   5   2   0      35370.02      34511.65       444.86 o                         
   6   2   0        884.73        909.49        50.89 o                         
   7   2   0       2655.28       2667.61       103.68 o                         
   8   2   0        260.44        272.29        42.17 o                         
   9   2   0        121.31        136.83        38.10 o                         
  10   2   0       2449.37       2538.55       126.04 o                         
  11   2   0       3009.29       2977.41       131.06 o                         
  12   2   0         59.54        114.17        48.21 o                         
   1   3   0      14622.81      14506.49       360.50 o                         
   2   3   0         57.73        157.16        50.45 o                         
   3   3   0      34675.60      34394.27       573.99 o                         
   4   3   0      11961.37      11643.58       187.15 o                         
   5   3   0       9304.84       9329.46       154.51 o                         
   6   3   0       4421.85       4309.67        83.73 o                         
   7   3   0       9501.55       8833.30       171.80 o                         
   8   3   0      20883.03      20352.54       355.36 o                         
   9   3   0       8273.27       7866.60       182.10 o                         
  10   3   0       7318.39       7281.50       181.44 o                         
  11   3   0        977.98       1052.91        87.96 o                         
  12   3   0       3718.70       3702.66       163.05 o                         
   0   4   0      29580.56      31022.56       918.68 o                         
   1   4   0      71559.11      75388.05      1743.46 o                         
   2   4   0      11072.32      10836.91       199.86 o                         
   3   4   0      29940.68      29888.03       454.23 o                         
   4   4   0       4430.39       4471.65        80.02 o                         
   5   4   0      17078.97      16957.44       271.91 o                         
   6   4   0       1994.31       2030.39        67.87 o                         
   7   4   0       1003.12       1146.44        95.80 o                         
   8   4   0       2255.22       2210.95       111.70 o                         
   9   4   0       7773.86       7960.05       282.91 o                         
  10   4   0        472.52        505.81        64.36 o                         
  11   4   0       2229.09       2056.40       121.69 o                         
  12   4   0         99.46        173.12        50.93 o                         
   1   5   0        964.97        871.15        39.24 o                         
   2   5   0         52.70         77.46        16.05 o                         
   3   5   0      10119.28       9928.50       148.90 o                         
   4   5   0       1271.16       1334.77        47.75 o                         
   5   5   0        672.09        710.47        33.98 o                         
   6   5   0       8578.78       8554.07       152.32 o                         
   7   5   0       1127.11       1047.15        65.96 o                         
   8   5   0      34972.04      33465.84       586.37 o                         
   9   5   0       7530.48       7292.60       191.84 o                         
  10   5   0        993.37        831.22        76.31 o                         
  11   5   0        141.10        220.00        49.39 o                         
  12   5   0        412.04        401.48        67.54 o                         
   0   6   0      12032.38      11984.49       273.92 o                         
   1   6   0      11191.20      10868.36       178.06 o                         
   2   6   0      36471.09      36643.00       487.51 o                         
   3   6   0      10254.37      10071.12       140.62 o                         
   4   6   0      61189.57      61841.49       659.46 o                         
   5   6   0       8903.62       9127.09       171.91 o                         
   6   6   0         51.07        113.83        22.81 o                         
   7   6   0        360.42        415.62        75.79 o                         
   8   6   0          8.39         44.05        30.68 o                         
   9   6   0       1320.80       1238.27        95.50 o                         
  10   6   0       3564.72       3632.86       146.72 o                         
  11   6   0          1.71         83.98        44.74 o                         
  12   6   0        920.21        999.07        97.01 o                         
   1   7   0      11893.84      11819.96       166.98 o                         
   2   7   0         96.81        145.81        15.56 o                         
   3   7   0      16174.56      16103.89       210.78 o                         
   4   7   0       6060.57       5899.25        96.35 o                         
   5   7   0       6417.90       6442.39       121.95 o                         
   6   7   0       3297.17       3167.56        88.71 o                         
   7   7   0        484.43        622.26        56.24 o                         
   8   7   0        524.89        532.68        63.71 o                         
   9   7   0      26722.12      27339.16       553.27 o                         
  10   7   0       2193.02       2175.87       170.98 o                         
  11   7   0        258.75        293.10        60.55 o                         
  12   7   0       2652.50       2484.74       146.69 o                         
   0   8   0     158543.84     164559.39      2411.40 o                         
   1   8   0       4043.05       4077.95        73.29 o                         
   2   8   0        225.44        292.94        29.81 o                         
   3   8   0       2948.38       3006.85        64.37 o                         
   4   8   0      12971.71      12769.57       182.69 o                         
   5   8   0          0.78         77.32        43.09 o                         
   6   8   0       6659.10       6667.88       145.14 o                         
   7   8   0       1696.90       1791.93        95.42 o                         
   8   8   0       5382.29       5480.61       176.91 o                         
   9   8   0       4198.22       4035.20       157.18 o                         
  10   8   0         61.22        162.42        63.58 o                         
  11   8   0       2437.33       2360.91       139.60 o                         
   1   9   0       6433.78       6303.06        97.23 o                         
   2   9   0        150.82        172.91        17.71 o                         
   3   9   0       3867.69       3869.66        78.56 o                         
   4   9   0        606.72        695.60        41.34 o                         
   5   9   0      34822.70      35183.85       516.87 o                         
   6   9   0       2155.75       2230.02        82.12 o                         
   7   9   0      14020.61      14627.09       297.04 o                         
   8   9   0       3739.55       3789.12       145.30 o                         
   9   9   0       2964.81       2902.58       138.57 o                         
  10   9   0       1482.03       1433.10       106.85 o                         
  11   9   0        466.80        544.46        73.90 o                         
   0  10   0      29826.58      29404.97       481.69 o                         
   1  10   0      16528.35      16048.20       204.55 o                         
   2  10   0       1173.57       1190.96        46.97 o                         
   3  10   0       5297.27       5422.92       101.02 o                         
   4  10   0        189.90        284.75        31.44 o                         
   5  10   0      23017.13      22002.18       338.88 o                         
   6  10   0       5218.21       5193.75       129.50 o                         
   7  10   0        908.05        985.52        74.16 o                         
   8  10   0       1848.03       1981.93       120.03 o                         
   9  10   0         17.31         93.16        39.58 o                         
  10  10   0         17.69         67.67        45.44 o                         
  11  10   0       1468.33       1460.18       113.04 o                         
   1  11   0        494.97        528.14        31.17 o                         
   2  11   0        404.33        470.80        35.71 o                         
   3  11   0       4575.63       4573.30       101.86 o                         
   4  11   0      13268.17      13028.73       212.94 o                         
   5  11   0        416.62        395.32        39.89 o                         
   6  11   0          2.44        108.02        30.64 o                         
   7  11   0        948.41       1026.78        77.71 o                         
   8  11   0       2634.55       2641.70       141.73 o                         
   9  11   0        530.77        524.38        68.24 o                         
  10  11   0       9176.07       9049.06       255.13 o                         
   0  12   0      34040.34      34212.20       640.79 o                         
   1  12   0      17762.40      17730.37       232.35 o                         
   2  12   0       9970.44       9636.95       156.90 o                         
   3  12   0       9192.60       9281.96       174.65 o                         
   4  12   0       4205.21       4145.22       113.12 o                         
   5  12   0      14253.36      14158.37       296.69 o                         
   6  12   0       4287.59       4339.98       127.53 o                         
   7  12   0        850.98        982.08       108.97 o                         
   8  12   0       4048.87       4124.31       162.30 o                         
   9  12   0        773.01        728.17        78.80 o                         
  10  12   0        848.20        868.77        89.65 o                         
   1  13   0       1536.62       1573.80        71.85 o                         
   2  13   0         43.47         41.57        22.19 o                         
   3  13   0       1113.71       1172.07        66.59 o                         
   4  13   0        706.86        714.69        59.16 o                         
   5  13   0       7886.00       8018.32       238.60 o                         
   6  13   0       1788.56       1917.71       105.67 o                         
   7  13   0       1747.67       2026.23       124.04 o                         
   8  13   0      10993.62      10903.69       295.44 o                         
   9  13   0       2167.22       1900.71       158.37 o                         
   0  14   0      11338.72      10791.21       292.27 o                         
   1  14   0       2443.96       2494.52        87.34 o                         
   2  14   0       4092.40       4210.96       116.13 o                         
   3  14   0       1239.10       1347.97        76.26 o                         
   4  14   0      11425.51      11654.05       233.32 o                         
   5  14   0        132.49        136.63        35.74 o                         
   6  14   0        939.82       1036.12        81.25 o                         
   7  14   0        888.79        960.08        90.67 o                         
   8  14   0        297.73        332.91        64.58 o                         
   9  14   0       2436.49       2374.17       150.58 o                         
   1  15   0       6255.68       6020.76       161.06 o                         
   2  15   0        485.79        430.22        46.36 o                         
   3  15   0      12970.02      12690.45       248.51 o                         
   4  15   0        132.65        173.93        38.76 o                         
   5  15   0         13.05          5.49        29.58 o                         
   6  15   0         70.34        172.63        44.64 o                         
   7  15   0        976.06       1007.52        93.94 o                         
   8  15   0         62.61        101.31        49.91 o                         
   0  16   0       4580.82       4419.81       387.96 o                         
   1  16   0       2727.10       2749.17       119.38 o                         
   2  16   0       3810.07       3951.37       177.43 o                         
   3  16   0       1356.38       1299.91        80.64 o                         
   4  16   0      15415.25      14802.93       289.79 o                         
   5  16   0        362.89        452.93        55.77 o                         
   6  16   0         49.06         48.61        40.36 o                         
   7  16   0        352.65        341.03        66.92 o                         
   1  17   0        339.75        371.33        84.58 o                         
   2  17   0        270.49        280.34        48.60 o                         
   3  17   0        280.07        422.92        56.74 o                         
   4  17   0         13.43         24.06        36.67 o                         
   5  17   0       4519.60       4443.17       191.23 o                         
   6  17   0       2464.01       2525.87       150.84 o                         
   0  18   0      11055.18      10781.10       412.36 o                         
   1  18   0       5729.20       5523.53       193.37 o                         
   2  18   0       2449.97       2223.05       135.82 o                         
   3  18   0       2025.55       2049.25       213.30 o                         
   4  18   0        395.60        408.38        61.70 o                         
   5  18   0       4132.07       3771.21       175.15 o                         
   1  19   0       3075.66       2907.67       160.33 o                         
   2  19   0        221.75        215.61        57.44 o                         
   3  19   0        217.51        242.93        60.24 o                         
   4  19   0       3813.13       3597.97       185.26 o                         
   0  20   0       7146.32       7561.56       349.50 o                         
 -11   0   1       4004.34       3805.94       210.96 o                         
  -9   0   1      14297.69      13902.27       512.62 o                         
  -7   0   1        919.57        850.11       103.86 o                         
  -5   0   1      13577.17      13457.33       380.76 o                         
  -3   0   1     231467.05     225470.70     10394.75 o                         
   1   0   1      17035.18      18078.14       512.83 o                         
   3   0   1      27623.41      25990.77       879.02 o                         
   5   0   1      58944.33      57671.57      1181.61 o                         
   7   0   1       3548.97       3233.70       149.11 o                         
   9   0   1       1527.14       1581.99       134.49 o                         
  11   0   1         22.35        147.67        63.22 o                         
 -12   1   1       6281.90       6065.39       178.42 o                         
 -11   1   1        361.99        388.80        58.92 o                         
 -10   1   1       3757.49       3843.63       143.37 o                         
  -9   1   1       1248.26       1229.86        85.34 o                         
  -8   1   1      42539.27      42076.35       712.36 o                         
  -7   1   1        981.78       1094.48        64.93 o                         
  -6   1   1         96.32        146.14        24.49 o                         
  -5   1   1        674.05        822.39        39.21 o                         
  -4   1   1       2957.39       2925.92        87.20 o                         
  -3   1   1      20191.29      19534.79       417.27 o                         
  -2   1   1      24108.25      23586.05       682.57 o                         
  -1   1   1        447.98        953.12        57.33 o                         
   0   1   1       2376.94       2401.92       119.90 o                         
   1   1   1       3991.54       4143.01       132.81 o                         
   2   1   1      18621.23      19094.85       492.75 o                         
   3   1   1      24852.75      24903.42       610.80 o                         
   4   1   1       3994.00       4092.78       118.15 o                         
   5   1   1       4129.99       4022.86        93.01 o                         
   6   1   1      18548.48      18213.57       288.97 o                         
   7   1   1      26776.25      25345.42       425.80 o                         
   8   1   1       1168.04       1200.70        81.18 o                         
   9   1   1       7301.88       7300.11       189.77 o                         
  10   1   1      16677.81      15933.88       387.73 o                         
  11   1   1         27.72         72.24        36.88 o                         
  12   1   1       1300.98       1410.45        94.00 o                         
 -12   2   1        348.06        344.50        56.75 o                         
 -11   2   1        906.59        869.05        72.90 o                         
 -10   2   1         45.10        108.20        37.47 o                         
  -9   2   1        108.38        155.79        40.14 o                         
  -8   2   1       4795.50       4746.12       162.28 o                         
  -7   2   1       9963.51       9509.51       198.72 o                         
  -6   2   1       2343.96       2303.38        63.12 o                         
  -5   2   1       9990.00       9330.56       157.39 o                         
  -4   2   1      45143.57      43667.26       580.64 o                         
  -3   2   1      14017.57      14112.30       277.17 o                         
  -2   2   1      14223.44      14573.36       435.79 o                         
  -1   2   1       6859.06       6749.85       216.02 o                         
   0   2   1       3446.67       3574.65       126.29 o                         
   1   2   1      65907.30      68763.09      1572.74 o                         
   2   2   1     110328.72     119702.94      2205.10 o                         
   3   2   1         53.51        152.23        24.62 o                         
   4   2   1      16232.60      15556.14       366.13 o                         
   5   2   1       9480.50       9440.77       215.72 o                         
   6   2   1       2819.11       2691.41        86.46 o                         
   7   2   1       3202.01       2957.23       129.25 o                         
   8   2   1       3952.16       3909.32       125.08 o                         
   9   2   1        355.06        451.39        55.40 o                         
  10   2   1      10393.38      10509.84       265.99 o                         
  11   2   1        126.99        144.22        42.39 o                         
  12   2   1       2469.67       2637.98       174.73 o                         
 -12   3   1       6482.09       6439.57       202.40 o                         
 -11   3   1       6673.22       6933.14       210.07 o                         
 -10   3   1       3135.42       3052.41       124.64 o                         
  -9   3   1       8321.95       8204.88       219.58 o                         
  -8   3   1       4552.02       4525.03       204.61 o                         
  -7   3   1      16595.47      16421.27       270.03 o                         
  -6   3   1      23431.17      23118.16       320.02 o                         
  -5   3   1        814.96        843.82        31.71 o                         
  -4   3   1      26428.15      26368.90       316.16 o                         
  -3   3   1      11923.65      11592.67       208.54 o                         
  -2   3   1       6383.01       6227.80       212.16 o                         
  -1   3   1         47.94        310.43        56.27 o                         
   0   3   1      16635.92      16809.46       505.92 o                         
   1   3   1       4853.73       4766.70       139.86 o                         
   2   3   1      12610.16      13132.49       265.13 o                         
   3   3   1        242.15        271.19        23.01 o                         
   4   3   1        155.51        189.48        17.27 o                         
   5   3   1      24914.63      24947.44       335.03 o                         
   6   3   1       8845.66       8823.88       170.34 o                         
   7   3   1       9804.74       9815.07       214.54 o                         
   8   3   1        527.68        519.06        49.11 o                         
   9   3   1       8655.61       8596.70       191.24 o                         
  10   3   1       1776.59       1759.91       114.53 o                         
  11   3   1       5446.31       5158.96       172.58 o                         
  12   3   1         55.27         80.01        44.72 o                         
 -12   4   1          0.93        109.58        47.33 o                         
 -11   4   1       1141.24       1254.60        96.10 o                         
 -10   4   1        285.97        368.09        55.10 o                         
  -9   4   1       2756.76       2713.16       155.90 o                         
  -8   4   1       9305.70       9153.22       222.94 o                         
  -7   4   1       1831.44       1969.31        83.23 o                         
  -6   4   1       3341.84       3397.31        88.52 o                         
  -5   4   1       2169.81       2108.54        50.00 o                         
  -4   4   1      20259.41      19488.75       276.95 o                         
  -3   4   1      10372.01      10534.24       183.18 o                         
  -2   4   1     117814.81     120335.20      1841.53 o                         
  -1   4   1      16757.04      17346.06       439.92 o                         
   0   4   1     203726.94     229337.73      5211.97 o                         
   1   4   1       2486.81       2614.09       118.87 o                         
   2   4   1      17800.77      17458.36       304.55 o                         
   3   4   1       3716.43       3740.68        96.65 o                         
   4   4   1         79.07        121.97        15.91 o                         
   5   4   1       1004.73       1075.51        61.90 o                         
   6   4   1      46311.59      45017.57       657.94 o                         
   7   4   1         46.84         71.99        28.14 o                         
   8   4   1       8097.25       8147.41       257.05 o                         
   9   4   1          1.71          8.35        30.22 o                         
  10   4   1       1852.37       2018.52       112.79 o                         
  11   4   1         19.95         24.41        38.35 o                         
  12   4   1       3413.33       3827.67       187.12 o                         
 -12   5   1       4323.40       4531.16       181.13 o                         
 -11   5   1       6830.30       6948.50       216.36 o                         
 -10   5   1        853.20        896.73        79.17 o                         
  -9   5   1       7271.35       7322.12       202.91 o                         
  -8   5   1        427.52        505.39        56.02 o                         
  -7   5   1      21440.17      20731.58       326.25 o                         
  -6   5   1       2847.58       2798.86        71.44 o                         
  -5   5   1       4857.56       4808.79        82.91 o                         
  -4   5   1      14309.85      14310.60       188.95 o                         
  -3   5   1       6909.08       7037.09       107.19 o                         
  -2   5   1         41.03         90.21        37.15 o                         
  -1   5   1       3847.90       3895.74       100.05 o                         
   0   5   1       3266.83       3346.67        81.14 o                         
   1   5   1       2090.87       2016.73        51.69 o                         
   2   5   1         14.23         56.25        13.45 o                         
   3   5   1      27253.60      27224.75       371.95 o                         
   4   5   1        219.74        286.70        22.57 o                         
   5   5   1      59358.80      59923.38       830.18 o                         
   6   5   1      12836.12      12332.45       225.53 o                         
   7   5   1          0.97         95.12        29.67 o                         
   8   5   1         84.64        126.90        46.25 o                         
   9   5   1        410.04        476.02        77.52 o                         
  10   5   1       3196.68       3062.07       136.05 o                         
  11   5   1      13904.77      13045.58       312.40 o                         
  12   5   1        390.15        386.77        67.02 o                         
 -12   6   1         18.70        121.44        51.66 o                         
 -11   6   1       3356.43       3449.11       172.16 o                         
 -10   6   1        151.79        188.56        48.10 o                         
  -9   6   1       1209.31       1215.74       114.32 o                         
  -8   6   1       1387.04       1306.18        86.24 o                         
  -7   6   1      22715.90      22309.08       347.69 o                         
  -6   6   1         85.38        159.18        24.48 o                         
  -5   6   1      19552.57      19300.12       246.82 o                         
  -4   6   1       9975.28       9965.22       146.60 o                         
  -3   6   1       9909.35       9962.34       140.71 o                         
  -2   6   1      12182.77      12457.07       173.98 o                         
  -1   6   1      30658.83      31158.00       453.78 o                         
   0   6   1      14090.96      13868.54       263.42 o                         
   1   6   1      87556.10      89827.92      1385.01 o                         
   2   6   1      29183.14      29567.66       434.37 o                         
   3   6   1        600.33        659.18        56.56 o                         
   4   6   1         58.71        120.26        16.59 o                         
   5   6   1      10358.10      10261.86       165.59 o                         
   6   6   1       9976.41      10050.22       193.77 o                         
   7   6   1       5507.56       5577.94       152.17 o                         
   8   6   1         18.56         36.74        30.25 o                         
   9   6   1       1276.55       1191.30        95.89 o                         
  10   6   1        208.39        249.99        58.90 o                         
  11   6   1        934.03       1014.32        92.97 o                         
  12   6   1         52.90         91.00        50.18 o                         
 -12   7   1      15229.58      15410.60       549.24 o                         
 -11   7   1         38.18        110.12        47.40 o                         
 -10   7   1         67.08        147.10        47.08 o                         
  -9   7   1         10.68         64.92        40.32 o                         
  -8   7   1       6570.98       6660.88       199.27 o                         
  -7   7   1         91.03        113.75        31.16 o                         
  -6   7   1      11300.49      11448.21       253.85 o                         
  -5   7   1        625.04        694.56        37.28 o                         
  -4   7   1      29022.90      28907.13       336.13 o                         
  -3   7   1       4114.65       4158.61        82.07 o                         
  -2   7   1         25.79         79.20        13.27 o                         
  -1   7   1       1345.50       1392.64        44.42 o                         
   0   7   1       1172.70       1200.87        53.41 o                         
   1   7   1       6893.94       6644.35        99.16 o                         
   2   7   1        226.64        228.09        17.67 o                         
   3   7   1      12118.26      12037.42       165.10 o                         
   4   7   1         50.85         95.36        21.91 o                         
   5   7   1       5772.86       5708.08       111.61 o                         
   6   7   1      23733.37      24203.09       367.94 o                         
   7   7   1      11347.06      11231.51       273.00 o                         
   8   7   1        994.81        898.99        73.31 o                         
   9   7   1       5116.81       5132.85       168.78 o                         
  10   7   1      12855.74      12543.18       302.32 o                         
  11   7   1        405.08        388.48        65.98 o                         
 -11   8   1        775.18        874.74        88.15 o                         
 -10   8   1          4.33         18.82        43.86 o                         
  -9   8   1       3484.53       3628.67       262.88 o                         
  -8   8   1        205.51        222.17        47.32 o                         
  -7   8   1       4253.52       4354.88       122.95 o                         
  -6   8   1        137.40        195.92        31.38 o                         
  -5   8   1         86.64        176.80        24.06 o                         
  -4   8   1       1473.61       1512.72        52.18 o                         
  -3   8   1      75541.46      76770.14       823.05 o                         
  -2   8   1      14679.85      14715.59       197.47 o                         
  -1   8   1       3286.35       3519.87        63.31 o                         
   0   8   1      23416.11      23419.66       287.04 o                         
   1   8   1      36468.20      36386.41       426.96 o                         
   2   8   1       2462.85       2611.14        57.36 o                         
   3   8   1       5995.40       5888.78        99.34 o                         
   4   8   1       5960.76       6175.69       114.62 o                         
   5   8   1      27470.18      27032.92       389.58 o                         
   6   8   1      11817.02      11701.74       273.90 o                         
   7   8   1       2358.91       2555.52       114.44 o                         
   8   8   1       6082.64       5866.77       296.65 o                         
   9   8   1        659.36        676.44        69.22 o                         
  10   8   1       2997.20       2798.88       145.96 o                         
  11   8   1         50.86        104.36        50.14 o                         
 -11   9   1       1517.98       1622.93       118.88 o                         
 -10   9   1       5210.60       5477.55       187.76 o                         
  -9   9   1       3092.59       3092.99       152.70 o                         
  -8   9   1      31223.31      30762.19       603.80 o                         
  -7   9   1       2756.91       2720.91       111.66 o                         
  -6   9   1       2189.33       2195.62        87.08 o                         
  -5   9   1         79.87        111.08        23.97 o                         
  -4   9   1       1549.35       1501.88        55.37 o                         
  -3   9   1       2869.60       2752.69        60.65 o                         
  -2   9   1      19013.63      18483.23       228.37 o                         
  -1   9   1        270.84        331.33        22.19 o                         
   0   9   1       2052.15       1993.65        46.74 o                         
   1   9   1        205.71        228.27        18.91 o                         
   2   9   1      10541.08      10786.84       155.38 o                         
   3   9   1         85.21        173.89        25.57 o                         
   4   9   1      10098.31      10217.21       167.97 o                         
   5   9   1       4595.12       4552.25       108.12 o                         
   6   9   1       3447.91       3354.08       108.46 o                         
   7   9   1       2875.62       2858.59       120.70 o                         
   8   9   1        426.22        395.29        53.57 o                         
   9   9   1        813.43        797.05        76.85 o                         
  10   9   1       8317.50       7991.77       266.63 o                         
  11   9   1       3020.79       3012.91       217.75 o                         
 -11  10   1        545.61        501.46        75.97 o                         
 -10  10   1         29.07         54.19        44.61 o                         
  -9  10   1       2375.47       2403.95       140.29 o                         
  -8  10   1       4359.49       4428.30       162.54 o                         
  -7  10   1         36.08        117.20        32.42 o                         
  -6  10   1       1232.73       1209.74        67.34 o                         
  -5  10   1        903.98       1036.77        58.87 o                         
  -4  10   1      20183.97      20309.71       275.61 o                         
  -3  10   1      17662.62      17662.70       241.28 o                         
  -2  10   1       3493.24       3482.55        70.69 o                         
  -1  10   1       3506.16       3498.66        69.14 o                         
   0  10   1       1014.77       1062.52        40.82 o                         
   1  10   1       3535.09       3529.73        69.04 o                         
   2  10   1      33240.07      33644.56       410.20 o                         
   3  10   1       3913.53       3936.86        88.92 o                         
   4  10   1       8561.86       8526.60       152.35 o                         
   5  10   1       6685.07       6547.57       153.78 o                         
   6  10   1       1597.12       1714.43        89.57 o                         
   7  10   1        411.17        451.82        57.15 o                         
   8  10   1       2083.61       2083.12       121.30 o                         
   9  10   1         53.75         98.37        41.74 o                         
  10  10   1       6724.53       6602.90       208.99 o                         
  11  10   1         33.82        185.18        55.63 o                         
 -10  11   1         11.65         44.45        43.63 o                         
  -9  11   1       4144.67       4181.92       167.12 o                         
  -8  11   1        694.13        618.06       113.71 o                         
  -7  11   1       8341.11       8471.26       212.67 o                         
  -6  11   1       5937.26       5908.30       148.53 o                         
  -5  11   1          5.31         44.43        24.17 o                         
  -4  11   1       1089.91       1185.88        57.98 o                         
  -3  11   1      12547.69      12396.03       187.76 o                         
  -2  11   1        500.70        523.00        31.85 o                         
  -1  11   1       2830.64       2852.63        64.48 o                         
   0  11   1        410.56        479.50        38.06 o                         
   1  11   1       9895.39       9828.97       167.33 o                         
   2  11   1       1636.04       1741.55        56.15 o                         
   3  11   1       5778.87       5829.21       118.25 o                         
   4  11   1          0.21         14.97        17.46 o                         
   5  11   1        859.22        773.59        52.85 o                         
   6  11   1        168.70        262.02        47.36 o                         
   7  11   1      21557.37      21092.89       442.05 o                         
   8  11   1        206.75        149.21        44.05 o                         
   9  11   1      16514.70      16360.14       445.48 o                         
  10  11   1        439.53        353.20        62.95 o                         
 -10  12   1          8.75         13.22        45.38 o                         
  -9  12   1       4843.10       4718.66       182.59 o                         
  -8  12   1       2136.06       2155.76       131.42 o                         
  -7  12   1       1484.32       1551.54       104.29 o                         
  -6  12   1       1350.97       1475.74        83.16 o                         
  -5  12   1       3805.24       4050.94       117.30 o                         
  -4  12   1      13033.60      12619.63       222.89 o                         
  -3  12   1      20761.51      20426.44       292.39 o                         
  -2  12   1      12450.45      12182.97       176.13 o                         
  -1  12   1      10881.02      10614.14       156.87 o                         
   0  12   1      14807.68      14915.21       202.19 o                         
   1  12   1        334.93        404.28        31.02 o                         
   2  12   1      23766.92      23393.35       332.78 o                         
   3  12   1       4821.23       4812.42       113.14 o                         
   4  12   1       2940.13       3036.49        94.57 o                         
   5  12   1       4183.27       4307.83       120.89 o                         
   6  12   1       4865.85       4829.28       146.91 o                         
   7  12   1         40.16         14.88        41.16 o                         
   8  12   1         70.32         85.32        40.45 o                         
   9  12   1        162.98        154.45        47.22 o                         
  10  12   1        137.54        160.67        50.91 o                         
  -9  13   1       1536.12       1509.94       111.28 o                         
  -8  13   1       8610.73       8597.01       254.76 o                         
  -7  13   1      10200.90      10182.66       374.45 o                         
  -6  13   1       1214.36       1218.65        78.47 o                         
  -5  13   1       1409.44       1363.83        78.55 o                         
  -4  13   1         15.47         49.45        25.00 o                         
  -3  13   1       1728.00       1822.29        83.45 o                         
  -2  13   1       5537.11       5550.33       140.82 o                         
  -1  13   1       2603.76       2493.19        81.06 o                         
   0  13   1       1273.42       1351.49        61.28 o                         
   1  13   1        388.52        459.21        40.98 o                         
   2  13   1       2849.30       2885.32       106.67 o                         
   3  13   1       5010.46       4978.98       126.10 o                         
   4  13   1        267.15        262.02        47.14 o                         
   5  13   1      19611.76      19441.75       337.85 o                         
   6  13   1       2009.16       2131.25       110.75 o                         
   7  13   1        278.57        325.22        65.88 o                         
   8  13   1         20.90         -1.01        36.81 o                         
   9  13   1        392.92        483.47        71.80 o                         
  -9  14   1         54.39         26.82        47.56 o                         
  -8  14   1        205.74        218.90        58.49 o                         
  -7  14   1       5792.87       5754.44       180.26 o                         
  -6  14   1         22.14        115.85        39.68 o                         
  -5  14   1       2265.18       2422.47       108.40 o                         
  -4  14   1        223.16        241.30        39.42 o                         
  -3  14   1      11611.10      11558.90       284.23 o                         
  -2  14   1       5667.62       5680.23       182.06 o                         
  -1  14   1       2164.57       2152.24        85.32 o                         
   0  14   1       9301.55       8810.93       180.93 o                         
   1  14   1      23957.38      23058.82       372.61 o                         
   2  14   1         53.56         95.15        26.12 o                         
   3  14   1        459.38        610.16        56.55 o                         
   4  14   1       1861.09       1848.98        97.16 o                         
   5  14   1       7923.65       7850.74       242.07 o                         
   6  14   1       6537.55       6406.47       201.61 o                         
   7  14   1       2121.25       2177.19       131.56 o                         
   8  14   1       1913.78       2037.94       190.30 o                         
   9  14   1       1023.84       1018.04        99.33 o                         
  -8  15   1        252.24        275.07        63.71 o                         
  -7  15   1         12.11         42.23        40.32 o                         
  -6  15   1       9458.65       9232.21       217.92 o                         
  -5  15   1        497.73        485.19        65.51 o                         
  -4  15   1      15473.01      14969.71       285.70 o                         
  -3  15   1         54.55         55.38        29.22 o                         
  -2  15   1       1160.72       1292.98        84.87 o                         
  -1  15   1       1457.71       1433.27        76.30 o                         
   0  15   1       3224.58       3254.64       111.88 o                         
   1  15   1         10.62         81.02        27.43 o                         
   2  15   1        258.02        282.43        40.16 o                         
   3  15   1         51.17         99.63        31.58 o                         
   4  15   1          7.83         51.06        30.33 o                         
   5  15   1          4.38         31.99        33.50 o                         
   6  15   1      10050.08       9525.33       264.43 o                         
   7  15   1        504.72        448.01        67.60 o                         
   8  15   1        349.42        387.66        68.92 o                         
  -7  16   1       5850.76       5769.05       432.47 o                         
  -6  16   1         86.82        166.41        47.46 o                         
  -5  16   1       5499.86       5642.43       160.65 o                         
  -4  16   1          3.98         36.55        35.05 o                         
  -3  16   1       4444.11       4486.72       281.45 o                         
  -2  16   1       4824.94       4749.88       167.31 o                         
  -1  16   1       1020.60       1088.41        88.54 o                         
   0  16   1       7233.59       7030.58       183.66 o                         
   1  16   1      23393.51      23131.96       424.86 o                         
   2  16   1        298.78        293.06        42.78 o                         
   3  16   1         24.57         81.54        33.05 o                         
   4  16   1        951.32        982.70        73.18 o                         
   5  16   1       3116.76       3151.05       135.92 o                         
   6  16   1       4622.22       4428.25       172.48 o                         
   7  16   1       1374.60       1312.82       109.14 o                         
  -6  17   1        119.85         80.30        49.73 o                         
  -5  17   1        445.98        634.81        71.64 o                         
  -4  17   1         48.18         61.99        38.67 o                         
  -3  17   1          2.76         81.56        45.92 o                         
  -2  17   1        794.00        834.30        82.08 o                         
  -1  17   1        965.97       1017.60        89.91 o                         
   0  17   1         59.06        136.70        43.81 o                         
   1  17   1       1356.41       1368.20        90.87 o                         
   2  17   1        967.05        923.36        76.49 o                         
   3  17   1       3639.90       3772.43       125.74 o                         
   4  17   1       1530.86       1501.01        91.97 o                         
   5  17   1       8528.96       8862.36       235.14 o                         
   6  17   1       1025.01       1153.50       102.72 o                         
  -5  18   1       1712.70       1697.72       127.11 o                         
  -4  18   1       3070.79       2759.05       157.43 o                         
  -3  18   1       4756.02       4525.20       177.79 o                         
  -2  18   1       3557.08       3350.49       168.80 o                         
  -1  18   1       2552.40       2504.63       143.40 o                         
   0  18   1       3477.63       3839.84       176.99 o                         
   1  18   1         82.54        185.58        50.06 o                         
   2  18   1       4411.57       4308.89       149.91 o                         
   3  18   1       2295.42       2303.82       125.12 o                         
   4  18   1         95.13         42.32        44.77 o                         
   5  18   1       1409.66       1464.23       115.65 o                         
  -4  19   1       2068.24       2006.95       139.41 o                         
  -3  19   1       3898.97       4056.95       171.72 o                         
  -2  19   1        759.72        739.76        89.46 o                         
  -1  19   1         37.60         69.31        44.10 o                         
   0  19   1       1080.12        966.07        98.34 o                         
   1  19   1       1801.99       1884.62       129.90 o                         
   2  19   1        187.46        261.06        63.26 o                         
   3  19   1       2278.83       2316.71       208.77 o                         
   4  19   1        298.79        269.70       139.70 o                         
   0  20   1        266.93        240.46        63.47 o                         
 -12   0   2       1686.35       1678.60       134.09 o                         
 -10   0   2       1247.58       1419.33       160.66 o                         
  -8   0   2       1053.89        963.41       113.32 o                         
  -6   0   2      48944.62      45585.68       795.72 o                         
  -4   0   2       9469.85       9073.16       573.87 o                         
  -2   0   2     153310.81     154540.56      6111.35 o                         
   0   0   2       1946.18       3769.05       205.37 o                         
   2   0   2     120881.20     123688.23      6225.19 o                         
   4   0   2      27699.36      28240.28      1084.90 o                         
   6   0   2      34599.28      34219.14       753.33 o                         
   8   0   2          7.00         45.66        42.77 o                         
  10   0   2       4146.92       3973.56       340.14 o                         
  12   0   2       1345.17       1184.84       113.80 o                         
 -12   1   2       3126.13       3238.57       143.05 o                         
 -11   1   2      19489.27      18971.85       353.44 o                         
 -10   1   2        487.82        506.52        67.40 o                         
  -9   1   2        145.18        210.04        44.12 o                         
  -8   1   2       3139.74       3190.40       115.04 o                         
  -7   1   2      10512.02      10167.79       172.79 o                         
  -6   1   2      24873.58      23806.51       321.80 o                         
  -5   1   2      23640.04      23118.31       336.42 o                         
  -4   1   2       6902.74       6613.22       141.03 o                         
  -3   1   2      11938.96      11248.44       379.48 o                         
  -2   1   2       5402.19       5512.50       199.78 o                         
  -1   1   2        159.13        219.26        30.86 o                         
   0   1   2      12089.01      11724.43       359.30 o                         
   1   1   2        416.79        681.02        97.11 o                         
   2   1   2      37470.81      38918.12      1007.19 o                         
   3   1   2      26493.84      27659.38       766.60 o                         
   4   1   2      28073.83      28969.59       745.80 o                         
   5   1   2       3608.61       3529.23        92.17 o                         
   6   1   2      22064.41      20668.60       348.34 o                         
   7   1   2      12284.12      12319.76       242.79 o                         
   8   1   2        664.96        729.25        61.22 o                         
   9   1   2       1219.44       1224.21        87.40 o                         
  10   1   2         33.44        142.79        41.67 o                         
  11   1   2      14217.78      13639.56       417.89 o                         
  12   1   2       4651.49       4928.08       161.93 o                         
 -12   2   2        240.65        300.76        63.05 o                         
 -11   2   2        215.23        290.70        50.82 o                         
 -10   2   2       1780.90       1852.17       100.29 o                         
  -9   2   2       2019.01       1992.29       138.04 o                         
  -8   2   2       4001.59       4131.99       163.81 o                         
  -7   2   2      14260.62      13644.09       230.52 o                         
  -6   2   2       3837.96       3599.45        79.34 o                         
  -5   2   2        261.54        324.25        28.97 o                         
  -4   2   2        564.35        708.75        46.52 o                         
  -3   2   2          7.72         82.93        19.23 o                         
  -2   2   2      97482.95      98998.98      2783.87 o                         
  -1   2   2     122720.55     127553.24      3566.82 o                         
   0   2   2       2294.94       2420.26       277.24 o                         
   1   2   2      70396.05      70797.97      2012.53 o                         
   2   2   2      41262.53      41828.41       745.79 o                         
   3   2   2      12751.28      13273.29       188.25 o                         
   4   2   2       6391.41       6580.33       129.21 o                         
   5   2   2       4666.59       4508.16       103.05 o                         
   6   2   2       5845.56       5599.84       133.24 o                         
   7   2   2      23270.66      22016.19       378.54 o                         
   8   2   2       4253.82       4174.72       143.09 o                         
   9   2   2       2321.60       2423.79       147.32 o                         
  10   2   2       2056.41       2029.24       102.73 o                         
  11   2   2        705.79        572.58        61.75 o                         
  12   2   2        527.90        603.91        77.44 o                         
 -12   3   2       6453.38       6357.31       200.02 o                         
 -11   3   2        305.58        328.38        56.89 o                         
 -10   3   2      13463.01      13099.48       282.08 o                         
  -9   3   2       6414.90       6707.44       194.85 o                         
  -8   3   2       3939.89       3829.78       112.15 o                         
  -7   3   2      11898.86      11577.36       184.33 o                         
  -6   3   2      19603.82      19146.96       252.66 o                         
  -5   3   2        844.91        912.07        36.73 o                         
  -4   3   2       2361.24       2431.27        53.68 o                         
  -3   3   2       3108.48       3184.57        81.02 o                         
  -2   3   2       7473.49       7792.25       268.70 o                         
  -1   3   2        257.98        261.21        36.35 o                         
   0   3   2        262.51        310.61        78.61 o                         
   1   3   2        125.05        167.69        33.60 o                         
   2   3   2       8906.41       8992.54       148.66 o                         
   3   3   2        614.45        701.25        27.72 o                         
   4   3   2       7207.00       7180.22       140.02 o                         
   5   3   2       2651.73       2703.81        62.45 o                         
   6   3   2      21864.61      21083.13       321.82 o                         
   7   3   2      11490.53      11171.91       205.87 o                         
   8   3   2       7568.21       7281.00       162.96 o                         
   9   3   2       1077.71       1201.16        85.16 o                         
  10   3   2       5829.81       5510.55       172.28 o                         
  11   3   2          0.92         63.48        40.14 o                         
  12   3   2      10118.26       9951.31       306.69 o                         
 -12   4   2        590.36        609.88        79.59 o                         
 -11   4   2       1334.42       1282.37       105.34 o                         
 -10   4   2        353.32        527.36        76.69 o                         
  -9   4   2        601.40        728.37        71.02 o                         
  -8   4   2       1037.92        941.94        69.18 o                         
  -7   4   2       2299.87       2370.95        80.66 o                         
  -6   4   2       4269.67       4265.04        88.08 o                         
  -5   4   2      52698.70      52220.80       558.38 o                         
  -4   4   2        433.14        440.73        25.05 o                         
  -3   4   2     123711.12     124505.21      1725.08 o                         
  -2   4   2        653.25        757.58        41.23 o                         
  -1   4   2        265.86        537.24        87.34 o                         
   0   4   2         77.84        217.49        66.94 o                         
   1   4   2       2902.47       3219.31        88.25 o                         
   2   4   2        737.34        741.02        31.87 o                         
   3   4   2     146701.11     156508.38      1805.70 o                         
   4   4   2        120.90        297.00        32.73 o                         
   5   4   2      17130.10      16796.14       256.52 o                         
   6   4   2       2924.97       2978.77        90.58 o                         
   7   4   2       1309.42       1514.95       145.95 o                         
   8   4   2       1024.77       1093.60        73.47 o                         
   9   4   2       4953.49       4701.51       181.05 o                         
  10   4   2        711.23        658.92        68.18 o                         
  11   4   2        964.89       1044.18       116.60 o                         
  12   4   2        340.53        391.22        64.64 o                         
 -12   5   2       1889.70       1813.89       126.37 o                         
 -11   5   2       1577.47       1744.95       119.98 o                         
 -10   5   2      20519.98      19626.17       411.36 o                         
  -9   5   2       1306.50       1302.38        92.50 o                         
  -8   5   2       9466.55       9148.07       205.88 o                         
  -7   5   2       6810.70       7060.65       152.35 o                         
  -6   5   2       2084.14       2122.95        69.14 o                         
  -5   5   2       1454.05       1616.05        46.48 o                         
  -4   5   2       8703.12       8533.43       137.51 o                         
  -3   5   2        178.70        270.27        26.49 o                         
  -2   5   2      36236.05      35617.23       515.36 o                         
  -1   5   2          1.29        106.67        34.72 o                         
   0   5   2       9588.04       9670.96       164.91 o                         
   1   5   2        418.08        577.93        42.03 o                         
   2   5   2      40490.52      41864.05       594.09 o                         
   3   5   2        249.39        313.72        18.18 o                         
   4   5   2       5503.59       5437.82        97.02 o                         
   5   5   2         97.11        149.50        22.85 o                         
   6   5   2        107.79        142.51        29.74 o                         
   7   5   2       7442.42       7402.04       170.07 o                         
   8   5   2      15730.23      15207.03       296.25 o                         
   9   5   2         19.62         36.67        43.70 o                         
  10   5   2      11978.38      11769.81       499.18 o                         
  11   5   2       1670.03       1676.95       108.88 o                         
  12   5   2       3709.32       3701.38       161.80 o                         
 -12   6   2       1816.03       1879.32       128.58 o                         
 -11   6   2          3.45         22.42        46.09 o                         
 -10   6   2       5659.22       5850.57       202.04 o                         
  -9   6   2          2.56         86.93        39.37 o                         
  -8   6   2       5330.21       5315.21       224.34 o                         
  -7   6   2       1908.83       1934.85        84.08 o                         
  -6   6   2        458.67        512.28        52.68 o                         
  -5   6   2       5523.35       5590.63        93.28 o                         
  -4   6   2        120.63        181.55        23.10 o                         
  -3   6   2       5718.54       5802.91        95.12 o                         
  -2   6   2      78431.50      79876.75       949.68 o                         
  -1   6   2      13964.96      13922.12       203.49 o                         
   0   6   2       1480.20       1556.13       103.51 o                         
   1   6   2       3145.19       3519.61       175.36 o                         
   2   6   2      31860.96      31840.65       372.42 o                         
   3   6   2      21239.17      21295.54       266.21 o                         
   4   6   2       8486.49       8719.62       140.80 o                         
   5   6   2        986.25       1095.01        51.88 o                         
   6   6   2       3326.12       3663.06       108.68 o                         
   7   6   2       3518.10       3599.03       124.19 o                         
   8   6   2       9005.08       9194.06       208.67 o                         
   9   6   2         44.03         66.78        37.18 o                         
  10   6   2       4925.39       4881.43       160.13 o                         
  11   6   2         17.15        122.12        47.25 o                         
  12   6   2       2576.45       2659.51       149.41 o                         
 -12   7   2        563.84        601.51        79.02 o                         
 -11   7   2       6879.16       6751.74       216.82 o                         
 -10   7   2          5.01        119.28        46.94 o                         
  -9   7   2       3148.43       3143.73       151.70 o                         
  -8   7   2       4184.55       4222.77       139.75 o                         
  -7   7   2      27224.77      27368.41       517.96 o                         
  -6   7   2      13046.31      12867.77       207.51 o                         
  -5   7   2       4901.66       4706.35        88.78 o                         
  -4   7   2       3832.90       3780.98        78.03 o                         
  -3   7   2       1520.94       1570.21        41.90 o                         
  -2   7   2       5223.06       4999.18        79.70 o                         
  -1   7   2       1207.92       1270.77        35.31 o                         
   0   7   2      15524.19      15504.76       209.75 o                         
   1   7   2        363.02        405.70        33.28 o                         
   2   7   2      15381.94      15417.79       186.67 o                         
   3   7   2       3918.52       4047.41        80.08 o                         
   4   7   2       6759.72       6810.85       120.44 o                         
   5   7   2        231.18        351.58        43.80 o                         
   6   7   2      15346.74      15620.26       297.05 o                         
   7   7   2      25310.78      25452.41       428.63 o                         
   8   7   2       1051.48       1141.90        76.31 o                         
   9   7   2         40.09         73.99        36.83 o                         
  10   7   2         47.22         41.68        39.80 o                         
  11   7   2       5489.17       5503.62       190.57 o                         
 -11   8   2        694.13        728.41        83.00 o                         
 -10   8   2         19.35        102.41        47.23 o                         
  -9   8   2       1778.64       1633.33       140.14 o                         
  -8   8   2         78.78        133.63        38.23 o                         
  -7   8   2        991.15       1061.04        95.64 o                         
  -6   8   2      19079.00      18789.00       304.03 o                         
  -5   8   2      12980.93      12832.62       195.94 o                         
  -4   8   2       2686.94       2647.78        61.11 o                         
  -3   8   2      21280.57      21449.79       259.74 o                         
  -2   8   2      60998.89      61977.27       668.43 o                         
  -1   8   2      14656.03      14866.38       208.24 o                         
   0   8   2       1125.54       1125.78        36.71 o                         
   1   8   2      13731.86      13828.51       173.22 o                         
   2   8   2      42611.38      42144.76       450.59 o                         
   3   8   2      24811.98      24778.50       315.16 o                         
   4   8   2       8499.10       8695.81       143.60 o                         
   5   8   2       6264.94       6311.81       159.52 o                         
   6   8   2      10918.14      10801.06       245.72 o                         
   7   8   2       1132.98       1072.73        75.15 o                         
   8   8   2        684.60        706.10        67.36 o                         
   9   8   2       2770.24       2628.04       141.38 o                         
  10   8   2        824.77        728.89        78.18 o                         
  11   8   2       1861.70       1949.70       126.71 o                         
 -11   9   2      17626.26      17473.66       438.20 o                         
 -10   9   2       2772.17       3106.49       167.83 o                         
  -9   9   2        696.20        621.05        74.23 o                         
  -8   9   2        797.82        961.24        77.59 o                         
  -7   9   2       2795.86       2924.39       108.34 o                         
  -6   9   2       3068.93       3215.49        96.15 o                         
  -5   9   2      13207.23      13246.11       209.98 o                         
  -4   9   2          1.39         55.41        15.38 o                         
  -3   9   2       8427.21       8485.03       127.47 o                         
  -2   9   2       2614.92       2788.39        59.45 o                         
  -1   9   2        410.79        555.78        30.76 o                         
   0   9   2        569.22        547.37        29.18 o                         
   1   9   2        625.54        690.44        31.28 o                         
   2   9   2        850.02        820.72        38.99 o                         
   3   9   2      16150.73      15573.99       227.61 o                         
   4   9   2       2330.11       2212.57        63.19 o                         
   5   9   2       3742.79       3844.91       104.94 o                         
   6   9   2       1414.27       1282.25        82.64 o                         
   7   9   2       3914.64       3899.35       128.96 o                         
   8   9   2       2183.83       2233.96       117.04 o                         
   9   9   2        733.59        750.39        75.31 o                         
  10   9   2        824.17       1041.69        89.75 o                         
  11   9   2      13144.36      13138.36       359.04 o                         
 -11  10   2         50.98        114.58        52.45 o                         
 -10  10   2       1105.01       1141.34       103.97 o                         
  -9  10   2       1651.16       1533.78       129.47 o                         
  -8  10   2          2.53         36.73        33.61 o                         
  -7  10   2      10579.69      10502.75       325.81 o                         
  -6  10   2       5724.18       5734.35       138.55 o                         
  -5  10   2          0.12         98.86        23.34 o                         
  -4  10   2       1544.13       1625.98        58.44 o                         
  -3  10   2       2799.68       2672.76        63.16 o                         
  -2  10   2       7131.48       7174.89       113.54 o                         
  -1  10   2      55056.44      55374.87       608.93 o                         
   0  10   2       1854.10       1896.12        56.21 o                         
   1  10   2      41690.45      41107.71       489.32 o                         
   2  10   2       9007.63       8934.17       149.71 o                         
   3  10   2      11324.61      11245.24       181.04 o                         
   4  10   2       2882.65       2979.97        77.55 o                         
   5  10   2       1122.24       1262.55        68.40 o                         
   6  10   2       3751.53       3791.37       208.23 o                         
   7  10   2      14636.26      14296.27       303.45 o                         
   8  10   2          0.15         24.07        32.70 o                         
   9  10   2       1616.12       1674.64       108.51 o                         
  10  10   2        552.56        694.17        77.54 o                         
 -10  11   2       2933.59       2855.09       164.62 o                         
  -9  11   2       1424.59       1443.43       120.78 o                         
  -8  11   2        100.05        113.90        41.28 o                         
  -7  11   2        829.21        978.12        70.72 o                         
  -6  11   2      24754.86      24519.43       404.82 o                         
  -5  11   2         13.53         58.65        31.96 o                         
  -4  11   2       7622.67       7814.49       139.71 o                         
  -3  11   2        208.39        307.03        35.93 o                         
  -2  11   2       1451.92       1429.12        52.31 o                         
  -1  11   2       2288.71       2254.20        57.11 o                         
   0  11   2       8124.12       7985.56       130.76 o                         
   1  11   2        404.60        409.51        29.05 o                         
   2  11   2       2528.41       2493.47       104.76 o                         
   3  11   2        284.90        299.66        29.95 o                         
   4  11   2      16328.06      16606.30       325.02 o                         
   5  11   2        222.80        284.16        38.40 o                         
   6  11   2      27730.28      27891.61       498.69 o                         
   7  11   2       1421.78       1487.50       112.12 o                         
   8  11   2        353.85        355.09        55.62 o                         
   9  11   2         80.93        106.78        50.24 o                         
  10  11   2        476.50        439.25        66.30 o                         
 -10  12   2        785.04        882.22        96.00 o                         
  -9  12   2         54.26         37.12        43.91 o                         
  -8  12   2       1411.89       1303.77        96.01 o                         
  -7  12   2       6196.91       6127.58       172.19 o                         
  -6  12   2       5909.36       6001.31       155.52 o                         
  -5  12   2       3728.55       3777.17       118.10 o                         
  -4  12   2       1044.91       1075.99        61.09 o                         
  -3  12   2      11279.02      11180.03       174.10 o                         
  -2  12   2        804.33        881.55        60.07 o                         
  -1  12   2      17964.82      17692.26       233.21 o                         
   0  12   2          4.93         28.43        15.97 o                         
   1  12   2      11233.54      11072.82       215.56 o                         
   2  12   2       1027.31       1028.30        62.30 o                         
   3  12   2      17695.75      17392.40       276.57 o                         
   4  12   2       1061.99       1156.09        65.12 o                         
   5  12   2        250.36        399.64        46.76 o                         
   6  12   2       4153.96       4475.44       238.55 o                         
   7  12   2       5944.48       5821.52       208.13 o                         
   8  12   2        853.79        941.49        86.62 o                         
   9  12   2        109.91        143.48        48.24 o                         
  10  12   2       1904.40       1755.14       119.48 o                         
  -9  13   2        559.20        730.21        86.09 o                         
  -8  13   2       2852.29       2841.34       176.29 o                         
  -7  13   2        811.29        960.39        73.92 o                         
  -6  13   2        399.91        505.36        54.66 o                         
  -5  13   2       5344.07       5205.29       140.85 o                         
  -4  13   2       3788.25       3705.54       111.75 o                         
  -3  13   2       2562.98       2661.32        83.29 o                         
  -2  13   2       8178.67       8009.13       144.52 o                         
  -1  13   2          0.83         35.08        19.19 o                         
   0  13   2       2194.48       2205.89        79.42 o                         
   1  13   2         82.36        110.66        25.66 o                         
   2  13   2      10750.71      10911.43       207.61 o                         
   3  13   2       2097.85       2164.94        86.08 o                         
   4  13   2       3438.81       3381.63       110.33 o                         
   5  13   2        504.36        571.15        56.65 o                         
   6  13   2          6.30         22.63        32.13 o                         
   7  13   2       1727.49       1706.54       112.02 o                         
   8  13   2       6150.50       6039.77       215.97 o                         
   9  13   2       1256.04       1306.91       108.79 o                         
  -9  14   2       1237.72       1203.30       109.40 o                         
  -8  14   2        869.23        921.02       115.41 o                         
  -7  14   2        163.58        203.30        45.56 o                         
  -6  14   2        955.26        862.72        70.07 o                         
  -5  14   2       5892.20       5818.03       155.79 o                         
  -4  14   2         69.01        162.22        34.30 o                         
  -3  14   2      10090.11       9887.00       204.20 o                         
  -2  14   2      16400.06      16165.38       282.93 o                         
  -1  14   2       1043.16        999.05        61.58 o                         
   0  14   2        995.40       1077.55        79.43 o                         
   1  14   2       1888.66       1810.32        82.78 o                         
   2  14   2      11886.62      11655.40       263.88 o                         
   3  14   2      13161.15      12915.95       244.67 o                         
   4  14   2       4792.77       4743.22       131.53 o                         
   5  14   2       4109.10       4063.38       171.07 o                         
   6  14   2       2250.60       2440.20       210.81 o                         
   7  14   2        208.79        321.79        57.82 o                         
   8  14   2       2640.64       2591.63       149.25 o                         
  -8  15   2         26.61        106.01        53.62 o                         
  -7  15   2      14573.20      14604.49       510.66 o                         
  -6  15   2         57.90         66.16        36.96 o                         
  -5  15   2        517.82        599.12        66.69 o                         
  -4  15   2        115.80        105.28        37.47 o                         
  -3  15   2          4.10         47.13        31.15 o                         
  -2  15   2        422.30        462.71        51.46 o                         
  -1  15   2        715.97        777.97        68.73 o                         
   0  15   2         28.78         43.87        25.63 o                         
   1  15   2        328.10        393.99        44.01 o                         
   2  15   2        181.14        287.07        39.36 o                         
   3  15   2        474.19        509.04        50.55 o                         
   4  15   2        457.66        474.06        50.38 o                         
   5  15   2          0.37         24.72        33.97 o                         
   6  15   2        235.28        353.96        68.29 o                         
   7  15   2      13496.26      13288.95       450.89 o                         
   8  15   2        356.11        433.16        68.90 o                         
  -7  16   2         32.65         72.05        52.20 o                         
  -6  16   2       2072.06       1985.50       119.73 o                         
  -5  16   2       4988.29       4771.95       160.51 o                         
  -4  16   2          1.09         51.62        35.59 o                         
  -3  16   2       9841.87       9407.49       258.69 o                         
  -2  16   2      17710.99      17301.72       387.70 o                         
  -1  16   2       1335.56       1420.27        88.30 o                         
   0  16   2        218.76        334.45        43.12 o                         
   1  16   2       1018.87        979.45        68.01 o                         
   2  16   2      10243.04      10430.62       220.72 o                         
   3  16   2      10578.44      10825.28       229.42 o                         
   4  16   2        334.73        385.97        54.33 o                         
   5  16   2       2183.50       2025.05       125.36 o                         
   6  16   2        574.31        720.92        98.59 o                         
   7  16   2        167.05        190.47        56.74 o                         
  -6  17   2          1.01         90.88        45.99 o                         
  -5  17   2       2050.49       2179.56       141.56 o                         
  -4  17   2       1523.22       1462.90       112.45 o                         
  -3  17   2        440.90        449.50        95.79 o                         
  -2  17   2       6381.90       6093.30       201.14 o                         
  -1  17   2        324.59        394.02        60.06 o                         
   0  17   2       2920.30       2903.87       128.08 o                         
   1  17   2       1099.56       1126.88        82.62 o                         
   2  17   2       7312.95       7275.21       180.54 o                         
   3  17   2       1208.74       1364.95        86.58 o                         
   4  17   2        722.77        664.97        69.68 o                         
   5  17   2       1162.70       1024.72       105.06 o                         
   6  17   2        251.10        311.52        63.79 o                         
  -5  18   2       1708.35       1621.30       125.41 o                         
  -4  18   2        509.13        409.46        69.02 o                         
  -3  18   2       5931.03       5654.83       201.17 o                         
  -2  18   2        203.44        227.97        54.76 o                         
  -1  18   2       4577.33       4486.61       172.55 o                         
   0  18   2        456.54        409.10        63.89 o                         
   1  18   2       2150.45       1980.43       113.08 o                         
   2  18   2       1115.68       1107.11        86.47 o                         
   3  18   2      11327.94      11227.23       292.85 o                         
   4  18   2        583.85        663.77        72.74 o                         
   5  18   2        474.34        534.63        87.67 o                         
  -4  19   2       1460.36       1515.36       121.08 o                         
  -3  19   2         56.73         68.65        48.54 o                         
  -2  19   2        253.06        251.94        60.57 o                         
  -1  19   2        682.90        603.10        78.51 o                         
   0  19   2       1729.43       1736.86       123.85 o                         
   1  19   2        311.51        321.31        63.01 o                         
   2  19   2        551.58        533.65        66.69 o                         
   3  19   2          1.87         12.19        42.99 o                         
 -11   0   3         71.09        266.86        78.40 o                         
  -9   0   3       2201.74       2357.23       192.16 o                         
  -7   0   3       2349.99       2230.34       111.50 o                         
  -5   0   3      77545.45      76878.88      1356.11 o                         
  -3   0   3       5518.28       5462.51       158.78 o                         
  -1   0   3       6258.99       5960.30       315.36 o                         
   1   0   3      55421.94      54871.90      2641.68 o                         
   3   0   3     115700.94     122345.84      3216.59 o                         
   5   0   3         64.00        280.30       163.47 o                         
   7   0   3       1379.70       1484.02       110.60 o                         
   9   0   3      20631.26      19583.62       765.28 o                         
  11   0   3       3701.04       3172.83       243.94 o                         
 -12   1   3         13.19         55.61        39.58 o                         
 -11   1   3       1167.23       1177.86        85.17 o                         
 -10   1   3      12076.84      12223.65       390.82 o                         
  -9   1   3      12466.46      12803.35       314.77 o                         
  -8   1   3       5520.02       5522.22       144.14 o                         
  -7   1   3       9372.43       8870.84       150.03 o                         
  -6   1   3      14878.21      14747.43       221.59 o                         
  -5   1   3        685.48        667.71        36.28 o                         
  -4   1   3       7428.08       7066.65       199.08 o                         
  -3   1   3      23432.64      22940.41       425.29 o                         
  -2   1   3      15103.89      15274.95       487.25 o                         
  -1   1   3      23447.84      23330.45       706.59 o                         
   0   1   3        585.53        707.82        80.63 o                         
   1   1   3       5885.15       6185.82       289.81 o                         
   2   1   3      16457.47      16313.83       352.22 o                         
   3   1   3      12180.40      12043.80       161.19 o                         
   4   1   3       2774.43       2701.16        84.91 o                         
   5   1   3       1049.08       1220.24        57.88 o                         
   6   1   3        289.24        365.62        37.46 o                         
   7   1   3         75.70        147.19        30.31 o                         
   8   1   3      35755.75      35148.25       610.89 o                         
   9   1   3       4875.52       4792.37       175.31 o                         
  10   1   3         42.68         94.75        38.52 o                         
  11   1   3        271.96        314.95        49.53 o                         
  12   1   3       4697.75       4952.16       156.34 o                         
 -12   2   3        911.62        794.70        83.90 o                         
 -11   2   3        130.43        107.98        40.40 o                         
 -10   2   3       6739.10       6944.73       265.42 o                         
  -9   2   3        587.67        641.24        61.15 o                         
  -8   2   3       2305.65       2188.50        92.22 o                         
  -7   2   3         29.77        107.21        31.76 o                         
  -6   2   3         61.93        175.03        35.15 o                         
  -5   2   3      14976.06      13994.68       206.57 o                         
  -4   2   3      53014.12      50614.40       818.74 o                         
  -3   2   3       3657.00       3582.83        84.67 o                         
  -2   2   3     114605.96     111233.84      3139.20 o                         
  -1   2   3      68059.95      66336.00      2677.93 o                         
   0   2   3      22722.12      23530.83       996.07 o                         
   1   2   3       1991.41       2079.34        69.15 o                         
   2   2   3       3359.49       3783.08       116.72 o                         
   3   2   3      32474.91      33631.30       434.76 o                         
   4   2   3      60528.95      61796.61       767.81 o                         
   5   2   3      18388.48      17690.35       271.74 o                         
   6   2   3       2424.44       2451.79        81.83 o                         
   7   2   3       8315.63       8382.07       242.25 o                         
   8   2   3       2635.55       2758.83       104.28 o                         
   9   2   3        323.67        354.87        50.73 o                         
  10   2   3          1.57         44.51        31.84 o                         
  11   2   3       1017.26        998.15        77.50 o                         
  12   2   3         33.94         16.67        43.02 o                         
 -12   3   3        972.82       1023.42        92.15 o                         
 -11   3   3       4366.19       3999.03       164.91 o                         
 -10   3   3       2887.23       2840.15       130.05 o                         
  -9   3   3      14183.39      14228.56       340.08 o                         
  -8   3   3        970.73        959.04        66.86 o                         
  -7   3   3       1251.90       1365.40        66.64 o                         
  -6   3   3       3728.60       3715.22        82.10 o                         
  -5   3   3      26994.12      26211.58       297.74 o                         
  -4   3   3        798.23        901.67        64.93 o                         
  -3   3   3        175.23        246.03        22.68 o                         
  -2   3   3       1456.41       1352.12        88.64 o                         
  -1   3   3       1084.71       1444.15       114.68 o                         
   0   3   3      16993.25      16973.93       527.69 o                         
   1   3   3       1191.16       1284.43        43.10 o                         
   2   3   3      26693.34      27352.97       438.40 o                         
   3   3   3      15129.86      15595.48       225.70 o                         
   4   3   3      26845.02      26401.83       293.70 o                         
   5   3   3       7926.95       7900.87       173.75 o                         
   6   3   3      16330.74      15265.47       247.06 o                         
   7   3   3       6910.05       7041.45       148.60 o                         
   8   3   3        337.16        448.77        50.74 o                         
   9   3   3      12402.53      12368.27       382.77 o                         
  10   3   3       4316.87       4057.63       144.25 o                         
  11   3   3       2446.16       2374.27       127.64 o                         
  12   3   3       6578.12       6823.36       229.61 o                         
 -12   4   3       1968.13       1892.79       128.13 o                         
 -11   4   3        181.44        180.61        53.10 o                         
 -10   4   3        632.22        797.28        94.93 o                         
  -9   4   3         41.18         48.90        31.91 o                         
  -8   4   3       9996.25       9605.41       203.89 o                         
  -7   4   3         78.73         67.53        22.80 o                         
  -6   4   3      63537.49      61398.93       787.94 o                         
  -5   4   3       2846.74       2866.68        63.44 o                         
  -4   4   3       3360.67       3411.42        65.05 o                         
  -3   4   3       2103.49       2293.84        62.86 o                         
  -2   4   3      11439.31      11888.01       214.37 o                         
  -1   4   3        760.41        844.77        52.14 o                         
   0   4   3     217220.84     244596.08      9376.22 o                         
   1   4   3       7060.66       7063.69       130.88 o                         
   2   4   3      26778.19      26624.42       385.20 o                         
   3   4   3       9356.94       9516.41       127.26 o                         
   4   4   3      16814.11      16530.59       206.24 o                         
   5   4   3       1560.22       1636.65        55.39 o                         
   6   4   3        167.39        334.18        75.70 o                         
   7   4   3       1700.24       1556.16        79.56 o                         
   8   4   3       8611.79       8438.51       238.41 o                         
   9   4   3       3075.47       3092.47       196.37 o                         
  10   4   3        376.87        306.13        55.61 o                         
  11   4   3       1245.89       1301.37        95.45 o                         
  12   4   3          0.34         14.81        43.42 o                         
 -12   5   3        170.44        264.23        61.72 o                         
 -11   5   3      10713.13      10853.02       303.61 o                         
 -10   5   3       3579.39       3300.87       167.78 o                         
  -9   5   3        830.77        871.72        73.35 o                         
  -8   5   3        621.01        755.10        61.87 o                         
  -7   5   3       3244.28       3258.80        90.28 o                         
  -6   5   3       8184.74       8050.96       137.40 o                         
  -5   5   3      53718.00      53723.13       600.38 o                         
  -4   5   3        449.10        518.13        29.61 o                         
  -3   5   3      13471.71      13298.41       213.88 o                         
  -2   5   3       2345.86       2469.81        66.06 o                         
  -1   5   3       4494.52       4303.33       103.11 o                         
   0   5   3       1267.73       1287.65        64.87 o                         
   1   5   3      12269.08      12943.80       211.69 o                         
   2   5   3       7427.23       7542.51       113.57 o                         
   3   5   3       2395.67       2515.81        54.60 o                         
   4   5   3      17544.76      17470.74       207.80 o                         
   5   5   3      16765.89      16699.97       244.63 o                         
   6   5   3       2539.61       2552.03       100.78 o                         
   7   5   3      12677.96      12759.00       248.49 o                         
   8   5   3       2599.31       2714.05       103.66 o                         
   9   5   3       7289.08       7181.93       186.00 o                         
  10   5   3       3473.33       3437.98       207.86 o                         
  11   5   3       2109.30       2043.42       118.42 o                         
  12   5   3       4935.47       5280.01       260.44 o                         
 -12   6   3        320.90        419.67        70.11 o                         
 -11   6   3        988.40        929.51       114.58 o                         
 -10   6   3         53.62        146.67        52.92 o                         
  -9   6   3        345.09        452.74        58.47 o                         
  -8   6   3          1.91         -0.36        25.74 o                         
  -7   6   3        665.59        646.72        50.07 o                         
  -6   6   3       4485.55       4493.06       104.14 o                         
  -5   6   3      15246.54      14997.77       222.29 o                         
  -4   6   3       2638.59       2610.72        59.91 o                         
  -3   6   3       4137.18       4227.90        75.45 o                         
  -2   6   3       9459.38       9507.08       137.83 o                         
  -1   6   3      66326.48      69534.48      1171.97 o                         
   0   6   3      28838.46      29061.35       454.51 o                         
   1   6   3         69.68        162.07        22.00 o                         
   2   6   3       1143.39       1194.92        43.15 o                         
   3   6   3      14245.06      14600.22       175.86 o                         
   4   6   3      13515.56      13304.46       188.99 o                         
   5   6   3      30106.65      30247.54       409.04 o                         
   6   6   3         83.55        119.25        25.99 o                         
   7   6   3      17808.03      17561.51       316.94 o                         
   8   6   3       1889.26       1826.50        95.01 o                         
   9   6   3       2339.94       2345.19       115.35 o                         
  10   6   3        138.34        189.30        45.43 o                         
  11   6   3       2909.80       3034.18       162.61 o                         
 -12   7   3        410.67        417.89        78.85 o                         
 -11   7   3       1837.82       2096.18       142.59 o                         
 -10   7   3      12815.48      12576.50       329.40 o                         
  -9   7   3       9478.09       9333.89       363.65 o                         
  -8   7   3       3733.54       3633.86       120.27 o                         
  -7   7   3       6635.17       6584.75       158.26 o                         
  -6   7   3      11471.51      11302.99       177.72 o                         
  -5   7   3       2055.77       2157.16        58.66 o                         
  -4   7   3       3220.61       3147.14        66.73 o                         
  -3   7   3      14865.43      14420.61       229.77 o                         
  -2   7   3          9.64         44.99        11.62 o                         
  -1   7   3       7070.42       7078.01       106.09 o                         
   0   7   3       2530.17       2483.06        54.61 o                         
   1   7   3      10515.96      10877.91       139.82 o                         
   2   7   3       1543.94       1651.74        37.19 o                         
   3   7   3       4500.28       4636.47        75.34 o                         
   4   7   3      24002.20      24092.89       297.22 o                         
   5   7   3         95.61        132.58        28.84 o                         
   6   7   3       6614.06       6499.82       149.41 o                         
   7   7   3          2.18         39.85        24.51 o                         
   8   7   3       7133.13       6971.49       175.03 o                         
   9   7   3       1076.32       1314.60        98.24 o                         
  10   7   3       4235.80       4070.31       196.79 o                         
  11   7   3        279.20        391.73        64.88 o                         
 -11   8   3          7.51         -1.94        46.39 o                         
 -10   8   3       2198.55       2373.76       146.49 o                         
  -9   8   3       1573.17       1657.16       105.70 o                         
  -8   8   3       6051.83       6129.83       237.82 o                         
  -7   8   3       1095.85       1097.28        71.07 o                         
  -6   8   3      11810.95      11568.38       196.65 o                         
  -5   8   3      36445.66      35941.09       424.19 o                         
  -4   8   3       6940.80       6749.19       135.99 o                         
  -3   8   3        566.44        651.79        34.65 o                         
  -2   8   3       6446.66       6318.25        98.13 o                         
  -1   8   3      29193.15      28859.76       348.86 o                         
   0   8   3      17925.88      17555.66       211.85 o                         
   1   8   3      11218.05      11193.61       149.85 o                         
   2   8   3       6047.82       6132.68       102.97 o                         
   3   8   3      51318.82      52219.81       585.45 o                         
   4   8   3        586.23        659.26        36.32 o                         
   5   8   3       2472.69       2598.36        73.33 o                         
   6   8   3        168.54        165.89        49.31 o                         
   7   8   3        452.54        559.13        65.23 o                         
   8   8   3        538.22        618.09        75.20 o                         
   9   8   3       5688.78       5857.73       179.76 o                         
  10   8   3         65.86        108.59        44.01 o                         
  11   8   3        563.61        547.08        84.20 o                         
 -11   9   3       1586.13       1426.19       119.66 o                         
 -10   9   3       4419.58       4386.91       231.23 o                         
  -9   9   3       1903.36       2122.00       131.32 o                         
  -8   9   3       2982.46       2928.23       124.27 o                         
  -7   9   3         29.99         51.17        33.98 o                         
  -6   9   3       4439.58       4222.77       104.71 o                         
  -5   9   3       7795.93       7681.92       129.46 o                         
  -4   9   3       5929.28       5736.58       102.18 o                         
  -3   9   3        316.11        398.50        27.15 o                         
  -2   9   3       8025.40       8077.04       120.98 o                         
  -1   9   3        721.38        771.70        33.52 o                         
   0   9   3       1570.41       1546.54        41.45 o                         
   1   9   3         85.66        115.87        14.71 o                         
   2   9   3      18289.70      18696.97       235.72 o                         
   3   9   3       1322.69       1401.47        51.31 o                         
   4   9   3        479.40        428.60        31.00 o                         
   5   9   3       1539.26       1587.31        69.99 o                         
   6   9   3       3436.00       3720.78       132.38 o                         
   7   9   3       1738.43       1773.07        96.42 o                         
   8   9   3      29066.84      28757.29       605.74 o                         
   9   9   3       4893.97       4790.26       163.74 o                         
  10   9   3        636.23        575.26        71.84 o                         
  11   9   3        777.72        851.06       102.16 o                         
 -11  10   3         75.33         64.45        50.45 o                         
 -10  10   3       4509.56       4856.80       191.46 o                         
  -9  10   3        398.91        352.52        66.38 o                         
  -8  10   3        922.89       1088.17        77.83 o                         
  -7  10   3         12.82         44.85        32.82 o                         
  -6  10   3         29.97        146.98        37.20 o                         
  -5  10   3       5769.02       5887.25       123.78 o                         
  -4  10   3      30662.39      30269.00       366.34 o                         
  -3  10   3         40.62         44.81        17.06 o                         
  -2  10   3      35279.45      35081.70       405.16 o                         
  -1  10   3       5901.63       5794.94        96.92 o                         
   0  10   3      10447.91      10410.57       154.69 o                         
   1  10   3       4570.98       4711.55        89.06 o                         
   2  10   3        880.02        897.04        43.83 o                         
   3  10   3      18040.83      17961.81       260.73 o                         
   4  10   3      28983.21      30082.89       428.02 o                         
   5  10   3          5.70        124.00        36.39 o                         
   6  10   3       1537.88       1443.52        83.21 o                         
   7  10   3        148.64        211.70        40.40 o                         
   8  10   3       2203.96       2452.80       119.77 o                         
   9  10   3       3122.35       3438.89       142.40 o                         
  10  10   3          0.91         26.19        41.53 o                         
 -10  11   3        347.48        362.00        70.96 o                         
  -9  11   3      24602.23      23545.13       514.73 o                         
  -8  11   3       1098.23       1072.02        79.03 o                         
  -7  11   3      10058.41      10052.15       295.41 o                         
  -6  11   3         43.45         80.07        29.27 o                         
  -5  11   3       1617.97       1558.28        73.38 o                         
  -4  11   3        483.06        487.66        34.89 o                         
  -3  11   3       6810.08       6601.14       115.02 o                         
  -2  11   3        937.21       1110.34        56.17 o                         
  -1  11   3       8824.21       8909.79       152.92 o                         
   0  11   3       1180.68       1214.32        52.78 o                         
   1  11   3       6766.26       6746.01       125.86 o                         
   2  11   3        940.76        942.33        47.65 o                         
   3  11   3      14845.87      14857.33       229.22 o                         
   4  11   3       1510.48       1472.57        75.92 o                         
   5  11   3        510.37        529.70        54.94 o                         
   6  11   3       2391.98       2525.22       124.21 o                         
   7  11   3       2906.59       2970.63       149.98 o                         
   8  11   3         31.32         31.66        34.94 o                         
   9  11   3       8677.79       8684.14       234.76 o                         
  10  11   3          4.15         84.36        45.39 o                         
 -10  12   3        528.24        525.81        80.91 o                         
  -9  12   3        275.02        336.45        64.84 o                         
  -8  12   3         27.33         52.64        38.51 o                         
  -7  12   3        195.79        226.22        44.22 o                         
  -6  12   3       4779.13       4854.14       168.71 o                         
  -5  12   3       7059.89       7079.20       220.97 o                         
  -4  12   3       7763.49       7664.00       147.82 o                         
  -3  12   3       2323.00       2425.43        70.77 o                         
  -2  12   3      14793.33      14905.63       226.17 o                         
  -1  12   3        105.19        161.13        23.34 o                         
   0  12   3      19406.33      18997.45       279.39 o                         
   1  12   3       8635.40       8642.24       154.66 o                         
   2  12   3       1100.21       1081.99        57.10 o                         
   3  12   3      15176.58      14757.58       242.80 o                         
   4  12   3      12564.45      12885.64       258.29 o                         
   5  12   3       2256.42       2337.48       109.20 o                         
   6  12   3         15.24        102.34        37.01 o                         
   7  12   3       1947.08       1659.32       107.19 o                         
   8  12   3       1711.17       1751.52       115.84 o                         
   9  12   3       5941.29       5969.48       203.66 o                         
  -9  13   3        620.87        592.89        80.76 o                         
  -8  13   3        777.08        878.32       116.94 o                         
  -7  13   3       1393.09       1445.30        91.02 o                         
  -6  13   3       2144.51       2044.40       102.08 o                         
  -5  13   3      16670.94      17090.21       310.07 o                         
  -4  13   3       1365.90       1377.93        70.78 o                         
  -3  13   3       1553.35       1550.43        70.49 o                         
  -2  13   3       2108.82       2104.12        78.71 o                         
  -1  13   3       1659.13       1771.29        78.84 o                         
   0  13   3        943.31        985.63        71.98 o                         
   1  13   3       5451.12       5367.74       127.70 o                         
   2  13   3       1930.37       1951.55        81.42 o                         
   3  13   3        470.92        670.85        58.93 o                         
   4  13   3         25.25        104.37        30.91 o                         
   5  13   3       4007.18       3917.06       186.89 o                         
   6  13   3       1718.74       1504.47       100.34 o                         
   7  13   3       6575.08       6584.74       204.24 o                         
   8  13   3       7796.06       7558.40       231.26 o                         
   9  13   3       1349.09       1412.29       111.95 o                         
  -9  14   3        380.94        361.86        95.22 o                         
  -8  14   3       2086.81       1768.69       116.63 o                         
  -7  14   3        573.06        704.44        69.34 o                         
  -6  14   3       7925.59       8005.73       196.41 o                         
  -5  14   3      10107.81      10524.80       226.21 o                         
  -4  14   3        923.24       1016.58        75.88 o                         
  -3  14   3        521.89        591.46        51.43 o                         
  -2  14   3       1294.05       1341.32        72.86 o                         
  -1  14   3      22333.38      22134.91       360.95 o                         
   0  14   3      16521.78      16133.45       280.94 o                         
   1  14   3        816.51        846.73        57.70 o                         
   2  14   3       5070.19       5079.33       130.26 o                         
   3  14   3       9927.31       9978.66       204.31 o                         
   4  14   3        103.43        168.03        36.94 o                         
   5  14   3       4669.23       4558.63       158.34 o                         
   6  14   3        418.30        432.90        61.03 o                         
   7  14   3       3696.56       3856.12       158.52 o                         
   8  14   3        606.64        561.72        74.94 o                         
  -8  15   3       1380.71       1376.80       106.91 o                         
  -7  15   3        443.45        507.09        76.19 o                         
  -6  15   3       5156.31       5096.88       233.46 o                         
  -5  15   3        403.94        403.45        66.73 o                         
  -4  15   3        625.58        527.36        59.38 o                         
  -3  15   3        489.28        566.02        67.25 o                         
  -2  15   3        263.58        408.79        49.08 o                         
  -1  15   3        143.24        229.05        36.08 o                         
   0  15   3       2334.79       2281.82        95.85 o                         
   1  15   3        115.33        130.97        31.33 o                         
   2  15   3       2530.84       2527.53       102.08 o                         
   3  15   3        107.42        154.56        35.38 o                         
   4  15   3      15772.91      15416.90       316.16 o                         
   5  15   3        108.61        187.48        46.42 o                         
   6  15   3       5756.09       5754.14       191.95 o                         
   7  15   3         59.53         66.29        42.36 o                         
   8  15   3       1394.25       1326.13       138.42 o                         
  -7  16   3        416.15        424.30        81.56 o                         
  -6  16   3       5334.48       5558.97       182.16 o                         
  -5  16   3       4402.87       4414.41       214.67 o                         
  -4  16   3        726.87        633.70        75.82 o                         
  -3  16   3        137.37        126.77        42.75 o                         
  -2  16   3        517.07        661.13        63.28 o                         
  -1  16   3      19886.77      19707.87       421.43 o                         
   0  16   3       7124.73       7393.29       174.70 o                         
   1  16   3          1.81         67.04        35.01 o                         
   2  16   3       1816.35       1733.39        90.57 o                         
   3  16   3       4156.71       4461.62       145.15 o                         
   4  16   3          1.92         76.57        38.81 o                         
   5  16   3       8812.09       8475.87       277.25 o                         
   6  16   3         45.10         84.75        45.38 o                         
   7  16   3       3587.93       3523.50       169.75 o                         
  -6  17   3        576.11        515.22        77.65 o                         
  -5  17   3       9862.59      10124.04       292.10 o                         
  -4  17   3       1105.89       1227.56       104.37 o                         
  -3  17   3       4053.06       3861.46       162.02 o                         
  -2  17   3        192.13        248.50        53.07 o                         
  -1  17   3        961.29        937.79        75.79 o                         
   0  17   3         17.17         37.21        33.77 o                         
   1  17   3       1283.50       1256.92        80.29 o                         
   2  17   3       1398.86       1484.19        87.36 o                         
   3  17   3         84.72        143.88        40.84 o                         
   4  17   3        131.72        176.14        55.17 o                         
   5  17   3       3628.77       3768.58       169.14 o                         
   6  17   3         66.05         40.08        44.22 o                         
  -5  18   3        526.00        691.26       117.36 o                         
  -4  18   3       1960.18       1922.50       133.57 o                         
  -3  18   3        430.30        394.89        66.48 o                         
  -2  18   3       2047.87       1980.54       129.11 o                         
  -1  18   3          7.00         35.09        38.42 o                         
   0  18   3      10292.20      10319.50       251.25 o                         
   1  18   3       2030.44       1758.49       107.21 o                         
   2  18   3        793.99        854.80        71.72 o                         
   3  18   3       3233.94       3322.26       145.79 o                         
   4  18   3       4805.47       4905.94       284.01 o                         
   5  18   3        466.64        530.36        74.50 o                         
  -3  19   3       3328.37       3542.28       262.78 o                         
  -2  19   3        136.75        132.99        51.71 o                         
  -1  19   3       2170.15       2172.13       171.82 o                         
   0  19   3        669.31        660.30        79.82 o                         
   1  19   3        290.97        253.34        53.01 o                         
   2  19   3        970.07       1090.68        99.67 o                         
   3  19   3       3477.91       3332.41       177.81 o                         
 -12   0   4        142.45        169.63        61.29 o                         
 -10   0   4        369.66        364.08       151.35 o                         
  -8   0   4      22418.67      22071.13       457.55 o                         
  -6   0   4      21248.73      21160.95       484.08 o                         
  -4   0   4      12119.47      11968.56       259.54 o                         
  -2   0   4      35310.33      32930.17      1412.47 o                         
   0   0   4     361071.12     301612.94      8418.07 o                         
   2   0   4        307.13        340.73        28.34 o                         
   4   0   4       2740.89       2803.63        80.66 o                         
   6   0   4      37688.41      36659.83       796.78 o                         
   8   0   4      14089.08      13060.33       371.40 o                         
  10   0   4        490.59        567.63        88.95 o                         
  12   0   4       2243.28       2041.01       174.63 o                         
 -12   1   4       6745.09       6782.61       188.63 o                         
 -11   1   4         53.32         10.51        33.52 o                         
 -10   1   4       5781.74       5738.28       186.99 o                         
  -9   1   4       9872.53      10167.55       260.99 o                         
  -8   1   4         52.32        138.98        30.40 o                         
  -7   1   4      20539.14      20108.91       274.87 o                         
  -6   1   4       1773.63       1904.11        91.37 o                         
  -5   1   4      19765.98      18972.49       287.72 o                         
  -4   1   4      17419.06      16856.88       241.04 o                         
  -3   1   4         47.00        157.97        40.63 o                         
  -2   1   4        170.93        195.39        57.25 o                         
  -1   1   4       8038.84       7997.90       411.82 o                         
   0   1   4       5386.36       5272.31       207.30 o                         
   1   1   4       1806.01       1818.61        65.28 o                         
   2   1   4       6717.30       6838.06       160.60 o                         
   3   1   4       1533.36       1516.15        35.57 o                         
   4   1   4       5061.82       5221.08        85.75 o                         
   5   1   4      40765.10      40392.34       549.22 o                         
   6   1   4        326.78        566.23        44.08 o                         
   7   1   4         60.93        107.28        28.43 o                         
   8   1   4         89.41        269.11        84.08 o                         
   9   1   4       8024.67       8277.61       201.53 o                         
  10   1   4       5863.36       5697.92       255.12 o                         
  11   1   4       2436.79       2551.95       171.91 o                         
  12   1   4       3356.10       3496.64       137.97 o                         
 -12   2   4        104.42        105.77        49.98 o                         
 -11   2   4       2732.70       2889.46       137.27 o                         
 -10   2   4       1193.96       1200.44        86.01 o                         
  -9   2   4        227.05        277.80        45.48 o                         
  -8   2   4        667.62        624.93        45.40 o                         
  -7   2   4      14915.95      14413.31       220.01 o                         
  -6   2   4       1275.53       1285.83        54.40 o                         
  -5   2   4      26486.60      25123.72       299.89 o                         
  -4   2   4      52285.23      50879.16       532.49 o                         
  -3   2   4       5298.14       5034.81        96.89 o                         
  -2   2   4        145.80        306.52        91.56 o                         
  -1   2   4        523.88        499.48        60.23 o                         
   0   2   4      25956.38      25033.79       761.85 o                         
   1   2   4      75430.59      78290.85      2186.77 o                         
   2   2   4      40284.95      41567.62       605.62 o                         
   3   2   4       7400.96       7611.27       111.69 o                         
   4   2   4      36117.45      36369.79       401.02 o                         
   5   2   4      29208.69      28703.35       382.07 o                         
   6   2   4        999.02       1067.88        59.67 o                         
   7   2   4        163.74        177.84        33.00 o                         
   8   2   4          2.09         64.25        28.73 o                         
   9   2   4        276.95        389.16        46.36 o                         
  10   2   4       2157.24       2234.48       122.72 o                         
  11   2   4       2029.02       2023.84       104.79 o                         
  12   2   4        316.80        375.23        88.48 o                         
 -12   3   4       7068.91       7311.69       218.17 o                         
 -11   3   4       1884.73       1800.42       134.99 o                         
 -10   3   4       1925.64       1994.31       121.94 o                         
  -9   3   4       7317.89       7274.30       179.70 o                         
  -8   3   4      23035.82      23279.87       337.82 o                         
  -7   3   4        779.89        844.29        48.24 o                         
  -6   3   4       1254.24       1341.58        61.99 o                         
  -5   3   4       2264.82       2287.36        56.92 o                         
  -4   3   4      23449.84      22858.00       289.05 o                         
  -3   3   4      36096.78      35359.07       523.29 o                         
  -2   3   4        905.97        990.05        51.97 o                         
  -1   3   4      24369.42      23983.10       541.39 o                         
   0   3   4        163.97        317.76        51.57 o                         
   1   3   4      48622.90      50089.79       864.25 o                         
   2   3   4       1992.22       2144.40        54.45 o                         
   3   3   4      16344.65      16547.53       228.50 o                         
   4   3   4       7555.95       7307.59       108.17 o                         
   5   3   4       5061.87       4945.86        87.71 o                         
   6   3   4       9350.44       9518.91       171.55 o                         
   7   3   4      11112.25      11156.16       202.88 o                         
   8   3   4       7415.37       7221.33       159.09 o                         
   9   3   4       9384.41       8943.96       192.66 o                         
  10   3   4      15182.55      14721.77       442.87 o                         
  11   3   4        799.64        783.47        87.86 o                         
  12   3   4        889.90       1021.89        89.22 o                         
 -12   4   4          0.29          5.22        45.92 o                         
 -11   4   4       2560.57       2639.68       154.91 o                         
 -10   4   4        494.91        552.42        69.92 o                         
  -9   4   4       8283.56       8015.41       199.83 o                         
  -8   4   4       2218.36       2231.42       113.62 o                         
  -7   4   4         87.16        133.36        26.65 o                         
  -6   4   4       1745.58       1895.95        70.48 o                         
  -5   4   4       5018.23       5049.20       111.15 o                         
  -4   4   4       1774.02       1874.41        49.76 o                         
  -3   4   4      44482.56      43046.40       608.58 o                         
  -2   4   4      12941.75      13364.69       298.51 o                         
  -1   4   4      24619.91      23824.41       448.80 o                         
   0   4   4      15905.90      16538.23       296.74 o                         
   1   4   4      85175.12      90483.57      1173.15 o                         
   2   4   4       2267.75       2456.50        52.75 o                         
   3   4   4       5132.93       5346.25        80.66 o                         
   4   4   4       2017.06       2211.07        49.95 o                         
   5   4   4      21840.67      21314.18       320.75 o                         
   6   4   4       2772.92       2733.09        86.19 o                         
   7   4   4       6325.75       6104.21       148.38 o                         
   8   4   4       2580.85       2755.80       114.80 o                         
   9   4   4       8965.84       8765.51       210.06 o                         
  10   4   4        574.20        616.41        65.93 o                         
  11   4   4        547.81        620.32        69.66 o                         
  12   4   4        184.53        259.77        56.46 o                         
 -12   5   4        745.97        833.70        89.89 o                         
 -11   5   4        474.89        634.64        82.31 o                         
 -10   5   4        340.18        377.91        64.90 o                         
  -9   5   4       7448.22       7605.18       206.71 o                         
  -8   5   4      37754.76      37470.37       509.95 o                         
  -7   5   4       1416.23       1445.03        63.84 o                         
  -6   5   4       4273.89       4075.38        98.94 o                         
  -5   5   4        391.48        427.95        30.43 o                         
  -4   5   4       1862.16       1890.22        56.54 o                         
  -3   5   4      12918.72      13148.98       184.70 o                         
  -2   5   4       5017.18       5093.37        99.11 o                         
  -1   5   4       4966.26       5046.74       118.59 o                         
   0   5   4        128.58        311.24        43.74 o                         
   1   5   4       7163.31       7310.94       114.60 o                         
   2   5   4         14.05        182.17        31.60 o                         
   3   5   4       3591.05       3675.37        62.28 o                         
   4   5   4       4537.08       4481.12        71.81 o                         
   5   5   4          3.07        164.70        40.61 o                         
   6   5   4       9935.82       9977.05       195.51 o                         
   7   5   4       5631.66       5577.09       141.11 o                         
   8   5   4      12248.05      11868.15       246.66 o                         
   9   5   4       6721.01       6237.62       170.06 o                         
  10   5   4       4167.33       4328.20       148.89 o                         
  11   5   4         28.38         51.42        39.94 o                         
 -12   6   4         89.41        141.73        53.98 o                         
 -11   6   4          1.62         28.25        46.69 o                         
 -10   6   4       2083.32       1765.92       124.22 o                         
  -9   6   4        883.60        841.36        76.24 o                         
  -8   6   4        304.40        430.87        55.10 o                         
  -7   6   4       1464.41       1450.77        73.22 o                         
  -6   6   4       5805.60       5853.36       118.98 o                         
  -5   6   4       4582.73       4422.44        95.28 o                         
  -4   6   4      68340.70      67853.34       762.95 o                         
  -3   6   4      14017.17      13662.50       193.93 o                         
  -2   6   4       7020.80       7010.83       110.05 o                         
  -1   6   4       6563.48       6516.24       117.97 o                         
   0   6   4       8020.04       8143.22       139.89 o                         
   1   6   4      20482.07      20802.90       236.94 o                         
   2   6   4      46779.79      48920.11       493.55 o                         
   3   6   4       2049.45       2110.98        43.39 o                         
   4   6   4      61166.84      62678.76       668.11 o                         
   5   6   4       7540.29       7709.92       146.37 o                         
   6   6   4          3.25         59.40        22.96 o                         
   7   6   4         32.94         83.27        28.79 o                         
   8   6   4       1777.00       1846.82        93.96 o                         
   9   6   4        383.41        395.04        51.77 o                         
  10   6   4       4146.88       4112.79       145.90 o                         
  11   6   4          1.21         71.05        42.77 o                         
 -12   7   4       4695.81       4950.62       191.06 o                         
 -11   7   4        965.06       1033.20       102.65 o                         
 -10   7   4       1987.89       1969.54       131.97 o                         
  -9   7   4      18596.39      18821.29       383.84 o                         
  -8   7   4        321.66        469.76        51.04 o                         
  -7   7   4       2643.54       2585.05        94.46 o                         
  -6   7   4       3991.96       4008.42        92.27 o                         
  -5   7   4       2569.18       2568.26       109.35 o                         
  -4   7   4       9084.91       8838.40       137.24 o                         
  -3   7   4      14165.37      14094.14       189.12 o                         
  -2   7   4         67.09        119.45        28.42 o                         
  -1   7   4       4600.12       4567.52        76.22 o                         
   0   7   4         24.89         57.85        12.94 o                         
   1   7   4      14894.93      14930.27       174.30 o                         
   2   7   4          3.45         33.22        10.81 o                         
   3   7   4      12825.41      13023.40       162.85 o                         
   4   7   4       2704.74       2709.53        56.10 o                         
   5   7   4       4516.07       4614.52       106.27 o                         
   6   7   4        261.84        299.75        34.95 o                         
   7   7   4       4524.17       4672.80       128.71 o                         
   8   7   4         21.56         50.78        29.50 o                         
   9   7   4      20798.03      20644.03       454.38 o                         
  10   7   4       1894.43       1827.61       116.37 o                         
  11   7   4         75.53        158.53        50.33 o                         
 -11   8   4       1764.04       1838.55       231.77 o                         
 -10   8   4          4.80        -34.57        38.65 o                         
  -9   8   4       4128.78       4299.86       152.92 o                         
  -8   8   4       7398.52       7241.16       323.78 o                         
  -7   8   4       2625.52       2735.25        96.84 o                         
  -6   8   4       3692.78       3749.06        90.45 o                         
  -5   8   4         45.31         73.64        18.53 o                         
  -4   8   4      16411.55      15939.47       211.60 o                         
  -3   8   4       4172.82       4198.45        80.88 o                         
  -2   8   4       8536.85       8419.66       125.94 o                         
  -1   8   4       2420.87       2399.01        52.23 o                         
   0   8   4      80436.72      81995.21       872.34 o                         
   1   8   4       1691.58       1806.16        54.05 o                         
   2   8   4       3591.36       3632.55        67.78 o                         
   3   8   4        552.18        614.36        39.70 o                         
   4   8   4       5842.73       5916.22       112.26 o                         
   5   8   4        173.61        213.45        28.86 o                         
   6   8   4      13766.68      13841.82       256.47 o                         
   7   8   4       1535.24       1546.84        82.03 o                         
   8   8   4       3255.99       3072.58       115.78 o                         
   9   8   4       3819.08       4129.78       147.74 o                         
  10   8   4         39.52         87.26        42.77 o                         
  11   8   4       1040.79        935.95        88.91 o                         
 -11   9   4          4.35         44.13        51.33 o                         
 -10   9   4        295.51        253.40        60.94 o                         
  -9   9   4       3792.29       4040.36       156.53 o                         
  -8   9   4       6360.42       6199.19       174.71 o                         
  -7   9   4      18997.39      18953.88       337.65 o                         
  -6   9   4       1015.09       1101.05        59.75 o                         
  -5   9   4      17337.28      17241.29       234.89 o                         
  -4   9   4       2872.72       2930.42        69.18 o                         
  -3   9   4       1374.16       1357.35        49.88 o                         
  -2   9   4         91.99        130.08        17.17 o                         
  -1   9   4      10094.92       9779.41       137.15 o                         
   0   9   4        263.59        259.54        20.58 o                         
   1   9   4       8443.02       8444.53       136.28 o                         
   2   9   4       2531.52       2602.17        60.00 o                         
   3   9   4      10097.38      10177.99       147.73 o                         
   4   9   4        963.98       1028.82        49.82 o                         
   5   9   4      37465.38      37710.27       583.02 o                         
   6   9   4       3471.68       3476.47       123.77 o                         
   7   9   4       3214.11       3179.89       115.16 o                         
   8   9   4       1282.93       1205.13        85.37 o                         
   9   9   4       1492.51       1399.46        97.91 o                         
  10   9   4       2892.33       2807.43       175.15 o                         
 -11  10   4        984.66        863.19        99.01 o                         
 -10  10   4          3.62          5.70        42.80 o                         
  -9  10   4         80.28        123.30        44.03 o                         
  -8  10   4       1496.71       1388.58        87.79 o                         
  -7  10   4       9979.70       9901.76       216.42 o                         
  -6  10   4       2593.17       2439.38       104.08 o                         
  -5  10   4      15985.04      15501.28       219.62 o                         
  -4  10   4       1241.66       1304.14        53.59 o                         
  -3  10   4       6178.04       6107.01       106.66 o                         
  -2  10   4       8189.85       7957.73       124.22 o                         
  -1  10   4       3378.56       3316.71        68.33 o                         
   0  10   4      25275.38      25132.75       339.70 o                         
   1  10   4      41158.88      40406.01       486.27 o                         
   2  10   4         96.25        194.31        30.88 o                         
   3  10   4       4066.31       4194.94        92.67 o                         
   4  10   4          1.14         64.51        21.75 o                         
   5  10   4      22747.70      23296.08       503.22 o                         
   6  10   4       6558.73       6551.18       208.43 o                         
   7  10   4         41.11         79.72        32.10 o                         
   8  10   4       2812.27       2921.30       125.59 o                         
   9  10   4          4.29         10.83        34.40 o                         
  10  10   4        143.09        205.55        52.45 o                         
 -10  11   4       5444.47       5600.65       219.57 o                         
  -9  11   4        309.85        374.91        62.02 o                         
  -8  11   4       2844.47       2937.90       131.08 o                         
  -7  11   4        241.37        281.51        45.01 o                         
  -6  11   4        914.41        918.60        65.55 o                         
  -5  11   4        623.23        604.92        47.80 o                         
  -4  11   4      18357.83      18157.08       253.75 o                         
  -3  11   4       4072.38       3912.43        84.14 o                         
  -2  11   4          5.63         84.04        18.66 o                         
  -1  11   4        825.80        849.89        46.01 o                         
   0  11   4        251.72        290.37        34.38 o                         
   1  11   4       2413.20       2473.79        64.16 o                         
   2  11   4       1070.45       1082.92        48.49 o                         
   3  11   4       2252.10       2264.73        75.67 o                         
   4  11   4       6053.00       6123.89       199.12 o                         
   5  11   4        167.86        171.86        36.16 o                         
   6  11   4       1770.95       1811.22       102.58 o                         
   7  11   4        130.88        207.12        43.61 o                         
   8  11   4        988.74       1048.34        82.40 o                         
   9  11   4       1207.91       1159.11        92.30 o                         
  10  11   4      13366.61      13234.84       437.49 o                         
 -10  12   4        744.53        787.91        92.60 o                         
  -9  12   4       1022.21       1097.60       127.62 o                         
  -8  12   4       4184.48       4670.21       149.94 o                         
  -7  12   4       1749.46       1755.69        97.19 o                         
  -6  12   4       3562.18       3583.70       118.47 o                         
  -5  12   4       9697.38       9718.96       189.22 o                         
  -4  12   4       2533.39       2581.99        95.65 o                         
  -3  12   4       9746.92       9824.33       177.95 o                         
  -2  12   4      12149.95      11870.95       206.92 o                         
  -1  12   4       6278.71       6130.13       135.08 o                         
   0  12   4      20441.05      19975.84       303.28 o                         
   1  12   4      23887.21      24038.30       353.89 o                         
   2  12   4       3378.92       3435.27       128.79 o                         
   3  12   4       1069.85       1131.51        63.61 o                         
   4  12   4       2790.52       2848.41       113.31 o                         
   5  12   4      13024.89      12813.95       290.10 o                         
   6  12   4       7107.36       7137.54       200.90 o                         
   7  12   4        117.22         96.07        38.80 o                         
   8  12   4       4025.03       3930.26       153.37 o                         
   9  12   4        879.94        963.30       106.45 o                         
  -9  13   4       2087.35       2218.28       156.00 o                         
  -8  13   4      11102.13      10597.06       247.77 o                         
  -7  13   4       4422.13       4712.74       147.57 o                         
  -6  13   4        335.13        346.29        49.32 o                         
  -5  13   4       6509.27       6496.98       178.30 o                         
  -4  13   4        186.42        198.04        34.70 o                         
  -3  13   4        540.32        613.67        46.38 o                         
  -2  13   4       1797.20       1984.99        85.96 o                         
  -1  13   4       1119.95       1119.09        63.30 o                         
   0  13   4         88.90         67.26        23.82 o                         
   1  13   4       1948.13       1979.35        83.84 o                         
   2  13   4         33.18         64.18        24.49 o                         
   3  13   4       1669.61       1862.21        99.81 o                         
   4  13   4       1611.43       1506.19        92.55 o                         
   5  13   4      10245.38      10238.39       290.55 o                         
   6  13   4       3205.37       3272.41       141.08 o                         
   7  13   4        158.03        200.04        47.62 o                         
   8  13   4       4449.20       4395.89       215.51 o                         
   9  13   4       1418.87       1633.45       119.03 o                         
  -9  14   4       1614.66       1869.37       143.75 o                         
  -8  14   4        719.90        830.04        84.40 o                         
  -7  14   4       1158.03       1210.08       127.41 o                         
  -6  14   4        263.13        320.05        53.70 o                         
  -5  14   4        268.04        348.95        56.55 o                         
  -4  14   4      13166.33      12564.33       271.66 o                         
  -3  14   4       6109.58       5954.72       154.66 o                         
  -2  14   4        122.12        208.10        34.40 o                         
  -1  14   4       3441.62       3508.86       104.66 o                         
   0  14   4       8380.57       8017.11       171.38 o                         
   1  14   4       2272.81       2363.44        91.73 o                         
   2  14   4       7498.04       7166.65       161.66 o                         
   3  14   4         25.98        104.86        31.84 o                         
   4  14   4      11078.32      11019.70       268.32 o                         
   5  14   4        768.85        779.35        73.87 o                         
   6  14   4       1640.69       1731.59       111.73 o                         
   7  14   4        942.13        929.23       101.13 o                         
   8  14   4         32.82        209.66        54.89 o                         
  -8  15   4        217.42        223.13        62.36 o                         
  -7  15   4        310.18        298.63        58.31 o                         
  -6  15   4          2.33         24.67        36.45 o                         
  -5  15   4          7.77         34.78        38.78 o                         
  -4  15   4         50.11         95.21        41.12 o                         
  -3  15   4      13237.08      13010.36       279.77 o                         
  -2  15   4          8.69         34.92        28.17 o                         
  -1  15   4       4987.34       4620.80       128.08 o                         
   0  15   4        350.24        341.24        42.27 o                         
   1  15   4       9338.46       9669.23       201.60 o                         
   2  15   4        195.05        170.54        35.17 o                         
   3  15   4       8686.27       8461.35       206.13 o                         
   4  15   4        409.38        467.41        60.19 o                         
   5  15   4         79.40         72.52        39.59 o                         
   6  15   4         10.98         22.72        37.14 o                         
   7  15   4       3188.97       3241.91       152.16 o                         
  -7  16   4        202.52        215.22        65.54 o                         
  -6  16   4        455.18        362.09        67.44 o                         
  -5  16   4         57.88         82.92        47.64 o                         
  -4  16   4      17371.74      17213.06       508.93 o                         
  -3  16   4       2332.51       2322.00       133.35 o                         
  -2  16   4        169.74        352.99        65.93 o                         
  -1  16   4       1086.87       1142.80        73.52 o                         
   0  16   4       3290.30       3169.81       112.18 o                         
   1  16   4       2617.36       2806.16       134.95 o                         
   2  16   4       9726.21       9621.10       208.95 o                         
   3  16   4        350.38        378.80        51.38 o                         
   4  16   4       8816.36       8618.15       240.67 o                         
   5  16   4        351.98        444.69        64.40 o                         
   6  16   4        173.82        145.69        49.36 o                         
   7  16   4        478.13        612.76        78.14 o                         
  -6  17   4       2117.25       2062.80       143.91 o                         
  -5  17   4       1241.13       1346.98       113.49 o                         
  -4  17   4        177.90        235.35        61.33 o                         
  -3  17   4        588.94        660.77        77.73 o                         
  -2  17   4        678.65        692.06        68.36 o                         
  -1  17   4       1038.44       1154.60        83.58 o                         
   0  17   4        140.26        170.34        38.94 o                         
   1  17   4        583.08        608.92        59.42 o                         
   2  17   4        251.12        229.84        47.34 o                         
   3  17   4          6.73         16.80        35.60 o                         
   4  17   4        138.65        220.41        67.49 o                         
   5  17   4       3836.39       3637.00       157.60 o                         
   6  17   4       2681.46       2704.18       151.97 o                         
  -5  18   4       2147.78       2191.65       147.82 o                         
  -4  18   4        297.06        383.61        70.22 o                         
  -3  18   4       5349.30       5184.63       192.51 o                         
  -2  18   4       4023.80       4053.39       305.24 o                         
  -1  18   4       3222.80       3496.62       144.62 o                         
   0  18   4       8389.72       8461.53       221.95 o                         
   1  18   4       8724.21       8647.62       206.41 o                         
   2  18   4       1175.89       1410.81       129.63 o                         
   3  18   4        698.28        852.07        90.19 o                         
   4  18   4       1344.77       1276.81       105.52 o                         
  -3  19   4        180.68        223.24        61.68 o                         
  -2  19   4          0.23         56.86        46.91 o                         
  -1  19   4       2026.60       2118.96       139.54 o                         
   0  19   4        289.45        407.38        60.25 o                         
   1  19   4       2267.62       2506.48       147.64 o                         
   2  19   4        376.41        285.71        56.81 o                         
   3  19   4        664.98        724.28        85.08 o                         
 -11   0   5       3500.18       3924.02       218.18 o                         
  -9   0   5      10083.88       9511.78       303.74 o                         
  -7   0   5        204.47        260.90        46.50 o                         
  -5   0   5      19068.81      18378.90       402.42 o                         
  -3   0   5     152204.38     144325.14      2836.65 o                         
  -1   0   5       1172.77       1335.39       139.95 o                         
   1   0   5      47306.41      47337.00      4652.34 o                         
   3   0   5      70688.09      70157.78      1673.81 o                         
   5   0   5      16329.35      16047.43       665.65 o                         
   7   0   5       3066.61       3358.70       146.29 o                         
   9   0   5        267.32        240.41        62.31 o                         
  11   0   5        219.76        358.87        87.79 o                         
 -12   1   5       4478.81       4734.53       158.21 o                         
 -11   1   5        457.20        438.91        60.72 o                         
 -10   1   5      11264.14      11616.46       274.81 o                         
  -9   1   5        123.44        220.31        37.78 o                         
  -8   1   5      28159.91      27177.27       360.15 o                         
  -7   1   5       4057.73       3963.11       100.65 o                         
  -6   1   5        994.29       1003.45        52.08 o                         
  -5   1   5          2.98         66.63        27.77 o                         
  -4   1   5        272.92        374.12        29.72 o                         
  -3   1   5       9578.70       9333.62       267.45 o                         
  -2   1   5      25714.28      25204.87       490.39 o                         
  -1   1   5       8280.20       8130.58       781.51 o                         
   0   1   5       7572.03       7125.30       274.97 o                         
   1   1   5      12312.78      11827.16       263.48 o                         
   2   1   5      13683.50      13725.75       251.74 o                         
   3   1   5       4612.42       4704.65        77.87 o                         
   4   1   5       3087.71       3125.02        57.15 o                         
   5   1   5       1837.14       1811.12        46.24 o                         
   6   1   5      14657.57      14019.92       250.94 o                         
   7   1   5      19365.59      18990.98       332.07 o                         
   8   1   5       1362.60       1336.07        78.93 o                         
   9   1   5       7067.43       7248.41       345.47 o                         
  10   1   5      14414.75      14671.85       583.68 o                         
  11   1   5         21.09         47.55        35.83 o                         
  12   1   5       3302.58       3351.70       136.90 o                         
 -12   2   5        707.67        818.91        83.73 o                         
 -11   2   5        604.17        596.11        66.40 o                         
 -10   2   5        410.25        477.56        59.32 o                         
  -9   2   5       1171.86       1378.35        73.50 o                         
  -8   2   5       4311.47       4242.02        97.21 o                         
  -7   2   5      14645.43      14292.54       202.96 o                         
  -6   2   5       5680.62       5648.35       114.90 o                         
  -5   2   5       1631.87       1669.14        52.26 o                         
  -4   2   5      20486.89      19840.24       271.42 o                         
  -3   2   5       4129.45       3943.28        98.58 o                         
  -2   2   5      56825.07      57048.92      1034.35 o                         
  -1   2   5      27030.33      25407.99       672.68 o                         
   0   2   5        451.19        395.93        57.61 o                         
   1   2   5      66311.86      68861.52      1743.13 o                         
   2   2   5      69865.73      72240.32      1400.45 o                         
   3   2   5       4348.01       4380.14        82.13 o                         
   4   2   5      13323.54      13113.02       160.48 o                         
   5   2   5       1855.66       1932.78        48.23 o                         
   6   2   5       1444.31       1439.31        81.20 o                         
   7   2   5       7469.84       7333.00       166.04 o                         
   8   2   5       7453.23       7327.73       176.29 o                         
   9   2   5        112.51        114.83        34.00 o                         
  10   2   5       6372.37       6637.12       367.22 o                         
  11   2   5          2.12         41.55        38.70 o                         
  12   2   5       2435.53       2551.94       201.94 o                         
 -12   3   5       6881.58       6956.54       224.70 o                         
 -11   3   5       9971.81       9731.62       265.83 o                         
 -10   3   5       1048.84       1016.71       122.14 o                         
  -9   3   5        591.76        638.16        66.11 o                         
  -8   3   5       3155.48       3089.81        88.41 o                         
  -7   3   5      25530.87      24441.35       322.95 o                         
  -6   3   5      18571.67      17794.86       243.52 o                         
  -5   3   5       1181.69       1214.65        50.60 o                         
  -4   3   5      27912.25      27678.22       338.48 o                         
  -3   3   5       5248.72       4955.97       109.83 o                         
  -2   3   5       4648.38       4181.85       130.82 o                         
  -1   3   5        356.65        501.14        46.23 o                         
   0   3   5      21168.10      21208.43       370.18 o                         
   1   3   5        820.35        902.91        45.45 o                         
   2   3   5      12228.02      12817.63       198.33 o                         
   3   3   5       1983.93       2055.02        44.23 o                         
   4   3   5       3338.90       3306.43        56.15 o                         
   5   3   5       4400.19       4489.90        76.86 o                         
   6   3   5      10346.44       9852.64       197.12 o                         
   7   3   5      15554.49      15253.00       280.40 o                         
   8   3   5        346.06        342.78        40.15 o                         
   9   3   5       3280.69       3326.80       121.16 o                         
  10   3   5        788.81        861.85        76.23 o                         
  11   3   5       7575.95       7555.18       349.17 o                         
  12   3   5         16.17         30.51        45.18 o                         
 -12   4   5        143.41        103.01        55.11 o                         
 -11   4   5        719.37        730.76        86.81 o                         
 -10   4   5        140.70        233.88        66.67 o                         
  -9   4   5       1770.35       1832.14        95.26 o                         
  -8   4   5       4627.30       4778.39       116.70 o                         
  -7   4   5       2630.53       2706.11        86.23 o                         
  -6   4   5       4613.49       4356.55       118.53 o                         
  -5   4   5       4133.65       4028.97        84.95 o                         
  -4   4   5      14751.13      13957.56       191.07 o                         
  -3   4   5       5563.62       5458.62       150.80 o                         
  -2   4   5     115545.43     119092.20      1756.00 o                         
  -1   4   5       3877.79       3905.34       107.08 o                         
   0   4   5      25911.99      26357.47       427.03 o                         
   1   4   5        583.52        634.96        27.61 o                         
   2   4   5      27689.60      28050.56       334.73 o                         
   3   4   5       4651.76       4804.88        77.50 o                         
   4   4   5       9383.01       9590.12       124.62 o                         
   5   4   5        593.58        671.56        34.97 o                         
   6   4   5      42723.75      41554.50       626.60 o                         
   7   4   5          7.93         79.34        26.94 o                         
   8   4   5       3179.16       3337.42       112.96 o                         
   9   4   5          0.05         45.29        31.89 o                         
  10   4   5        786.06        926.54        92.58 o                         
  11   4   5        109.82        110.08        45.12 o                         
 -12   5   5       4705.74       4832.20       196.88 o                         
 -11   5   5      12154.42      11857.03       325.27 o                         
 -10   5   5        140.25        320.41        57.84 o                         
  -9   5   5       2443.49       2389.46       115.05 o                         
  -8   5   5        490.96        576.19        51.01 o                         
  -7   5   5      17034.56      16403.95       253.71 o                         
  -6   5   5       4182.88       4083.10        92.06 o                         
  -5   5   5         97.17        208.32        24.17 o                         
  -4   5   5      11674.34      11707.41       167.48 o                         
  -3   5   5        227.01        319.17        25.12 o                         
  -2   5   5        181.63        322.79        36.67 o                         
  -1   5   5       2781.32       2591.07        64.28 o                         
   0   5   5       1539.26       1608.93        41.23 o                         
   1   5   5       3057.26       3193.73        58.51 o                         
   2   5   5        253.34        372.17        41.33 o                         
   3   5   5      21840.51      22551.97       263.82 o                         
   4   5   5       1889.92       1994.36        47.86 o                         
   5   5   5      25719.18      25503.72       325.75 o                         
   6   5   5      10225.95      10280.97       199.13 o                         
   7   5   5       1405.50       1448.99        75.48 o                         
   8   5   5         59.61         50.74        29.16 o                         
   9   5   5         24.86        118.00        36.94 o                         
  10   5   5       2740.67       2743.05       129.00 o                         
  11   5   5      18319.79      18065.19       662.73 o                         
 -12   6   5          0.95          5.77        47.91 o                         
 -11   6   5       2503.22       2404.99       152.06 o                         
 -10   6   5         55.81         51.64        39.16 o                         
  -9   6   5       2579.10       2689.44       121.36 o                         
  -8   6   5       1224.41       1393.25        77.37 o                         
  -7   6   5      34682.18      34803.09       462.52 o                         
  -6   6   5       2011.52       2096.56        72.31 o                         
  -5   6   5      13152.69      12748.39       200.19 o                         
  -4   6   5       6660.26       6776.93       116.53 o                         
  -3   6   5       2819.89       2833.17        60.84 o                         
  -2   6   5      21491.44      21225.99       259.48 o                         
  -1   6   5      48021.50      47811.26       571.16 o                         
   0   6   5       3537.25       3585.40        61.99 o                         
   1   6   5      99628.89     105144.79      1099.21 o                         
   2   6   5      19981.32      20352.71       227.39 o                         
   3   6   5        303.47        378.18        19.68 o                         
   4   6   5         45.69         75.79        17.85 o                         
   5   6   5        588.40        713.70        53.50 o                         
   6   6   5       7994.17       7934.09       166.72 o                         
   7   6   5       9409.61       9216.64       195.61 o                         
   8   6   5         78.72        109.31        32.84 o                         
   9   6   5        989.27        924.15        72.18 o                         
  10   6   5         76.25         96.00        40.35 o                         
  11   6   5         67.79        114.08        46.27 o                         
 -12   7   5      13038.71      13766.27       369.31 o                         
 -11   7   5         29.95         45.32        45.97 o                         
 -10   7   5        960.68       1032.33        90.22 o                         
  -9   7   5        332.32        378.03        51.30 o                         
  -8   7   5       3963.71       3982.92       119.57 o                         
  -7   7   5       1181.08       1254.31        64.22 o                         
  -6   7   5      13571.67      13363.49       212.57 o                         
  -5   7   5        524.10        472.47        34.20 o                         
  -4   7   5      16268.66      16362.96       222.13 o                         
  -3   7   5       4612.74       4549.48        79.58 o                         
  -2   7   5          2.85         66.85        20.76 o                         
  -1   7   5       2443.03       2479.66        57.62 o                         
   0   7   5       4164.50       4283.33        73.16 o                         
   1   7   5       9377.42       9613.66       125.51 o                         
   2   7   5        261.63        292.89        18.73 o                         
   3   7   5       2078.64       2137.95        49.40 o                         
   4   7   5       1250.21       1242.89        43.76 o                         
   5   7   5       2334.06       2282.07        64.22 o                         
   6   7   5      24172.21      24087.84       394.26 o                         
   7   7   5       7715.39       7640.38       189.98 o                         
   8   7   5        373.03        452.36        51.50 o                         
   9   7   5       3632.34       3841.87       152.25 o                         
  10   7   5       9528.83       9445.42       271.65 o                         
  11   7   5        348.45        341.74        61.51 o                         
 -11   8   5        654.92        725.91        89.64 o                         
 -10   8   5         70.55        116.90        47.67 o                         
  -9   8   5       2108.41       2203.42       113.51 o                         
  -8   8   5         29.77         54.41        30.82 o                         
  -7   8   5       2943.82       2981.99        98.75 o                         
  -6   8   5        167.57        166.53        26.46 o                         
  -5   8   5       2405.04       2394.11        67.57 o                         
  -4   8   5          9.15        105.84        20.18 o                         
  -3   8   5      51320.85      49272.56       540.85 o                         
  -2   8   5       8334.57       8182.65       124.54 o                         
  -1   8   5        776.21        867.59        35.91 o                         
   0   8   5       9687.02       9706.51       146.08 o                         
   1   8   5      34549.73      35131.84       363.34 o                         
   2   8   5        698.48        727.82        29.91 o                         
   3   8   5      25995.80      26303.32       321.32 o                         
   4   8   5       4986.76       5025.53       101.58 o                         
   5   8   5      10009.43      10414.26       189.41 o                         
   6   8   5       9393.45       9876.18       200.01 o                         
   7   8   5       4008.23       4126.15       121.86 o                         
   8   8   5       4588.22       4426.85       209.74 o                         
   9   8   5        250.00        368.93        55.35 o                         
  10   8   5       2609.66       2761.78       216.55 o                         
  11   8   5         79.98        125.49        50.11 o                         
 -11   9   5       3012.96       3119.51       189.56 o                         
 -10   9   5      11993.52      12093.77       396.12 o                         
  -9   9   5        551.33        576.67        77.40 o                         
  -8   9   5      18066.33      17749.37       348.19 o                         
  -7   9   5       4902.22       4976.71       129.48 o                         
  -6   9   5          1.15         40.43        20.82 o                         
  -5   9   5         17.41         35.01        18.16 o                         
  -4   9   5       3294.70       3381.36        75.90 o                         
  -3   9   5       1815.21       1818.86        56.00 o                         
  -2   9   5      28260.07      27794.58       340.77 o                         
  -1   9   5         16.75         57.12        13.98 o                         
   0   9   5       8470.17       8301.98       129.10 o                         
   1   9   5        179.91        258.02        27.16 o                         
   2   9   5       8963.58       8897.48       140.98 o                         
   3   9   5        621.37        647.18        35.28 o                         
   4   9   5       7806.97       7569.70       144.57 o                         
   5   9   5       1802.26       2059.85        73.41 o                         
   6   9   5       2342.73       2441.68        88.58 o                         
   7   9   5       4126.67       4131.60       177.34 o                         
   8   9   5       1389.20       1625.50        96.96 o                         
   9   9   5        740.66        773.07        73.23 o                         
  10   9   5       7914.58       7972.50       223.48 o                         
 -11  10   5        543.27        445.74        78.42 o                         
 -10  10   5         60.60         84.84        51.33 o                         
  -9  10   5        933.47       1097.52        84.17 o                         
  -8  10   5       2495.98       2779.13       125.47 o                         
  -7  10   5         69.61        186.54        37.68 o                         
  -6  10   5       3051.96       3085.81       141.73 o                         
  -5  10   5       4549.69       4635.55       101.88 o                         
  -4  10   5       8967.00       8936.63       144.79 o                         
  -3  10   5      18865.76      18834.67       259.85 o                         
  -2  10   5      21441.35      20741.27       276.24 o                         
  -1  10   5        842.31        935.04        43.21 o                         
   0  10   5        232.30        249.05        23.63 o                         
   1  10   5       2349.89       2464.64        87.23 o                         
   2  10   5      34872.03      34618.28       411.07 o                         
   3  10   5       9954.99      10268.67       162.53 o                         
   4  10   5       2589.99       2835.55        93.21 o                         
   5  10   5       4911.12       5220.81       139.32 o                         
   6  10   5        982.50       1038.71        70.28 o                         
   7  10   5        379.79        404.95        50.98 o                         
   8  10   5       5113.91       5017.31       226.67 o                         
   9  10   5        102.38        152.00        46.93 o                         
  10  10   5       4030.94       3910.82       203.71 o                         
 -10  11   5         88.94         59.06        50.72 o                         
  -9  11   5         84.51        148.61        44.12 o                         
  -8  11   5        316.51        367.38        52.70 o                         
  -7  11   5      14808.98      14591.52       288.31 o                         
  -6  11   5       3458.91       3584.47       107.05 o                         
  -5  11   5        418.35        459.97        39.69 o                         
  -4  11   5       1840.34       1885.45        74.27 o                         
  -3  11   5       8945.37       8829.35       156.09 o                         
  -2  11   5        551.67        570.18        39.40 o                         
  -1  11   5       1136.54       1102.68        52.91 o                         
   0  11   5       2191.63       2262.67        62.67 o                         
   1  11   5       7466.70       7439.54       127.70 o                         
   2  11   5        284.60        334.67        30.68 o                         
   3  11   5       1101.90       1107.10        53.66 o                         
   4  11   5          2.23         20.47        23.49 o                         
   5  11   5          1.50         44.78        27.98 o                         
   6  11   5       1180.18       1288.78        85.93 o                         
   7  11   5      20797.79      20914.56       433.19 o                         
   8  11   5        227.71        307.57        53.54 o                         
   9  11   5       8757.34       8806.11       250.15 o                         
  10  11   5         56.89        139.27        50.29 o                         
 -10  12   5         39.27        131.32        60.41 o                         
  -9  12   5       3389.30       3537.57       202.37 o                         
  -8  12   5       2225.92       2212.63       116.54 o                         
  -7  12   5       2251.01       2345.24       117.70 o                         
  -6  12   5       2820.10       2817.84       106.46 o                         
  -5  12   5       6247.16       5992.81       138.66 o                         
  -4  12   5       6827.64       7114.79       149.26 o                         
  -3  12   5      15525.60      14727.91       260.38 o                         
  -2  12   5      19495.69      18780.45       309.48 o                         
  -1  12   5       3767.13       3671.68        99.62 o                         
   0  12   5       2118.81       2192.72        73.70 o                         
   1  12   5         28.77        107.70        21.84 o                         
   2  12   5      21249.89      21305.54       302.23 o                         
   3  12   5       7455.60       7405.45       170.68 o                         
   4  12   5         37.48        104.29        32.50 o                         
   5  12   5       2304.32       2410.29       226.26 o                         
   6  12   5       5242.91       5562.28       171.67 o                         
   7  12   5          2.93         63.44        37.40 o                         
   8  12   5        716.91        660.95        73.49 o                         
   9  12   5        121.10        113.90        50.33 o                         
  -9  13   5        666.88        844.26        97.00 o                         
  -8  13   5       7742.47       8009.54       230.31 o                         
  -7  13   5       6496.65       6396.31       192.68 o                         
  -6  13   5        231.09        210.57        45.84 o                         
  -5  13   5        136.96        171.97        41.61 o                         
  -4  13   5        268.12        248.00        37.79 o                         
  -3  13   5        430.58        508.08        47.02 o                         
  -2  13   5       4063.14       4105.22       122.50 o                         
  -1  13   5       1920.12       2091.42        84.89 o                         
   0  13   5       2693.50       2587.65        84.83 o                         
   1  13   5        526.48        633.85        48.49 o                         
   2  13   5       4971.86       5101.32       137.18 o                         
   3  13   5       5464.47       5833.68       167.59 o                         
   4  13   5        392.13        479.50        55.23 o                         
   5  13   5      10886.80      10493.67       291.75 o                         
   6  13   5       1307.79       1311.52       110.12 o                         
   7  13   5         29.24         25.97        35.95 o                         
   8  13   5        720.11        726.67        77.64 o                         
   9  13   5         41.03         37.48        45.41 o                         
  -9  14   5         25.30         45.98        51.82 o                         
  -8  14   5         59.59         85.22        46.74 o                         
  -7  14   5       9607.72       9819.37       256.02 o                         
  -6  14   5        469.74        538.31        73.77 o                         
  -5  14   5       1197.77       1261.74        99.42 o                         
  -4  14   5        225.22        272.20        45.35 o                         
  -3  14   5      10666.56      10675.99       298.44 o                         
  -2  14   5       5532.91       5459.94       138.74 o                         
  -1  14   5       5626.11       5446.25       135.90 o                         
   0  14   5       2338.75       2305.31        92.94 o                         
   1  14   5      24248.55      24066.63       387.49 o                         
   2  14   5        429.63        468.82        49.72 o                         
   3  14   5       1976.63       1977.95       122.22 o                         
   4  14   5       2948.64       2978.61       121.04 o                         
   5  14   5       1742.66       1967.08       113.79 o                         
   6  14   5       6490.86       6443.13       245.15 o                         
   7  14   5       2250.88       2308.38       133.35 o                         
   8  14   5       2339.24       2228.90       136.09 o                         
  -8  15   5         23.42        131.21        59.16 o                         
  -7  15   5         63.97         72.46        47.38 o                         
  -6  15   5      10424.53      10739.89       300.51 o                         
  -5  15   5       1158.25       1153.55       100.45 o                         
  -4  15   5       9913.96       9604.77       244.71 o                         
  -3  15   5         32.33         55.17        28.80 o                         
  -2  15   5        721.65        660.30        55.35 o                         
  -1  15   5        994.68        931.79        64.26 o                         
   0  15   5       5117.55       5111.09       135.31 o                         
   1  15   5         37.61         74.23        29.09 o                         
   2  15   5        358.42        325.86        46.88 o                         
   3  15   5         72.88         98.31        38.22 o                         
   4  15   5        864.04        911.84        79.90 o                         
   5  15   5         54.55        118.79        49.56 o                         
   6  15   5      10910.55      11384.98       292.51 o                         
   7  15   5        396.16        521.34        73.38 o                         
  -7  16   5       5678.68       5646.52       217.41 o                         
  -6  16   5         43.19        117.46        51.90 o                         
  -5  16   5       1761.51       1644.06       121.07 o                         
  -4  16   5         54.53         88.29        43.79 o                         
  -3  16   5       1857.72       2116.99       123.26 o                         
  -2  16   5       4557.23       4294.66       150.59 o                         
  -1  16   5       5035.40       4857.09       137.59 o                         
   0  16   5       2291.71       2354.42       105.19 o                         
   1  16   5      16894.35      16775.59       335.71 o                         
   2  16   5         24.23         95.89        35.47 o                         
   3  16   5       2070.16       2071.19       121.23 o                         
   4  16   5       1948.61       2093.35       123.56 o                         
   5  16   5       1178.67       1281.96       163.62 o                         
   6  16   5       4584.77       4368.35       167.99 o                         
  -6  17   5        889.62        828.85        99.76 o                         
  -5  17   5          1.74         74.01        49.34 o                         
  -4  17   5         25.18        109.41        51.82 o                         
  -3  17   5         74.90        113.86        45.86 o                         
  -2  17   5       2159.81       2247.67       126.50 o                         
  -1  17   5        629.69        780.22        65.25 o                         
   0  17   5        152.21        199.21        39.34 o                         
   1  17   5       1519.88       1631.24       112.65 o                         
   2  17   5       1098.86       1033.87        90.09 o                         
   3  17   5       3472.13       3460.37       147.90 o                         
   4  17   5        727.31        777.70        86.55 o                         
   5  17   5       4404.02       4304.70       168.01 o                         
  -5  18   5       3025.57       3232.95       290.78 o                         
  -4  18   5       2295.77       2319.69       149.10 o                         
  -3  18   5       6788.32       6544.56       222.07 o                         
  -2  18   5       7450.63       7043.80       202.21 o                         
  -1  18   5       2212.63       2179.13       120.51 o                         
   0  18   5        639.48        779.59        79.04 o                         
   1  18   5        283.04        263.61        51.72 o                         
   2  18   5       5707.23       6230.05       207.79 o                         
   3  18   5       3884.66       3614.53       161.76 o                         
   4  18   5        169.23        202.21        68.33 o                         
  -3  19   5       2595.93       2674.87       161.13 o                         
  -2  19   5        685.54        820.32        91.40 o                         
  -1  19   5         33.95         76.00        48.88 o                         
   0  19   5        574.03        647.38        79.81 o                         
   1  19   5       1991.34       1731.78       110.98 o                         
   2  19   5       1084.21       1171.55       102.88 o                         
 -12   0   6       3208.03       3293.01       191.25 o                         
 -10   0   6        210.54        176.84        94.73 o                         
  -8   0   6       4048.86       4291.24       254.61 o                         
  -6   0   6      58548.96      57119.18       989.10 o                         
  -4   0   6         60.36        133.18        34.61 o                         
  -2   0   6      65746.70      66407.70      2162.36 o                         
   0   0   6      23871.38      22379.17      1948.81 o                         
   2   0   6      46912.11      46164.38      1798.45 o                         
   4   0   6      33930.14      33573.84       545.86 o                         
   6   0   6      20638.04      20010.76       470.77 o                         
   8   0   6       1565.86       1534.97       119.59 o                         
  10   0   6       1627.27       1802.85       183.76 o                         
 -12   1   6       1249.97       1398.39        88.48 o                         
 -11   1   6      15478.31      14795.58       333.09 o                         
 -10   1   6       2220.72       2237.48       112.99 o                         
  -9   1   6       1396.49       1384.90        66.30 o                         
  -8   1   6        477.15        540.51        45.25 o                         
  -7   1   6       4163.68       4217.90       104.75 o                         
  -6   1   6      16806.78      16369.79       261.52 o                         
  -5   1   6      25787.00      24622.45       329.69 o                         
  -4   1   6       8841.96       8446.98       158.68 o                         
  -3   1   6       2971.73       2715.25        70.60 o                         
  -2   1   6       5228.50       5403.03       193.14 o                         
  -1   1   6          4.98         51.89        23.24 o                         
   0   1   6      14161.95      13505.04       633.37 o                         
   1   1   6        827.66        971.41        51.33 o                         
   2   1   6      14450.67      14255.60       274.51 o                         
   3   1   6      12092.23      12213.24       169.76 o                         
   4   1   6      28474.18      28195.66       336.80 o                         
   5   1   6       1201.84       1273.31        39.02 o                         
   6   1   6      15700.81      15509.83       244.44 o                         
   7   1   6      11158.16      11277.09       222.98 o                         
   8   1   6          5.32         97.36        31.36 o                         
   9   1   6       3362.47       3565.29       161.95 o                         
  10   1   6       1259.89       1143.70        75.32 o                         
  11   1   6       9414.50       9404.32       320.73 o                         
 -12   2   6        139.73        100.07        50.29 o                         
 -11   2   6        146.35        226.48        50.06 o                         
 -10   2   6       1357.86       1474.23        93.21 o                         
  -9   2   6       3397.46       3614.42       133.81 o                         
  -8   2   6       3173.73       3048.36        90.58 o                         
  -7   2   6      13837.18      13389.30       231.31 o                         
  -6   2   6       2312.12       2408.27        73.01 o                         
  -5   2   6       1110.92       1171.77        47.31 o                         
  -4   2   6       4942.64       4968.23        89.17 o                         
  -3   2   6        929.68       1065.38        68.73 o                         
  -2   2   6      62938.05      61381.12      1242.29 o                         
  -1   2   6     112900.13     112768.20      3126.98 o                         
   0   2   6       9416.18       9894.97       249.34 o                         
   1   2   6      28889.93      29756.23       515.61 o                         
   2   2   6       9905.17       9690.59       258.35 o                         
   3   2   6       5146.73       5076.63        77.19 o                         
   4   2   6       7381.81       7428.95       114.53 o                         
   5   2   6      16894.72      16800.67       219.48 o                         
   6   2   6       2612.40       2497.25        69.75 o                         
   7   2   6      24376.91      23541.70       393.24 o                         
   8   2   6       4334.22       4446.99       129.07 o                         
   9   2   6       1440.23       1502.39        81.34 o                         
  10   2   6        563.36        699.01        61.74 o                         
  11   2   6       1154.06       1152.51        88.46 o                         
 -12   3   6        894.63        978.55       101.84 o                         
 -11   3   6        794.47       1014.85       107.41 o                         
 -10   3   6      14812.40      14992.61       312.64 o                         
  -9   3   6      10962.05      11128.86       222.20 o                         
  -8   3   6        694.01        711.44        48.09 o                         
  -7   3   6       7861.43       7687.56       140.80 o                         
  -6   3   6      17813.89      16936.76       250.98 o                         
  -5   3   6        579.85        739.06        54.94 o                         
  -4   3   6       1507.28       1582.85        74.71 o                         
  -3   3   6       2311.95       2351.61        62.00 o                         
  -2   3   6       7496.01       7335.24       167.53 o                         
  -1   3   6       2210.83       2235.15        75.59 o                         
   0   3   6        542.75        571.35        36.49 o                         
   1   3   6        555.67        685.19        39.03 o                         
   2   3   6       2444.15       2435.48        62.59 o                         
   3   3   6       1852.59       1953.59        46.51 o                         
   4   3   6       6820.52       6948.51        99.38 o                         
   5   3   6        744.96        764.04        33.23 o                         
   6   3   6      10063.76       9621.65       155.90 o                         
   7   3   6       6407.25       6348.72       135.93 o                         
   8   3   6      14163.53      13581.20       266.36 o                         
   9   3   6        211.52        241.73        44.34 o                         
  10   3   6        530.56        624.22        64.95 o                         
  11   3   6         89.39        111.86        43.37 o                         
 -12   4   6        606.23        674.47        89.53 o                         
 -11   4   6       1340.13       1519.44       120.48 o                         
 -10   4   6        349.00        337.91        56.75 o                         
  -9   4   6        128.60        154.20        37.38 o                         
  -8   4   6       1378.72       1370.14        70.46 o                         
  -7   4   6        259.36        289.47        46.42 o                         
  -6   4   6       3510.03       3284.26        85.71 o                         
  -5   4   6      48548.77      46998.30       527.19 o                         
  -4   4   6        810.84        851.95        37.56 o                         
  -3   4   6      27409.51      26260.68       362.24 o                         
  -2   4   6          4.09         65.54        22.35 o                         
  -1   4   6      10530.22      10598.76       354.92 o                         
   0   4   6        160.30        229.40        22.21 o                         
   1   4   6        260.28        367.35        41.95 o                         
   2   4   6        106.25        180.22        26.63 o                         
   3   4   6     120086.96     127308.68      1436.15 o                         
   4   4   6        688.59        765.38        37.66 o                         
   5   4   6       1135.38       1205.99        43.77 o                         
   6   4   6        668.98        781.08        44.53 o                         
   7   4   6        590.39        685.22        53.56 o                         
   8   4   6        361.73        469.99        49.53 o                         
   9   4   6       6593.71       6422.04       270.16 o                         
  10   4   6        331.20        355.91        53.91 o                         
  11   4   6       1021.37       1084.04       100.26 o                         
 -12   5   6        153.39        150.16        58.06 o                         
 -11   5   6        683.09        712.18        86.50 o                         
 -10   5   6      16806.46      16884.90       443.06 o                         
  -9   5   6       4317.57       4440.74       128.79 o                         
  -8   5   6       2719.27       2713.74        98.42 o                         
  -7   5   6       5384.34       5267.12       119.90 o                         
  -6   5   6       6593.98       6740.03       130.73 o                         
  -5   5   6       1379.49       1376.56        52.18 o                         
  -4   5   6      18067.30      17385.14       219.46 o                         
  -3   5   6         92.40        168.35        48.31 o                         
  -2   5   6      36618.15      36901.07       632.90 o                         
  -1   5   6       2758.04       2924.93        60.45 o                         
   0   5   6      13386.77      13597.10       200.27 o                         
   1   5   6          1.01         71.17        11.55 o                         
   2   5   6      29200.83      30018.72       361.44 o                         
   3   5   6       2054.50       2179.09        69.67 o                         
   4   5   6        745.78        808.35        36.49 o                         
   5   5   6        931.06        916.69        41.20 o                         
   6   5   6         39.27         71.46        23.20 o                         
   7   5   6       5118.34       5212.94       132.90 o                         
   8   5   6      25085.10      25031.43       427.44 o                         
   9   5   6         77.18        140.32        60.79 o                         
  10   5   6       4549.62       4603.39       208.51 o                         
  11   5   6        219.62        279.08        54.45 o                         
 -12   6   6       1254.51       1394.51       121.24 o                         
 -11   6   6          0.21         -3.51        44.16 o                         
 -10   6   6       6691.00       6964.89       207.24 o                         
  -9   6   6        440.89        521.96        57.34 o                         
  -8   6   6       4533.53       4595.25       117.64 o                         
  -7   6   6       1527.63       1519.60        71.09 o                         
  -6   6   6        439.85        598.70        49.21 o                         
  -5   6   6       9366.06       9043.71       147.98 o                         
  -4   6   6      15462.23      14902.82       206.58 o                         
  -3   6   6       3670.75       3665.34        88.03 o                         
  -2   6   6      80782.47      80758.83       951.78 o                         
  -1   6   6      25055.99      24573.71       309.93 o                         
   0   6   6       6133.75       6359.09       101.39 o                         
   1   6   6        962.17       1050.51        29.24 o                         
   2   6   6      11606.83      11768.00       150.07 o                         
   3   6   6      22448.44      22876.39       270.95 o                         
   4   6   6       8248.24       8510.92       129.76 o                         
   5   6   6         86.68        135.51        19.32 o                         
   6   6   6       2912.64       2815.56        87.89 o                         
   7   6   6       1703.22       1856.10        83.53 o                         
   8   6   6       8713.46       8621.50       196.67 o                         
   9   6   6         95.24        148.83        38.63 o                         
  10   6   6       1416.52       1314.07        90.78 o                         
  11   6   6          4.95         25.79        46.97 o                         
 -11   7   6       4461.16       4294.19       187.62 o                         
 -10   7   6        148.28        151.00        49.44 o                         
  -9   7   6      10999.26      11143.05       418.67 o                         
  -8   7   6       2949.48       2951.68       115.55 o                         
  -7   7   6      17285.12      16939.36       264.89 o                         
  -6   7   6       6912.03       6908.86       136.69 o                         
  -5   7   6       4272.63       4212.01        91.54 o                         
  -4   7   6       4561.54       4445.96        93.43 o                         
  -3   7   6        476.20        558.30        31.97 o                         
  -2   7   6       4861.51       4895.14        85.49 o                         
  -1   7   6       2875.45       2849.39        56.32 o                         
   0   7   6      18878.49      18962.76       238.54 o                         
   1   7   6         70.23         93.89        13.14 o                         
   2   7   6       8308.24       8532.46       112.69 o                         
   3   7   6       7759.45       7702.19       108.58 o                         
   4   7   6       5722.59       5838.78       118.77 o                         
   5   7   6       1340.88       1399.86        76.42 o                         
   6   7   6       9712.93       9812.08       195.64 o                         
   7   7   6      18743.38      19374.08       415.68 o                         
   8   7   6        617.99        615.59        57.65 o                         
   9   7   6        522.48        574.07        58.62 o                         
  10   7   6        617.81        614.85        86.64 o                         
  11   7   6       3101.87       3389.40       227.48 o                         
 -11   8   6        365.79        347.26        71.69 o                         
 -10   8   6         12.21         49.50        45.30 o                         
  -9   8   6        988.62       1066.04        80.78 o                         
  -8   8   6        124.52        125.73        39.81 o                         
  -7   8   6        840.76        836.89        54.06 o                         
  -6   8   6      20031.82      19329.88       323.18 o                         
  -5   8   6      12371.94      12070.67       186.50 o                         
  -4   8   6        280.07        358.30        29.14 o                         
  -3   8   6       9082.32       9048.13       140.09 o                         
  -2   8   6      33209.32      33596.16       423.10 o                         
  -1   8   6       2407.68       2452.26        59.49 o                         
   0   8   6      13572.85      13867.48       200.41 o                         
   1   8   6       4652.08       4642.78        72.53 o                         
   2   8   6      17782.66      18079.52       213.43 o                         
   3   8   6      20003.22      20340.47       265.98 o                         
   4   8   6      16199.84      17024.54       250.59 o                         
   5   8   6       5086.56       5096.16       111.44 o                         
   6   8   6       5607.19       5815.08       139.91 o                         
   7   8   6       1589.90       1561.08        81.94 o                         
   8   8   6       2269.28       2376.76       104.16 o                         
   9   8   6       2066.74       2140.96       112.61 o                         
  10   8   6        475.99        524.14        67.06 o                         
 -11   9   6      14669.12      14688.38       384.83 o                         
 -10   9   6       3954.00       4180.02       172.05 o                         
  -9   9   6          1.03        109.65        41.77 o                         
  -8   9   6        771.20        871.87        79.19 o                         
  -7   9   6        331.04        379.85        41.08 o                         
  -6   9   6       3634.86       3544.31        95.35 o                         
  -5   9   6      21626.56      21189.38       289.77 o                         
  -4   9   6        351.81        352.99        32.19 o                         
  -3   9   6       2318.35       2358.63        61.35 o                         
  -2   9   6       1608.87       1637.08        59.71 o                         
  -1   9   6        771.23        852.89        46.33 o                         
   0   9   6        794.60        809.71        38.74 o                         
   1   9   6       1780.27       1756.01        48.41 o                         
   2   9   6        860.61        855.19        41.04 o                         
   3   9   6       6234.64       6374.03       119.70 o                         
   4   9   6       2861.06       2855.47        78.08 o                         
   5   9   6         13.33         66.58        23.58 o                         
   6   9   6        748.71        804.16        57.06 o                         
   7   9   6       3560.42       3861.84       156.42 o                         
   8   9   6       4275.38       4273.49       162.55 o                         
   9   9   6       2358.26       2417.67       121.15 o                         
  10   9   6          7.19        105.57        53.71 o                         
 -11  10   6         12.61         92.94        58.43 o                         
 -10  10   6        998.20       1044.55        95.30 o                         
  -9  10   6       2471.55       2743.70       133.64 o                         
  -8  10   6        254.35        201.45        43.38 o                         
  -7  10   6      10285.56       9956.82       203.16 o                         
  -6  10   6       7420.60       7341.60       148.37 o                         
  -5  10   6        912.79        979.58        55.47 o                         
  -4  10   6        455.03        481.99        37.15 o                         
  -3  10   6          1.95         75.02        31.68 o                         
  -2  10   6       2741.32       2806.35        70.43 o                         
  -1  10   6      50193.80      49078.59       587.47 o                         
   0  10   6       6681.92       6571.42       114.21 o                         
   1  10   6      17285.50      17178.97       226.46 o                         
   2  10   6       5210.39       5124.70        99.48 o                         
   3  10   6       4695.13       4786.40       102.52 o                         
   4  10   6       3687.73       3759.55        95.38 o                         
   5  10   6       7142.98       7233.76       183.25 o                         
   6  10   6       1318.39       1327.88        83.58 o                         
   7  10   6      16440.16      16313.93       365.48 o                         
   8  10   6         27.88         46.05        34.77 o                         
   9  10   6        539.50        636.35        68.95 o                         
  10  10   6        329.12        429.30        74.02 o                         
 -10  11   6       5381.86       5750.84       196.84 o                         
  -9  11   6       1963.32       2046.55       147.63 o                         
  -8  11   6        630.22        718.52        69.04 o                         
  -7  11   6        232.93        307.18        46.62 o                         
  -6  11   6      17547.83      16942.07       286.13 o                         
  -5  11   6          4.97         67.23        24.21 o                         
  -4  11   6       1228.09       1291.82        71.00 o                         
  -3  11   6        189.15        190.01        29.06 o                         
  -2  11   6       1365.52       1255.12        58.73 o                         
  -1  11   6        219.87        328.56        31.18 o                         
   0  11   6      11199.49      10977.61       169.86 o                         
   1  11   6         73.45        100.54        19.73 o                         
   2  11   6       2558.94       2478.45        70.31 o                         
   3  11   6         21.55         70.89        23.45 o                         
   4  11   6      15762.33      16259.77       331.31 o                         
   5  11   6          6.02         34.73        27.36 o                         
   6  11   6      15731.17      16154.79       344.27 o                         
   7  11   6        869.03        859.35        75.27 o                         
   8  11   6       2229.91       2293.91       126.76 o                         
   9  11   6         14.70        106.20        47.47 o                         
 -10  12   6        648.84        642.44        90.92 o                         
  -9  12   6        180.34        222.64        61.36 o                         
  -8  12   6       2590.36       2611.90       139.48 o                         
  -7  12   6       3517.14       3671.44       145.34 o                         
  -6  12   6       6081.63       6270.61       174.56 o                         
  -5  12   6       6483.67       6354.75       194.46 o                         
  -4  12   6        890.36        891.95        60.67 o                         
  -3  12   6       3377.27       3178.15       103.74 o                         
  -2  12   6         67.71         94.24        25.26 o                         
  -1  12   6      26051.52      25442.01       393.53 o                         
   0  12   6        819.48        876.93        50.24 o                         
   1  12   6       2377.45       2365.26        77.04 o                         
   2  12   6        607.00        673.62        45.74 o                         
   3  12   6      19911.25      20218.87       358.51 o                         
   4  12   6       1900.05       1995.01        97.71 o                         
   5  12   6        678.46        672.86        62.66 o                         
   6  12   6       1405.16       1376.58        91.69 o                         
   7  12   6       4783.41       4865.62       164.15 o                         
   8  12   6        202.83        222.23        49.62 o                         
   9  12   6         94.01        141.01        67.21 o                         
  -9  13   6         27.19         -2.24        42.05 o                         
  -8  13   6        256.67        382.88        64.71 o                         
  -7  13   6        693.20        698.33        84.43 o                         
  -6  13   6       1832.15       1811.51       107.53 o                         
  -5  13   6       5146.77       5011.66       165.52 o                         
  -4  13   6       6264.80       6247.29       154.36 o                         
  -3  13   6       2991.51       2930.74        97.29 o                         
  -2  13   6       8749.32       8524.13       179.12 o                         
  -1  13   6          2.69         54.50        23.51 o                         
   0  13   6       3325.17       3309.17        97.50 o                         
   1  13   6         42.99         61.54        26.25 o                         
   2  13   6       9935.09       9979.84       213.45 o                         
   3  13   6       1720.94       1875.06       100.99 o                         
   4  13   6        475.31        387.11        49.83 o                         
   5  13   6        232.99        301.56        48.10 o                         
   6  13   6         97.20         72.15        37.19 o                         
   7  13   6       2285.64       2376.24       165.95 o                         
   8  13   6      10554.04      11054.01       288.87 o                         
  -8  14   6        293.37        375.81        75.14 o                         
  -7  14   6        639.46        546.56        77.56 o                         
  -6  14   6       1766.74       1870.81       128.25 o                         
  -5  14   6       5365.76       5213.65       166.51 o                         
  -4  14   6       2169.02       2097.60       114.65 o                         
  -3  14   6       6452.20       6270.08       154.78 o                         
  -2  14   6      15464.38      14867.15       272.04 o                         
  -1  14   6        131.99        166.09        33.44 o                         
   0  14   6       4163.41       4129.31       115.36 o                         
   1  14   6       3128.95       3146.51       122.65 o                         
   2  14   6       5913.25       5715.33       170.11 o                         
   3  14   6      16381.97      15718.07       342.26 o                         
   4  14   6       5957.20       6068.00       181.08 o                         
   5  14   6       2436.05       2407.17       125.30 o                         
   6  14   6       1577.99       1698.78       109.21 o                         
   7  14   6       1165.98       1408.93       104.61 o                         
   8  14   6       3249.66       3432.67       156.20 o                         
  -8  15   6        396.07        466.51        82.63 o                         
  -7  15   6       8883.58       8952.19       279.28 o                         
  -6  15   6          6.15         45.47        47.04 o                         
  -5  15   6        930.43        879.02        88.25 o                         
  -4  15   6         10.41         78.39        34.76 o                         
  -3  15   6        154.79        200.81        39.25 o                         
  -2  15   6         85.42        153.47        34.43 o                         
  -1  15   6       2020.65       2026.45        93.83 o                         
   0  15   6          9.70         64.07        28.30 o                         
   1  15   6         17.30         70.30        31.30 o                         
   2  15   6        403.49        440.53        78.98 o                         
   3  15   6       1840.33       1778.37       107.23 o                         
   4  15   6        733.52        764.78        73.69 o                         
   5  15   6        264.27        397.38        58.30 o                         
   6  15   6        131.86        177.51        47.41 o                         
   7  15   6       8306.68       8386.63       328.32 o                         
  -7  16   6         47.59        135.99        57.23 o                         
  -6  16   6       1369.45       1108.65       106.23 o                         
  -5  16   6       6019.32       6084.70       212.96 o                         
  -4  16   6       1543.46       1562.67       144.62 o                         
  -3  16   6       3178.69       3354.69       126.38 o                         
  -2  16   6      13695.82      13625.02       268.78 o                         
  -1  16   6         33.70         42.14        32.68 o                         
   0  16   6       2917.49       2877.52       124.53 o                         
   1  16   6        711.92        800.05        68.20 o                         
   2  16   6       3658.91       3738.27       210.07 o                         
   3  16   6       8944.68       9114.46       246.60 o                         
   4  16   6       2475.23       2387.01       131.69 o                         
   5  16   6       1620.04       1662.89       146.84 o                         
   6  16   6         96.82        122.08        48.67 o                         
  -6  17   6        170.80        220.03        64.13 o                         
  -5  17   6       3887.02       3672.63       188.67 o                         
  -4  17   6       3125.91       2981.77       164.17 o                         
  -3  17   6         41.68         46.39        36.83 o                         
  -2  17   6       5140.65       5273.43       191.94 o                         
  -1  17   6         38.11         74.62        34.71 o                         
   0  17   6       3753.98       3742.00       135.07 o                         
   1  17   6        483.77        410.11        62.75 o                         
   2  17   6       5543.98       5606.29       269.82 o                         
   3  17   6        764.71        825.99        81.60 o                         
   4  17   6        594.86        661.14        75.63 o                         
   5  17   6        201.47        227.34        54.38 o                         
  -4  18   6        530.73        600.29        92.15 o                         
  -3  18   6       2188.90       2216.51       142.94 o                         
  -2  18   6          1.16         35.77        38.74 o                         
  -1  18   6       5298.96       5041.24       248.96 o                         
   0  18   6       1533.36       1583.21       130.56 o                         
   1  18   6        270.31        234.67        55.06 o                         
   2  18   6       1538.15       1623.73       116.63 o                         
   3  18   6       8322.27       8712.01       254.24 o                         
   4  18   6        562.25        719.29        81.66 o                         
  -2  19   6        562.40        599.51        83.95 o                         
  -1  19   6          5.73         99.59        49.84 o                         
   0  19   6       2147.25       2373.17       194.80 o                         
   1  19   6         61.66         31.47        46.86 o                         
 -11   0   7        421.49        510.73        86.87 o                         
  -9   0   7       2490.12       2363.90       122.34 o                         
  -7   0   7         37.89        -15.58        40.04 o                         
  -5   0   7      31360.33      31051.73       569.59 o                         
  -3   0   7       7547.70       7538.65       199.54 o                         
  -1   0   7      30084.80      30005.54       789.25 o                         
   1   0   7      89461.50      95217.49      2368.03 o                         
   3   0   7      55052.46      54743.43       982.29 o                         
   5   0   7       6025.30       5894.78       150.01 o                         
   7   0   7       3508.50       3541.07       149.87 o                         
   9   0   7      12404.84      12192.14       576.67 o                         
  11   0   7       2338.90       2285.08       196.51 o                         
 -12   1   7       1337.91       1314.21        90.77 o                         
 -11   1   7       1460.84       1499.79       106.10 o                         
 -10   1   7       6696.81       6977.10       160.42 o                         
  -9   1   7      14333.96      14167.34       217.93 o                         
  -8   1   7       9974.88      10013.41       166.36 o                         
  -7   1   7       1594.22       1716.69        75.13 o                         
  -6   1   7       7472.57       7418.90       141.68 o                         
  -5   1   7        995.53       1022.13        47.16 o                         
  -4   1   7      22431.03      21589.16       287.38 o                         
  -3   1   7      14413.73      13539.24       219.15 o                         
  -2   1   7       3858.99       3814.89       120.30 o                         
  -1   1   7      33181.39      34880.82       591.23 o                         
   0   1   7        916.24        920.27        47.39 o                         
   1   1   7      18779.38      19108.24       301.84 o                         
   2   1   7       1762.45       1774.74        48.00 o                         
   3   1   7       6499.71       6524.60       103.69 o                         
   4   1   7       5102.90       5099.25        96.38 o                         
   5   1   7        155.06        243.34        23.10 o                         
   6   1   7       3484.03       3636.37        67.74 o                         
   7   1   7         13.20         62.23        26.75 o                         
   8   1   7      22511.37      22134.51       547.46 o                         
   9   1   7       5048.35       5189.54       263.14 o                         
  10   1   7       1463.84       1668.08        99.55 o                         
  11   1   7         33.66         49.39        42.65 o                         
 -12   2   7        792.56        782.52       106.59 o                         
 -11   2   7        148.90        217.43        57.89 o                         
 -10   2   7       5197.15       5190.45       166.07 o                         
  -9   2   7        827.25        851.03        56.47 o                         
  -8   2   7       1433.69       1416.65        63.77 o                         
  -7   2   7        400.46        420.63        38.65 o                         
  -6   2   7       2667.34       2617.18        68.23 o                         
  -5   2   7      11946.53      11248.49       159.59 o                         
  -4   2   7      73374.96      72807.52       852.08 o                         
  -3   2   7       2340.11       2367.97        63.81 o                         
  -2   2   7      44660.53      44479.13       625.42 o                         
  -1   2   7      42325.20      40311.99       826.58 o                         
   0   2   7      16345.04      17193.65       392.60 o                         
   1   2   7       7176.29       7224.40       134.00 o                         
   2   2   7      11884.18      12120.22       306.41 o                         
   3   2   7       3770.02       3807.86        96.35 o                         
   4   2   7      55916.48      55945.33       698.40 o                         
   5   2   7      19821.77      19770.88       252.42 o                         
   6   2   7       1328.92       1325.22        57.34 o                         
   7   2   7       3326.91       3412.94       115.25 o                         
   8   2   7        530.15        619.82        50.45 o                         
   9   2   7         95.14        186.84        37.25 o                         
  10   2   7        252.91        262.36        47.61 o                         
  11   2   7        985.98       1105.83        97.92 o                         
 -12   3   7       2286.13       2342.73       175.09 o                         
 -11   3   7       1111.79       1289.03       112.02 o                         
 -10   3   7       4016.74       4179.52       134.59 o                         
  -9   3   7      16821.55      16879.81       277.13 o                         
  -8   3   7        449.90        522.73        63.76 o                         
  -7   3   7       1323.83       1413.22        68.77 o                         
  -6   3   7        499.89        732.46        84.60 o                         
  -5   3   7      11648.94      11364.47       170.50 o                         
  -4   3   7         89.10        117.32        21.45 o                         
  -3   3   7       1126.93       1245.25        60.01 o                         
  -2   3   7       2042.93       2084.13        66.84 o                         
  -1   3   7        257.41        261.28        39.71 o                         
   0   3   7       6224.47       6208.13       157.04 o                         
   1   3   7        589.84        666.46        33.21 o                         
   2   3   7       6289.62       6291.82       110.75 o                         
   3   3   7       5136.80       5211.57        94.37 o                         
   4   3   7      11858.52      11728.97       151.31 o                         
   5   3   7      11612.60      11717.12       163.71 o                         
   6   3   7       7425.34       7379.03       129.33 o                         
   7   3   7       2034.58       2015.99       102.65 o                         
   8   3   7        329.48        354.95        45.36 o                         
   9   3   7      10458.42      10548.34       351.39 o                         
  10   3   7       6170.33       6130.99       264.26 o                         
  11   3   7         70.38         40.37        47.75 o                         
 -12   4   7       1761.97       2095.47       146.26 o                         
 -11   4   7         91.72        139.64        53.76 o                         
 -10   4   7        597.73        744.81        69.82 o                         
  -9   4   7        169.11        241.09        38.94 o                         
  -8   4   7      12070.01      11869.33       218.12 o                         
  -7   4   7        144.11        182.19        30.21 o                         
  -6   4   7      39664.43      38708.64       497.89 o                         
  -5   4   7        450.30        492.05        32.60 o                         
  -4   4   7      10051.67       9999.42       161.45 o                         
  -3   4   7        170.10        225.52        23.78 o                         
  -2   4   7        111.36        353.32        75.07 o                         
  -1   4   7        109.27        157.06        19.33 o                         
   0   4   7     101516.93     104603.84      1441.08 o                         
   1   4   7       1529.07       1682.87        40.73 o                         
   2   4   7       3880.77       3844.66        64.99 o                         
   3   4   7       4273.15       4429.09        74.04 o                         
   4   4   7      17026.69      17344.34       212.92 o                         
   5   4   7        994.64       1014.27        39.00 o                         
   6   4   7       4607.65       4680.25        95.92 o                         
   7   4   7       1247.92       1253.71        69.37 o                         
   8   4   7       6220.12       6064.20       204.37 o                         
   9   4   7       1937.59       2137.74       164.14 o                         
  10   4   7         87.58        122.48        47.74 o                         
  11   4   7        615.95        646.51        80.71 o                         
 -12   5   7       1440.17       1459.11       133.03 o                         
 -11   5   7       3752.82       3579.85       188.92 o                         
 -10   5   7       4448.20       4598.20       150.17 o                         
  -9   5   7       3239.85       3525.20       119.03 o                         
  -8   5   7        672.28        752.66        55.35 o                         
  -7   5   7       9475.60       9396.04       196.65 o                         
  -6   5   7       1569.35       1631.22        66.33 o                         
  -5   5   7      36743.90      35953.19       419.07 o                         
  -4   5   7        629.49        705.08        35.75 o                         
  -3   5   7       7406.99       7314.03       115.90 o                         
  -2   5   7         47.74        167.16        45.01 o                         
  -1   5   7       8539.51       8590.00       132.33 o                         
   0   5   7         15.92         62.22        14.30 o                         
   1   5   7       8068.92       8193.01       118.05 o                         
   2   5   7       3785.70       3850.72        67.91 o                         
   3   5   7        559.84        611.33        25.43 o                         
   4   5   7       8990.62       9017.55       127.61 o                         
   5   5   7      22326.34      22534.37       303.21 o                         
   6   5   7       1180.79       1284.37        51.04 o                         
   7   5   7       5423.67       5436.29       135.07 o                         
   8   5   7       1358.24       1412.05        80.26 o                         
   9   5   7       6189.58       6418.72       316.36 o                         
  10   5   7       4817.10       4596.06       225.64 o                         
  11   5   7        139.04        133.76        55.70 o                         
 -12   6   7        342.65        386.98        76.30 o                         
 -11   6   7        391.63        406.96        66.39 o                         
 -10   6   7         72.17        166.83        45.01 o                         
  -9   6   7        213.94        401.98        85.27 o                         
  -8   6   7        472.60        491.02        46.84 o                         
  -7   6   7        412.35        462.11        42.06 o                         
  -6   6   7       1364.53       1417.76        62.97 o                         
  -5   6   7      14485.98      13570.64       190.43 o                         
  -4   6   7       9143.05       8907.12       134.59 o                         
  -3   6   7       3775.42       3603.43        73.66 o                         
  -2   6   7        443.41        528.08        32.11 o                         
  -1   6   7      53589.54      54409.06       649.54 o                         
   0   6   7      23960.73      24294.70       295.48 o                         
   1   6   7       7043.70       7441.70       111.87 o                         
   2   6   7          0.48         88.96        14.83 o                         
   3   6   7        541.94        635.74        28.91 o                         
   4   6   7      12361.74      12838.09       170.26 o                         
   5   6   7      36920.75      37457.16       479.79 o                         
   6   6   7        451.06        544.83        35.88 o                         
   7   6   7      10404.95      10495.27       230.83 o                         
   8   6   7       1962.64       2035.58       105.28 o                         
   9   6   7       1126.04       1103.68        96.25 o                         
  10   6   7        226.71        227.95        70.53 o                         
  11   6   7       1955.53       2039.09       159.59 o                         
 -11   7   7       1886.84       1775.56       121.10 o                         
 -10   7   7      11920.88      11853.91       266.73 o                         
  -9   7   7       7024.45       6850.95       169.10 o                         
  -8   7   7       6127.48       6156.78       141.79 o                         
  -7   7   7       1863.85       1947.64        82.33 o                         
  -6   7   7       4023.08       3951.82        99.56 o                         
  -5   7   7       2600.38       2627.00        72.49 o                         
  -4   7   7      11695.79      11173.71       168.87 o                         
  -3   7   7      11912.14      11411.22       175.91 o                         
  -2   7   7         96.22        172.65        20.23 o                         
  -1   7   7       7947.25       7889.38       116.23 o                         
   0   7   7       1245.20       1265.86        38.82 o                         
   1   7   7      12754.40      12713.80       161.05 o                         
   2   7   7       2751.40       2911.96        58.69 o                         
   3   7   7       5521.64       5709.48        90.88 o                         
   4   7   7      16529.03      17067.75       230.73 o                         
   5   7   7        256.18        302.16        26.42 o                         
   6   7   7        187.46        234.37        32.39 o                         
   7   7   7          7.37         12.24        24.21 o                         
   8   7   7       4544.51       4382.99       129.63 o                         
   9   7   7       2223.44       2189.63       124.96 o                         
  10   7   7      10755.92      10990.10       396.67 o                         
 -11   8   7          2.91         62.07        49.58 o                         
 -10   8   7       2175.23       2204.36       120.42 o                         
  -9   8   7       1658.77       1735.53       103.21 o                         
  -8   8   7       8247.36       8287.61       171.78 o                         
  -7   8   7         10.22         36.14        25.11 o                         
  -6   8   7       8191.32       7881.80       152.69 o                         
  -5   8   7      19497.33      18785.99       279.22 o                         
  -4   8   7       1871.23       1858.34        63.12 o                         
  -3   8   7       2927.88       2868.83        72.14 o                         
  -2   8   7       5241.03       5348.58       106.13 o                         
  -1   8   7      26954.66      26402.24       342.80 o                         
   0   8   7      11880.67      11853.18       167.81 o                         
   1   8   7      27944.08      27828.92       321.77 o                         
   2   8   7       3732.28       3685.58        73.60 o                         
   3   8   7      22994.12      23599.54       304.09 o                         
   4   8   7         41.25         88.56        17.71 o                         
   5   8   7       7765.92       7848.89       148.83 o                         
   6   8   7       1848.02       2047.30        81.64 o                         
   7   8   7         35.12         90.10        29.57 o                         
   8   8   7        937.06        948.09        69.50 o                         
   9   8   7       3680.30       3824.97       166.77 o                         
  10   8   7         25.99         49.34        49.19 o                         
 -11   9   7        731.64        646.37        91.62 o                         
 -10   9   7        669.62        739.68        74.32 o                         
  -9   9   7       3682.81       3592.85       209.19 o                         
  -8   9   7       6943.65       7107.56       171.09 o                         
  -7   9   7        447.77        512.38        47.27 o                         
  -6   9   7       2237.65       2157.64        90.59 o                         
  -5   9   7       5036.70       4997.96       113.52 o                         
  -4   9   7       9409.43       8927.65       178.51 o                         
  -3   9   7        113.61        139.44        21.96 o                         
  -2   9   7       1855.15       1773.09        56.77 o                         
  -1   9   7        782.23        740.90        38.93 o                         
   0   9   7       1346.03       1445.19        69.18 o                         
   1   9   7          3.23         45.95        14.57 o                         
   2   9   7       7550.35       7696.10       136.21 o                         
   3   9   7        123.16        142.24        20.96 o                         
   4   9   7         81.06        147.57        23.92 o                         
   5   9   7       3215.62       3150.95        89.62 o                         
   6   9   7       5293.74       5273.65       134.49 o                         
   7   9   7        633.89        668.04        56.31 o                         
   8   9   7      19919.38      19836.24       493.32 o                         
   9   9   7       2948.07       2942.34       169.66 o                         
  10   9   7         90.82        145.34        55.79 o                         
 -10  10   7       3585.04       3866.37       180.11 o                         
  -9  10   7        826.57        780.42        82.04 o                         
  -8  10   7       1020.64        984.19        88.11 o                         
  -7  10   7          2.70         11.07        27.82 o                         
  -6  10   7        598.37        531.99        48.21 o                         
  -5  10   7       3438.88       3364.19       123.42 o                         
  -4  10   7      36479.24      35516.39       505.29 o                         
  -3  10   7        854.55        841.85        51.08 o                         
  -2  10   7      18363.79      18078.79       261.03 o                         
  -1  10   7       5036.30       5047.16       101.92 o                         
   0  10   7       9775.14       9555.90       150.70 o                         
   1  10   7       7035.88       7052.79       124.31 o                         
   2  10   7       7472.88       7436.71       137.24 o                         
   3  10   7      10514.05      10451.26       186.15 o                         
   4  10   7      28636.73      29375.75       431.92 o                         
   5  10   7        112.16        243.17        48.63 o                         
   6  10   7        150.31        182.35        71.41 o                         
   7  10   7        816.43        890.16        73.07 o                         
   8  10   7        172.53        252.43        47.79 o                         
   9  10   7       1955.78       2173.27       150.51 o                         
 -10  11   7        214.73        298.97        64.85 o                         
  -9  11   7      23645.22      23291.23       471.00 o                         
  -8  11   7        825.89        844.81        81.47 o                         
  -7  11   7       1101.63       1106.82        78.22 o                         
  -6  11   7        193.38        277.36        41.77 o                         
  -5  11   7        302.04        414.45        54.26 o                         
  -4  11   7        245.94        235.03        36.30 o                         
  -3  11   7       9728.46       9398.01       186.99 o                         
  -2  11   7        618.35        745.55        50.84 o                         
  -1  11   7       9681.57       9430.78       166.86 o                         
   0  11   7       1356.97       1468.41        63.65 o                         
   1  11   7       8131.90       7922.59       149.60 o                         
   2  11   7         25.46         29.45        18.87 o                         
   3  11   7      10070.99      10201.73       206.57 o                         
   4  11   7       1361.45       1511.17        76.43 o                         
   5  11   7       1258.76       1390.07        95.55 o                         
   6  11   7        376.15        469.88        53.87 o                         
   7  11   7        498.55        521.05        61.97 o                         
   8  11   7          2.79         60.26        46.75 o                         
   9  11   7       9495.49       9839.45       313.57 o                         
  -9  12   7        672.80        935.18       102.74 o                         
  -8  12   7        580.62        709.82       104.07 o                         
  -7  12   7        116.65         45.44        36.68 o                         
  -6  12   7       1660.61       1748.98        95.13 o                         
  -5  12   7       2449.07       2278.62       117.87 o                         
  -4  12   7      14322.57      14260.87       294.06 o                         
  -3  12   7         36.56         84.05        26.81 o                         
  -2  12   7       2551.93       2596.39        87.21 o                         
  -1  12   7        167.49        271.78        42.93 o                         
   0  12   7      18446.23      18054.27       298.61 o                         
   1  12   7       4459.64       4280.87       108.97 o                         
   2  12   7        352.83        342.16        39.03 o                         
   3  12   7       9239.28       9346.46       217.78 o                         
   4  12   7      13402.24      13903.76       353.70 o                         
   5  12   7       1368.09       1429.29        89.19 o                         
   6  12   7        848.67        878.49        73.71 o                         
   7  12   7       1538.11       1736.57       106.70 o                         
   8  12   7       1210.10       1360.86       119.17 o                         
   9  12   7       3579.03       3911.81       186.74 o                         
  -9  13   7       1460.56       1533.55       130.61 o                         
  -8  13   7       2072.15       2115.53       147.74 o                         
  -7  13   7       3309.32       3187.78       172.43 o                         
  -6  13   7       1262.94       1217.15        90.72 o                         
  -5  13   7      13255.95      13123.35       261.78 o                         
  -4  13   7       2641.12       2430.46       105.10 o                         
  -3  13   7       1348.17       1225.26        72.12 o                         
  -2  13   7        745.74        759.67        55.34 o                         
  -1  13   7       3055.67       2907.04        92.87 o                         
   0  13   7       1311.33       1388.94        77.29 o                         
   1  13   7       3741.99       3707.10       120.76 o                         
   2  13   7        106.48        127.90        33.00 o                         
   3  13   7        109.28        132.37        34.56 o                         
   4  13   7        141.70        127.72        36.51 o                         
   5  13   7       5287.53       5401.11       166.72 o                         
   6  13   7       2180.28       2218.66       120.59 o                         
   7  13   7       2985.66       3220.32       146.15 o                         
   8  13   7       5306.23       5393.95       218.50 o                         
  -8  14   7       3388.55       3555.80       271.77 o                         
  -7  14   7          0.63         10.18        46.84 o                         
  -6  14   7       7707.03       7688.02       214.56 o                         
  -5  14   7       7827.12       7740.90       188.82 o                         
  -4  14   7        379.26        465.34        55.83 o                         
  -3  14   7       1757.90       1806.68        90.05 o                         
  -2  14   7       3759.25       3677.23       111.97 o                         
  -1  14   7      18501.77      18235.22       315.39 o                         
   0  14   7      13969.21      13626.22       275.38 o                         
   1  14   7       5464.06       5497.06       166.25 o                         
   2  14   7       3478.30       3542.70       160.69 o                         
   3  14   7       2709.76       2951.20       118.39 o                         
   4  14   7         31.34         34.07        31.61 o                         
   5  14   7       8375.74       8658.57       231.44 o                         
   6  14   7       1477.77       1569.75       105.56 o                         
   7  14   7       1707.21       2041.72       145.21 o                         
  -8  15   7       2248.79       2708.11       275.53 o                         
  -7  15   7        434.90        377.61        72.92 o                         
  -6  15   7       1064.38       1096.63       102.51 o                         
  -5  15   7        268.62        281.57        52.41 o                         
  -4  15   7       1786.90       1904.88       100.56 o                         
  -3  15   7        559.65        690.24        60.70 o                         
  -2  15   7        830.62        855.74        88.70 o                         
  -1  15   7        446.69        444.99        53.15 o                         
   0  15   7       1212.72       1170.19        78.13 o                         
   1  15   7        185.55        168.45        60.67 o                         
   2  15   7       1527.23       1488.73        97.86 o                         
   3  15   7          5.99         29.21        34.06 o                         
   4  15   7       9127.68       8980.57       293.65 o                         
   5  15   7         40.53         89.41        59.36 o                         
   6  15   7       1005.55       1222.39       109.21 o                         
   7  15   7         89.37        152.32        50.62 o                         
  -7  16   7          3.20          0.43        50.73 o                         
  -6  16   7       3840.85       3831.19       188.36 o                         
  -5  16   7       4038.32       4347.44       181.75 o                         
  -4  16   7        122.18        136.17        42.96 o                         
  -3  16   7        845.84        949.81        72.81 o                         
  -2  16   7        420.33        459.37        51.46 o                         
  -1  16   7      11172.94      10869.74       249.81 o                         
   0  16   7       5468.19       5387.58       178.22 o                         
   1  16   7       1705.63       1829.03       113.60 o                         
   2  16   7        822.33        689.29        72.54 o                         
   3  16   7       1262.10       1496.83       104.21 o                         
   4  16   7         61.62        165.90        46.09 o                         
   5  16   7       8714.08       8880.85       248.67 o                         
   6  16   7       1057.29       1003.18        92.44 o                         
  -6  17   7        372.93        362.13        74.95 o                         
  -5  17   7       7852.56       7929.34       256.21 o                         
  -4  17   7       1635.98       1432.85       102.64 o                         
  -3  17   7       2937.27       3017.01       131.76 o                         
  -2  17   7         22.72        109.34        41.67 o                         
  -1  17   7       2096.03       1945.30       110.63 o                         
   0  17   7         67.55         84.89        39.98 o                         
   1  17   7       1925.17       1929.16       121.64 o                         
   2  17   7        986.23       1077.49        92.72 o                         
   3  17   7        295.39        319.20        57.72 o                         
   4  17   7        948.62        942.34        87.32 o                         
   5  17   7       5380.03       5528.58       193.06 o                         
  -4  18   7       3099.82       2920.61       169.40 o                         
  -3  18   7         55.67        117.68        46.75 o                         
  -2  18   7        300.79        333.21        65.14 o                         
  -1  18   7         33.18         37.67        38.03 o                         
   0  18   7      10777.38      10648.56       412.30 o                         
   1  18   7       2751.82       2799.32       152.01 o                         
   2  18   7          2.61         -1.29        40.58 o                         
   3  18   7       3425.88       3783.61       166.03 o                         
  -1  19   7       2806.64       2698.23       155.80 o                         
   0  19   7        119.75        237.56        59.11 o                         
 -12   0   8        243.67        206.66        72.25 o                         
 -10   0   8        226.60        245.96        46.61 o                         
  -8   0   8      16360.09      15991.25       369.27 o                         
  -6   0   8       2399.72       2533.74       119.98 o                         
  -4   0   8      17367.07      17135.43       394.62 o                         
  -2   0   8      58501.15      57567.57      1345.83 o                         
   0   0   8      62236.37      62422.80      1553.95 o                         
   2   0   8       2194.88       2604.35       231.34 o                         
   4   0   8        148.02        259.62        29.36 o                         
   6   0   8      47380.05      44512.34       805.74 o                         
   8   0   8       7333.68       7194.06       299.15 o                         
  10   0   8         12.70         62.08        67.84 o                         
 -12   1   8       6896.57       6808.86       200.32 o                         
 -11   1   8       2791.81       2926.14       125.66 o                         
 -10   1   8       3833.67       3932.76       108.19 o                         
  -9   1   8       3411.44       3455.47       100.76 o                         
  -8   1   8        153.07        198.57        30.54 o                         
  -7   1   8      22937.82      23053.92       334.22 o                         
  -6   1   8       4830.65       4788.12       127.71 o                         
  -5   1   8       7151.67       6847.49       120.35 o                         
  -4   1   8      17682.10      17010.08       255.42 o                         
  -3   1   8         71.39        136.48        24.44 o                         
  -2   1   8        702.93        838.69        65.29 o                         
  -1   1   8       5896.71       6151.26       142.22 o                         
   0   1   8       5107.83       5394.06       120.67 o                         
   1   1   8       2257.31       2347.70        61.47 o                         
   2   1   8        162.95        214.32        23.56 o                         
   3   1   8       4062.18       4080.38        98.81 o                         
   4   1   8        892.99        951.03        34.31 o                         
   5   1   8      24256.39      23896.62       319.04 o                         
   6   1   8       1056.56       1140.46        42.77 o                         
   7   1   8        593.97        627.40        50.67 o                         
   8   1   8        228.84        327.97        44.13 o                         
   9   1   8       3186.23       3469.45       152.04 o                         
  10   1   8       5882.37       5987.12       250.14 o                         
  11   1   8       8305.52       8139.81       788.77 o                         
 -12   2   8         62.47        188.55        55.06 o                         
 -11   2   8       2577.55       2600.03       149.28 o                         
 -10   2   8        720.12        763.29        60.89 o                         
  -9   2   8        881.48        893.09        59.84 o                         
  -8   2   8        858.17        862.22        51.54 o                         
  -7   2   8      22729.77      22265.55       289.65 o                         
  -6   2   8       3264.81       3171.46        76.25 o                         
  -5   2   8      14764.97      13904.20       199.45 o                         
  -4   2   8      38337.11      37152.52       461.90 o                         
  -3   2   8       5209.07       4867.70       101.68 o                         
  -2   2   8       2552.05       2621.69        70.91 o                         
  -1   2   8        197.62        343.30        54.96 o                         
   0   2   8       7435.25       7585.27       158.87 o                         
   1   2   8      61287.53      63026.72       919.28 o                         
   2   2   8      34335.90      34898.82       531.67 o                         
   3   2   8       1295.32       1394.84        67.42 o                         
   4   2   8      25206.42      25654.83       373.98 o                         
   5   2   8      12921.99      12823.69       163.40 o                         
   6   2   8        555.12        626.41        31.87 o                         
   7   2   8        303.13        343.58        35.42 o                         
   8   2   8        372.90        421.64        55.94 o                         
   9   2   8          2.26         30.89        41.11 o                         
  10   2   8       1297.67       1246.38        99.24 o                         
  11   2   8       1115.34       1193.37       265.87 o                         
 -12   3   8       9027.32       9468.40       289.78 o                         
 -11   3   8        975.37       1083.55       109.13 o                         
 -10   3   8        136.63        124.59        38.42 o                         
  -9   3   8       3046.70       3144.73       115.17 o                         
  -8   3   8      14848.08      14887.43       247.88 o                         
  -7   3   8         28.04         65.53        25.77 o                         
  -6   3   8        473.74        456.90        40.18 o                         
  -5   3   8       3467.89       3482.17        80.55 o                         
  -4   3   8      18033.63      17820.49       239.37 o                         
  -3   3   8      21164.26      20738.68       327.13 o                         
  -2   3   8        894.75        925.55        51.24 o                         
  -1   3   8      20356.74      20635.75       333.15 o                         
   0   3   8         29.95         83.62        18.94 o                         
   1   3   8      32196.17      33414.98       458.06 o                         
   2   3   8       2948.74       3023.39        68.23 o                         
   3   3   8       6665.92       6539.27       120.09 o                         
   4   3   8       5084.23       5278.99        95.57 o                         
   5   3   8       1710.39       1831.20        52.40 o                         
   6   3   8      13240.67      13326.03       219.01 o                         
   7   3   8       8072.45       8314.92       202.69 o                         
   8   3   8        509.90        569.34        60.45 o                         
   9   3   8      10414.36      10421.07       280.18 o                         
  10   3   8      14161.82      14127.53       697.75 o                         
  11   3   8        499.31        516.08        73.64 o                         
 -12   4   8         18.06         25.47        52.65 o                         
 -11   4   8       1838.33       2003.39       126.48 o                         
 -10   4   8        410.63        384.33        51.93 o                         
  -9   4   8       9056.75       9151.16       185.52 o                         
  -8   4   8       1730.27       1693.05        80.63 o                         
  -7   4   8        382.33        466.91        41.90 o                         
  -6   4   8       1144.63       1155.95        58.49 o                         
  -5   4   8         51.85        116.78        21.42 o                         
  -4   4   8         37.66         90.73        24.15 o                         
  -3   4   8      61283.60      59852.25       775.31 o                         
  -2   4   8       4424.90       4256.04        96.41 o                         
  -1   4   8       3241.14       3458.07        82.44 o                         
   0   4   8       5663.09       5622.87       103.70 o                         
   1   4   8      65354.83      66721.15       817.67 o                         
   2   4   8       1948.22       2019.40        46.94 o                         
   3   4   8       1884.22       1809.39        54.13 o                         
   4   4   8       1554.89       1674.64        50.44 o                         
   5   4   8      16375.29      16640.25       253.97 o                         
   6   4   8       2538.93       2613.51        75.49 o                         
   7   4   8       4079.59       4098.88       232.35 o                         
   8   4   8       1416.12       1608.48        97.26 o                         
   9   4   8       4298.63       4311.52       157.72 o                         
  10   4   8        623.77        666.60        76.63 o                         
  11   4   8         42.27         78.62        62.81 o                         
 -12   5   8       1234.69       1450.21       125.30 o                         
 -11   5   8        528.39        660.98        94.77 o                         
 -10   5   8       2914.80       2971.53       126.72 o                         
  -9   5   8       3400.11       3496.31       115.48 o                         
  -8   5   8      27542.90      27391.79       394.12 o                         
  -7   5   8       2333.55       2212.93        87.93 o                         
  -6   5   8        378.87        455.74        38.09 o                         
  -5   5   8        185.29        216.86        25.14 o                         
  -4   5   8       3238.47       3213.04        74.02 o                         
  -3   5   8       9240.59       9207.64       139.50 o                         
  -2   5   8      13863.84      13908.54       229.21 o                         
  -1   5   8       4830.73       4856.52        95.50 o                         
   0   5   8       2540.40       2591.75        56.57 o                         
   1   5   8       6955.22       7130.77       105.42 o                         
   2   5   8       1319.43       1375.68        37.56 o                         
   3   5   8        987.93       1032.72        30.95 o                         
   4   5   8       4568.41       4733.34        78.92 o                         
   5   5   8        430.61        497.17        38.91 o                         
   6   5   8      13650.48      13703.18       227.15 o                         
   7   5   8       4956.79       5096.11       235.11 o                         
   8   5   8       1506.50       1725.08       101.71 o                         
   9   5   8       4993.13       4876.39       247.26 o                         
  10   5   8       4053.76       4162.57       202.05 o                         
  11   5   8        176.44        331.05        77.84 o                         
 -11   6   8          3.39          6.81        45.15 o                         
 -10   6   8       1302.72       1459.44       112.14 o                         
  -9   6   8        288.79        289.61        42.82 o                         
  -8   6   8        330.62        389.60        44.26 o                         
  -7   6   8       1756.29       1757.71        78.93 o                         
  -6   6   8      11060.78      10870.10       180.27 o                         
  -5   6   8       1006.91       1058.83        51.34 o                         
  -4   6   8      46668.49      46455.84       549.57 o                         
  -3   6   8      15368.26      14748.17       215.56 o                         
  -2   6   8        180.71        221.52        21.75 o                         
  -1   6   8        853.35        922.15        37.45 o                         
   0   6   8        376.43        466.43        25.29 o                         
   1   6   8      22278.51      22599.15       267.23 o                         
   2   6   8      61892.08      63424.08       694.07 o                         
   3   6   8        956.10       1006.18        33.72 o                         
   4   6   8      45455.05      46009.10       520.19 o                         
   5   6   8       4529.44       4578.27        90.95 o                         
   6   6   8         21.94         81.96        28.54 o                         
   7   6   8        716.07        818.24        74.64 o                         
   8   6   8       3232.63       3166.74       126.49 o                         
   9   6   8         75.04        113.95        43.27 o                         
  10   6   8       3631.14       3619.37       212.34 o                         
 -11   7   8       3282.94       3303.30       165.76 o                         
 -10   7   8       1408.12       1446.82        98.56 o                         
  -9   7   8       6497.83       6634.12       234.73 o                         
  -8   7   8         60.54         90.14        29.76 o                         
  -7   7   8       9194.16       9341.80       178.18 o                         
  -6   7   8       3862.29       3995.53       150.18 o                         
  -5   7   8         79.27         98.99        23.33 o                         
  -4   7   8       5868.65       5695.06       114.97 o                         
  -3   7   8      15798.89      15752.53       246.01 o                         
  -2   7   8        370.49        463.97        30.24 o                         
  -1   7   8       4046.37       4076.41        79.50 o                         
   0   7   8       1455.43       1557.74        65.17 o                         
   1   7   8       6218.02       6147.42        98.53 o                         
   2   7   8        300.89        348.32        48.14 o                         
   3   7   8       1839.24       1886.07        46.78 o                         
   4   7   8        311.41        343.99        32.05 o                         
   5   7   8       1990.88       2160.84        60.58 o                         
   6   7   8          2.40         69.77        22.98 o                         
   7   7   8       7236.17       7300.35       191.43 o                         
   8   7   8          1.71        110.97        39.30 o                         
   9   7   8      13485.93      13193.47       427.14 o                         
  10   7   8       1633.74       1509.61       130.46 o                         
 -11   8   8       1370.70       1574.67       132.41 o                         
 -10   8   8          2.99          6.55        41.44 o                         
  -9   8   8       3486.73       3680.89       147.76 o                         
  -8   8   8       6481.02       6431.48       158.88 o                         
  -7   8   8       2895.67       3102.36       105.43 o                         
  -6   8   8         89.54        124.91        30.20 o                         
  -5   8   8       1378.14       1404.10        69.84 o                         
  -4   8   8      15720.10      15273.97       234.05 o                         
  -3   8   8       6508.87       6013.32       116.23 o                         
  -2   8   8      20064.20      19376.42       269.01 o                         
  -1   8   8        599.24        707.03        81.76 o                         
   0   8   8      23796.87      23592.60       319.73 o                         
   1   8   8        702.98        830.80        50.86 o                         
   2   8   8       8465.24       8804.54       136.68 o                         
   3   8   8         91.12        158.18        21.91 o                         
   4   8   8       1429.80       1584.28        52.07 o                         
   5   8   8         65.02        109.23        22.56 o                         
   6   8   8      17795.96      17733.68       314.84 o                         
   7   8   8        442.54        533.60        78.39 o                         
   8   8   8        925.40        905.49        84.91 o                         
   9   8   8       1686.61       1682.62       111.17 o                         
  10   8   8        247.20        323.94        78.41 o                         
 -11   9   8       1337.28       1398.50       125.02 o                         
 -10   9   8         10.83         34.59        46.54 o                         
  -9   9   8       2141.36       2275.21       132.15 o                         
  -8   9   8       4567.21       4702.10       156.06 o                         
  -7   9   8      14249.12      14337.02       259.43 o                         
  -6   9   8          6.01         59.83        28.23 o                         
  -5   9   8       8698.96       8283.38       170.47 o                         
  -4   9   8       2959.05       2815.68        84.62 o                         
  -3   9   8       1989.37       1989.26        68.11 o                         
  -2   9   8        150.17        192.03        24.40 o                         
  -1   9   8      11549.85      11157.61       187.32 o                         
   0   9   8         77.87        117.68        24.47 o                         
   1   9   8       5087.15       4991.34        97.89 o                         
   2   9   8       1860.31       1823.88        65.70 o                         
   3   9   8       7451.36       7650.19       144.11 o                         
   4   9   8       1125.73       1153.34        55.61 o                         
   5   9   8      27085.42      27374.97       425.09 o                         
   6   9   8       3520.25       3661.12       107.19 o                         
   7   9   8        619.09        678.07        65.75 o                         
   8   9   8         16.87         69.97        40.60 o                         
   9   9   8        340.64        395.98        67.18 o                         
  10   9   8       3213.38       3305.68       376.63 o                         
 -10  10   8          0.06         -7.28        45.83 o                         
  -9  10   8         65.47         98.68        60.13 o                         
  -8  10   8       1476.21       1421.30       102.17 o                         
  -7  10   8      16526.65      16396.87       312.95 o                         
  -6  10   8        490.15        588.83        76.80 o                         
  -5  10   8      10042.29       9878.92       205.05 o                         
  -4  10   8       1278.44       1340.52        72.25 o                         
  -3  10   8       6338.24       6345.28       131.70 o                         
  -2  10   8      10062.20       9725.46       190.95 o                         
  -1  10   8        220.55        268.78        28.99 o                         
   0  10   8      14448.74      14511.16       231.79 o                         
   1  10   8      34421.99      34376.14       491.37 o                         
   2  10   8         97.09        131.06        23.36 o                         
   3  10   8          2.09         46.46        20.45 o                         
   4  10   8        253.81        281.00        33.02 o                         
   5  10   8      10868.36      10983.86       209.41 o                         
   6  10   8       7465.92       7424.82       187.40 o                         
   7  10   8         33.90        114.93        48.58 o                         
   8  10   8       1631.55       1671.85       140.45 o                         
   9  10   8        119.06        133.50        55.85 o                         
 -10  11   8       1908.22       2009.14       149.31 o                         
  -9  11   8         60.12        146.38        57.83 o                         
  -8  11   8       2145.94       2162.26       126.32 o                         
  -7  11   8         86.52         90.82        36.79 o                         
  -6  11   8       5119.70       5063.34       161.00 o                         
  -5  11   8       1766.12       1877.02        91.38 o                         
  -4  11   8      15153.45      14776.23       301.60 o                         
  -3  11   8       2752.29       2754.03        89.73 o                         
  -2  11   8          4.31         11.43        18.49 o                         
  -1  11   8       1328.47       1301.80        64.62 o                         
   0  11   8       1404.69       1447.86        66.82 o                         
   1  11   8       1717.89       1749.29        69.13 o                         
   2  11   8        386.08        478.52        39.30 o                         
   3  11   8        446.05        537.98        44.00 o                         
   4  11   8       1649.01       1715.52        75.36 o                         
   5  11   8        239.99        250.44        41.10 o                         
   6  11   8       4853.25       4862.19       151.08 o                         
   7  11   8        140.13        141.88        49.00 o                         
   8  11   8         18.02         79.87        46.74 o                         
   9  11   8       1974.15       2140.85       237.32 o                         
  -9  12   8        424.64        691.70        92.30 o                         
  -8  12   8       3149.70       3141.14       232.87 o                         
  -7  12   8       2365.71       2480.82       131.63 o                         
  -6  12   8       1872.59       1827.91       110.00 o                         
  -5  12   8       3186.72       3231.03       113.65 o                         
  -4  12   8          3.13         21.33        27.62 o                         
  -3  12   8      11972.02      11934.45       234.02 o                         
  -2  12   8       7779.15       7738.07       186.59 o                         
  -1  12   8        338.37        358.97        38.15 o                         
   0  12   8       8496.14       8516.53       187.62 o                         
   1  12   8      25840.02      25973.26       440.35 o                         
   2  12   8       2015.44       2040.28       106.92 o                         
   3  12   8        975.04       1260.55       137.67 o                         
   4  12   8       2835.66       3008.32       114.06 o                         
   5  12   8       8098.26       8373.13       213.53 o                         
   6  12   8       7130.53       7531.81       204.84 o                         
   7  12   8        903.29        899.25        92.65 o                         
   8  12   8       2231.43       2261.44       152.30 o                         
  -9  13   8       1122.41       1332.48       124.80 o                         
  -8  13   8       9689.90       9723.05       296.82 o                         
  -7  13   8       4416.14       4669.35       167.35 o                         
  -6  13   8          0.32         51.86        32.88 o                         
  -5  13   8       4871.78       4791.22       140.16 o                         
  -4  13   8        186.17        196.67        37.78 o                         
  -3  13   8         88.82        174.69        34.14 o                         
  -2  13   8       5528.80       5144.08       133.50 o                         
  -1  13   8        910.00        903.91        76.42 o                         
   0  13   8        342.57        419.66        46.39 o                         
   1  13   8       1574.50       1525.69        81.86 o                         
   2  13   8        179.21        270.18        38.05 o                         
   3  13   8       2248.77       2158.06        94.92 o                         
   4  13   8       1629.92       1647.56       100.05 o                         
   5  13   8       8118.84       7970.97       212.11 o                         
   6  13   8       5182.62       5229.48       168.66 o                         
   7  13   8          0.90        -22.49        40.50 o                         
   8  13   8        934.77        900.21       101.97 o                         
  -8  14   8        495.19        549.72        86.63 o                         
  -7  14   8       1528.22       1447.02       120.77 o                         
  -6  14   8       2344.68       2393.23       171.26 o                         
  -5  14   8        855.67        892.18        71.84 o                         
  -4  14   8      10002.05       9996.29       298.84 o                         
  -3  14   8       8204.60       7807.16       181.55 o                         
  -2  14   8       2411.64       2630.51       111.83 o                         
  -1  14   8       1865.38       1721.18       101.43 o                         
   0  14   8       2074.94       2009.61       109.59 o                         
   1  14   8       1771.87       1953.58       108.10 o                         
   2  14   8      13709.68      13784.55       279.15 o                         
   3  14   8        161.88        195.77        40.65 o                         
   4  14   8       7361.23       7701.22       257.09 o                         
   5  14   8        659.78        708.18        71.30 o                         
   6  14   8       1856.85       1846.71       113.21 o                         
   7  14   8        871.21        756.77       103.87 o                         
  -7  15   8       2251.92       1974.93       143.66 o                         
  -6  15   8         15.29        -29.01        39.48 o                         
  -5  15   8        258.82        316.44        49.50 o                         
  -4  15   8        120.48        119.17        37.23 o                         
  -3  15   8      12284.13      12017.57       247.28 o                         
  -2  15   8         13.14         34.78        32.97 o                         
  -1  15   8       3928.18       3708.81       168.91 o                         
   0  15   8         13.51         63.17        35.93 o                         
   1  15   8       6288.62       6365.25       190.43 o                         
   2  15   8          0.98         28.01        32.41 o                         
   3  15   8       2784.66       2848.59       125.30 o                         
   4  15   8        234.78        309.55        51.97 o                         
   5  15   8         90.52        155.85        44.35 o                         
   6  15   8         59.07        149.33        47.07 o                         
  -6  16   8        918.26        840.04       116.82 o                         
  -5  16   8         63.22         65.98        43.82 o                         
  -4  16   8      11697.00      11627.26       252.86 o                         
  -3  16   8       3966.28       4144.05       145.47 o                         
  -2  16   8        566.88        581.28        63.95 o                         
  -1  16   8        436.37        487.30        74.57 o                         
   0  16   8       1578.11       1569.96       106.40 o                         
   1  16   8       1285.26       1212.41        93.11 o                         
   2  16   8      12358.50      11985.03       296.35 o                         
   3  16   8          3.41         23.60        35.53 o                         
   4  16   8       4487.09       4648.66       166.86 o                         
   5  16   8        310.12        308.08        56.02 o                         
  -5  17   8        261.96        318.25        65.81 o                         
  -4  17   8         14.16         72.32        44.75 o                         
  -3  17   8        110.15        162.36        50.31 o                         
  -2  17   8        853.04        847.76        77.10 o                         
  -1  17   8       1392.37       1461.28       106.36 o                         
   0  17   8        422.30        313.88        57.50 o                         
   1  17   8        355.85        416.02        63.66 o                         
   2  17   8       1010.97        948.77        89.37 o                         
   3  17   8         65.11         13.86        38.11 o                         
   4  17   8        523.19        622.10        74.01 o                         
  -4  18   8        252.75        327.66        69.64 o                         
  -3  18   8       7066.80       7059.80       233.37 o                         
  -2  18   8       4213.50       4238.16       202.01 o                         
  -1  18   8        673.47        585.21        77.69 o                         
   0  18   8       5571.16       5489.26       194.12 o                         
   1  18   8       7763.58       7162.32       226.58 o                         
   2  18   8       1278.95       1290.30       105.63 o                         
 -11   0   9       3264.45       3119.77       173.42 o                         
  -9   0   9       5500.63       5481.09       156.28 o                         
  -7   0   9        273.11        382.80        73.25 o                         
  -5   0   9      19294.62      18528.72       333.82 o                         
  -3   0   9      66548.16      65945.48      1559.02 o                         
  -1   0   9       9385.63      10458.01       257.14 o                         
   1   0   9       6272.45       6626.70       166.51 o                         
   3   0   9      95228.26      94613.66      2391.51 o                         
   5   0   9       6051.98       6048.85       185.96 o                         
   7   0   9       2134.76       2443.28       107.02 o                         
   9   0   9        296.98        343.45       129.03 o                         
  11   0   9        296.12        249.38       162.98 o                         
 -12   1   9       2811.98       2876.52       151.80 o                         
 -11   1   9        209.27        257.36        48.61 o                         
 -10   1   9      11966.91      12259.46       205.84 o                         
  -9   1   9       2213.77       2325.71        88.62 o                         
  -8   1   9      12246.74      12242.21       209.30 o                         
  -7   1   9       4446.25       4447.46       104.61 o                         
  -6   1   9       6837.24       6561.64       125.02 o                         
  -5   1   9        433.10        421.02        31.98 o                         
  -4   1   9       1311.54       1284.25        65.57 o                         
  -3   1   9       2682.78       2688.30        83.44 o                         
  -2   1   9      18436.47      18593.70       432.03 o                         
  -1   1   9        803.36        916.19        44.99 o                         
   0   1   9       5424.63       5533.65       133.56 o                         
   1   1   9       4449.68       4402.82        85.84 o                         
   2   1   9       9537.48       9196.65       178.88 o                         
   3   1   9        126.69        237.32        20.86 o                         
   4   1   9        249.87        363.79        40.06 o                         
   5   1   9       1990.85       1950.43        68.64 o                         
   6   1   9       6884.69       6950.67       134.60 o                         
   7   1   9      10319.54      10344.31       270.25 o                         
   8   1   9       8539.58       8508.25       535.73 o                         
   9   1   9       5361.36       5464.75       372.87 o                         
  10   1   9       7069.29       6909.44       872.44 o                         
  11   1   9         31.94         69.14        76.11 o                         
 -12   2   9        512.73        557.43        73.84 o                         
 -11   2   9        263.83        204.33        50.59 o                         
 -10   2   9       1248.32       1345.85        78.92 o                         
  -9   2   9       2237.25       2236.27        96.80 o                         
  -8   2   9       3032.52       3018.51        95.54 o                         
  -7   2   9      15727.00      15240.40       231.36 o                         
  -6   2   9       6913.93       6891.93       131.16 o                         
  -5   2   9         84.71        131.77        29.04 o                         
  -4   2   9       1851.46       1858.87        60.12 o                         
  -3   2   9       4491.51       4531.76       102.92 o                         
  -2   2   9      27530.98      26996.65       427.58 o                         
  -1   2   9      29701.96      29434.94       417.36 o                         
   0   2   9       2273.89       2303.55        62.59 o                         
   1   2   9      35187.38      35543.60       451.40 o                         
   2   2   9      59002.85      60564.51       810.13 o                         
   3   2   9       6303.47       6550.32       120.62 o                         
   4   2   9       4629.01       4513.76       101.50 o                         
   5   2   9         32.63        104.95        27.94 o                         
   6   2   9        427.69        546.66        36.84 o                         
   7   2   9       6721.89       6577.30       219.47 o                         
   8   2   9       7499.69       7029.73       222.26 o                         
   9   2   9         27.15         73.59        58.21 o                         
  10   2   9       2267.63       2346.26       253.19 o                         
  11   2   9         17.10         82.34        75.91 o                         
 -12   3   9       3957.23       4108.24       346.45 o                         
 -11   3   9       9767.55      10076.13       243.13 o                         
 -10   3   9        160.15        184.62        39.63 o                         
  -9   3   9       1058.40       1016.62        69.24 o                         
  -8   3   9       1130.71       1204.15        68.93 o                         
  -7   3   9      20333.43      19747.88       297.79 o                         
  -6   3   9      16618.79      16229.36       248.58 o                         
  -5   3   9       2502.23       2448.49        80.25 o                         
  -4   3   9      21182.37      20433.07       286.41 o                         
  -3   3   9       3471.33       3238.52        97.89 o                         
  -2   3   9       9951.37       9853.71       196.34 o                         
  -1   3   9        569.07        587.65        34.81 o                         
   0   3   9      18601.74      18808.85       278.13 o                         
   1   3   9        132.72        203.93        22.00 o                         
   2   3   9       4276.17       4513.14        92.04 o                         
   3   3   9       5642.12       5768.47       112.36 o                         
   4   3   9       5209.65       5397.42       112.14 o                         
   5   3   9        238.55        329.79        27.29 o                         
   6   3   9       6194.36       6237.53       141.08 o                         
   7   3   9      13688.84      13578.30       318.58 o                         
   8   3   9        228.41        224.63        60.90 o                         
   9   3   9        219.53        368.87        67.68 o                         
  10   3   9         86.88         44.79        78.61 o                         
  11   3   9       9127.84       8562.84      1042.53 o                         
 -12   4   9        666.87        730.66        92.81 o                         
 -11   4   9        830.68        868.12        79.92 o                         
 -10   4   9          0.78         71.14        34.35 o                         
  -9   4   9       1023.53       1102.15        70.16 o                         
  -8   4   9        393.43        464.45        45.95 o                         
  -7   4   9       1494.50       1412.97        70.58 o                         
  -6   4   9      12086.57      12133.10       273.99 o                         
  -5   4   9       3317.66       3378.16        87.16 o                         
  -4   4   9       5850.65       5889.05       145.83 o                         
  -3   4   9       3639.64       3531.09        93.51 o                         
  -2   4   9      63399.86      63160.52       878.33 o                         
  -1   4   9        884.46        936.15        44.20 o                         
   0   4   9        219.59        265.96        21.54 o                         
   1   4   9        531.83        519.24        41.36 o                         
   2   4   9      26342.65      26519.38       381.58 o                         
   3   4   9       3927.53       3928.12        78.76 o                         
   4   4   9      14146.23      14259.44       213.12 o                         
   5   4   9       1582.36       1665.37        58.22 o                         
   6   4   9      27473.83      27024.72       435.82 o                         
   7   4   9         57.70        125.27        50.97 o                         
   8   4   9          6.83         27.53        37.20 o                         
   9   4   9         25.63         38.30        46.56 o                         
  10   4   9        243.93        389.00        75.91 o                         
 -11   5   9      14275.92      14763.30       314.20 o                         
 -10   5   9        645.93        709.83        66.26 o                         
  -9   5   9         36.23         72.90        31.86 o                         
  -8   5   9        509.02        545.81        47.51 o                         
  -7   5   9       8487.89       8459.08       177.90 o                         
  -6   5   9       7628.57       7644.62       158.95 o                         
  -5   5   9       2603.12       2556.76        71.74 o                         
  -4   5   9       7488.67       7334.49       144.47 o                         
  -3   5   9         36.80         50.45        17.53 o                         
  -2   5   9       3207.22       3207.25        82.84 o                         
  -1   5   9       2160.64       2075.68        64.11 o                         
   0   5   9       1067.55       1137.62        40.41 o                         
   1   5   9        998.83       1071.14        33.00 o                         
   2   5   9         21.94         58.49        15.84 o                         
   3   5   9      10200.35      10129.33       160.90 o                         
   4   5   9       2413.47       2448.53        80.53 o                         
   5   5   9       7737.62       7752.91       147.09 o                         
   6   5   9       5160.58       5100.62       163.16 o                         
   7   5   9       1470.02       1639.07       110.44 o                         
   8   5   9        598.28        757.52        82.87 o                         
   9   5   9       1247.32       1356.41       128.47 o                         
  10   5   9       1306.45       1177.59       115.51 o                         
 -11   6   9       1914.65       2174.03       135.17 o                         
 -10   6   9         51.05        122.22        44.42 o                         
  -9   6   9       4629.49       4538.83       136.80 o                         
  -8   6   9        426.13        519.56        50.78 o                         
  -7   6   9      28266.54      28482.02       428.52 o                         
  -6   6   9       3542.80       3446.03        95.83 o                         
  -5   6   9       2936.24       2880.62        81.69 o                         
  -4   6   9        783.58        841.12        47.03 o                         
  -3   6   9        552.38        615.59        37.76 o                         
  -2   6   9      12500.89      12285.74       197.64 o                         
  -1   6   9      44162.54      43122.78       544.43 o                         
   0   6   9          3.16         25.49        12.12 o                         
   1   6   9      56091.93      56706.06       651.38 o                         
   2   6   9      10546.66      10614.33       142.30 o                         
   3   6   9       1786.65       1802.04        54.38 o                         
   4   6   9        341.81        358.94        29.98 o                         
   5   6   9       1523.08       1440.92        61.56 o                         
   6   6   9       4280.02       4390.48       167.42 o                         
   7   6   9      11158.18      11333.94       345.92 o                         
   8   6   9        519.86        627.61        78.94 o                         
   9   6   9        294.77        345.61        69.83 o                         
  10   6   9          8.59         52.27        65.52 o                         
 -11   7   9          0.73         32.76        46.95 o                         
 -10   7   9       2556.87       2596.05       143.11 o                         
  -9   7   9        897.11       1119.83        76.87 o                         
  -8   7   9       1076.28       1156.34        74.72 o                         
  -7   7   9       1245.18       1302.59        75.75 o                         
  -6   7   9      24679.67      24305.15       382.00 o                         
  -5   7   9        483.91        552.08        42.09 o                         
  -4   7   9       4801.03       4680.17       103.39 o                         
  -3   7   9       1651.86       1758.57        63.57 o                         
  -2   7   9          4.15         61.09        17.19 o                         
  -1   7   9       1290.57       1390.67        55.55 o                         
   0   7   9       5396.24       5315.23        98.50 o                         
   1   7   9       3437.99       3532.67        69.25 o                         
   2   7   9         51.04        120.96        19.46 o                         
   3   7   9         37.39         64.45        14.44 o                         
   4   7   9       3242.69       3357.02        82.83 o                         
   5   7   9        531.60        564.15        44.63 o                         
   6   7   9      13164.22      13109.66       250.89 o                         
   7   7   9       6231.47       6401.58       209.22 o                         
   8   7   9       3783.75       3766.52       170.06 o                         
   9   7   9       3962.36       4280.96       223.88 o                         
  10   7   9       3550.19       3767.95       187.96 o                         
 -11   8   9        750.84        867.08        91.47 o                         
 -10   8   9          8.17         56.94        45.81 o                         
  -9   8   9        896.37       1071.07        92.26 o                         
  -8   8   9        154.08        205.38        42.78 o                         
  -7   8   9       1381.94       1285.15        82.16 o                         
  -6   8   9        864.66       1050.63        69.62 o                         
  -5   8   9       5577.38       5609.49       133.00 o                         
  -4   8   9        461.98        597.87        47.88 o                         
  -3   8   9      28131.77      27184.03       367.57 o                         
  -2   8   9       2260.30       2233.64        68.26 o                         
  -1   8   9      10385.13      10236.35       200.99 o                         
   0   8   9       1127.83       1162.12        53.82 o                         
   1   8   9      11289.48      11270.34       162.26 o                         
   2   8   9        460.38        476.41        28.43 o                         
   3   8   9      37097.08      37583.75       454.51 o                         
   4   8   9       4333.51       4532.47       103.15 o                         
   5   8   9       2972.17       3160.37       108.11 o                         
   6   8   9       4139.54       4405.81       138.57 o                         
   7   8   9       3356.15       3360.04       155.20 o                         
   8   8   9       1218.76       1143.60       105.74 o                         
   9   8   9          1.23        -21.55        45.79 o                         
  10   8   9       1206.84       1356.66       143.73 o                         
 -10   9   9      12692.46      12865.17       357.54 o                         
  -9   9   9         31.26         18.30        41.32 o                         
  -8   9   9       8514.03       8501.68       209.22 o                         
  -7   9   9       4897.13       4909.22       144.59 o                         
  -6   9   9        543.83        654.19        58.10 o                         
  -5   9   9         50.46        145.79        43.09 o                         
  -4   9   9       7384.98       7249.03       147.48 o                         
  -3   9   9       1201.42       1238.81        57.77 o                         
  -2   9   9      24577.79      24139.49       355.43 o                         
  -1   9   9          0.26          4.79        17.24 o                         
   0   9   9       9748.02       9560.62       173.03 o                         
   1   9   9          6.62         44.00        21.41 o                         
   2   9   9       9126.05       9251.05       165.89 o                         
   3   9   9       1785.85       1767.43        57.74 o                         
   4   9   9       1984.69       2068.38       117.35 o                         
   5   9   9        222.16        378.29        59.95 o                         
   6   9   9       1370.78       1491.53        98.19 o                         
   7   9   9       2313.04       2542.83       317.80 o                         
   8   9   9       5819.69       6024.91       222.48 o                         
   9   9   9        116.77        143.23        59.42 o                         
 -10  10   9        860.61       1093.18       134.74 o                         
  -9  10   9        658.90        724.41        90.08 o                         
  -8  10   9       1092.23       1008.42        79.28 o                         
  -7  10   9         13.59         71.36        35.20 o                         
  -6  10   9       5236.63       5037.90       142.62 o                         
  -5  10   9       5332.19       4960.60       134.26 o                         
  -4  10   9       1214.70       1260.38        71.34 o                         
  -3  10   9      15625.65      15224.84       246.50 o                         
  -2  10   9      20722.61      19834.46       321.23 o                         
  -1  10   9        125.48        169.70        28.29 o                         
   0  10   9       2189.11       2205.34        76.76 o                         
   1  10   9        229.52        314.07        32.91 o                         
   2  10   9      39026.09      39929.46       559.58 o                         
   3  10   9      11723.70      11911.76       215.17 o                         
   4  10   9        531.27        629.31        56.99 o                         
   5  10   9       2195.92       2073.82       101.53 o                         
   6  10   9        425.92        576.23        62.93 o                         
   7  10   9         66.44        119.95        54.09 o                         
   8  10   9       5379.67       5324.64       263.24 o                         
   9  10   9        238.03        350.15        92.81 o                         
 -10  11   9         10.16         49.26        56.83 o                         
  -9  11   9       1199.47       1405.07       122.87 o                         
  -8  11   9        205.35        281.61        72.01 o                         
  -7  11   9      13935.71      13560.21       280.02 o                         
  -6  11   9       1899.93       1849.02        97.71 o                         
  -5  11   9       1209.18       1340.90        78.97 o                         
  -4  11   9       1355.08       1428.06        78.01 o                         
  -3  11   9       5055.61       5153.35       129.87 o                         
  -2  11   9        179.84        201.20        45.03 o                         
  -1  11   9         49.09         56.71        24.06 o                         
   0  11   9       3920.40       3787.15       112.09 o                         
   1  11   9       2234.68       2296.39        79.00 o                         
   2  11   9         62.47        122.68        30.22 o                         
   3  11   9        443.36        491.73        42.45 o                         
   4  11   9         28.82         62.77        24.61 o                         
   5  11   9        474.54        474.80        54.17 o                         
   6  11   9       1215.59       1243.04        99.11 o                         
   7  11   9      17411.05      17691.84       558.83 o                         
   8  11   9        256.43        239.74       194.02 o                         
  -9  12   9       2078.77       2045.68       149.45 o                         
  -8  12   9       1172.16       1268.66       101.15 o                         
  -7  12   9       1444.18       1371.81        95.94 o                         
  -6  12   9       3730.51       3633.46       127.00 o                         
  -5  12   9       5564.08       5478.53       149.65 o                         
  -4  12   9        743.48        801.22        61.63 o                         
  -3  12   9       9337.97       9329.83       213.80 o                         
  -2  12   9      15198.75      15015.24       293.09 o                         
  -1  12   9       1203.57       1256.05        74.06 o                         
   0  12   9        499.40        553.52        48.93 o                         
   1  12   9        275.81        343.04        39.04 o                         
   2  12   9      15397.25      15395.38       275.21 o                         
   3  12   9       7992.58       8299.04       185.65 o                         
   4  12   9       1544.62       1715.45        82.28 o                         
   5  12   9       3229.07       3312.88       142.61 o                         
   6  12   9       4077.76       4541.40       198.96 o                         
   7  12   9         97.49        192.89        55.14 o                         
   8  12   9       2129.31       2020.44       187.99 o                         
  -9  13   9          7.52         98.94       133.86 o                         
  -8  13   9       4161.88       4304.63       214.63 o                         
  -7  13   9       2322.53       2492.18       135.75 o                         
  -6  13   9        151.24        185.84        42.87 o                         
  -5  13   9       1461.50       1524.50        89.45 o                         
  -4  13   9       1287.49       1316.16        79.17 o                         
  -3  13   9          6.25         54.56        30.58 o                         
  -2  13   9       2811.20       2886.14       108.26 o                         
  -1  13   9       1433.62       1291.73        86.60 o                         
   0  13   9       2667.38       2507.35       147.74 o                         
   1  13   9        276.69        302.37        44.08 o                         
   2  13   9       3989.06       4075.26       122.43 o                         
   3  13   9       2104.51       2082.62        93.85 o                         
   4  13   9        307.99        379.72        51.86 o                         
   5  13   9       4411.56       4998.28       157.92 o                         
   6  13   9        416.62        436.80        84.56 o                         
   7  13   9         95.46         80.84        49.76 o                         
  -8  14   9          3.58         84.60        56.95 o                         
  -7  14   9       7184.93       7337.26       219.73 o                         
  -6  14   9       1587.41       1536.68        96.77 o                         
  -5  14   9         16.13         66.82        35.75 o                         
  -4  14   9        247.09        249.81        45.98 o                         
  -3  14   9       5442.19       5360.26       160.23 o                         
  -2  14   9       4613.62       4805.23       163.29 o                         
  -1  14   9       7901.34       7584.37       210.01 o                         
   0  14   9        654.69        614.79        62.59 o                         
   1  14   9      13816.36      13294.17       274.14 o                         
   2  14   9         22.70         94.61        38.56 o                         
   3  14   9       3530.11       3603.91       165.51 o                         
   4  14   9       3448.15       3352.40       129.44 o                         
   5  14   9         16.88        -14.23        41.46 o                         
   6  14   9       4342.22       4038.45       273.74 o                         
   7  14   9       2693.94       2759.05       160.04 o                         
  -7  15   9          2.86        -45.57        45.57 o                         
  -6  15   9      14151.04      13640.73       357.99 o                         
  -5  15   9        623.87        682.43        66.11 o                         
  -4  15   9       4779.59       4758.00       158.76 o                         
  -3  15   9        159.76        172.30        42.19 o                         
  -2  15   9       1087.00       1251.17        95.88 o                         
  -1  15   9         78.25         34.33        35.59 o                         
   0  15   9       5045.01       5019.73       167.30 o                         
   1  15   9          2.42         16.38        31.58 o                         
   2  15   9        167.58        244.77        48.39 o                         
   3  15   9         51.93         39.86        41.42 o                         
   4  15   9       2732.96       2821.01       124.87 o                         
   5  15   9        484.16        516.73        77.48 o                         
   6  15   9       7981.25       8141.16       273.66 o                         
  -6  16   9        350.27        463.23        69.73 o                         
  -5  16   9         53.17        128.04        47.36 o                         
  -4  16   9        429.45        497.28        63.86 o                         
  -3  16   9       1095.31       1201.26        89.37 o                         
  -2  16   9       2018.24       2076.35       127.07 o                         
  -1  16   9       9746.42       9811.69       266.44 o                         
   0  16   9        279.46        339.96        58.37 o                         
   1  16   9       8931.95       8896.65       243.12 o                         
   2  16   9         91.64        107.53        41.09 o                         
   3  16   9       3223.02       3404.79       142.76 o                         
   4  16   9       2470.37       2822.93       138.96 o                         
   5  16   9         21.48         98.45        85.85 o                         
  -5  17   9         26.06         73.92        51.26 o                         
  -4  17   9        684.35        773.20        80.39 o                         
  -3  17   9        184.54        182.96        53.29 o                         
  -2  17   9       2596.97       3022.89       159.83 o                         
  -1  17   9        271.20        375.29        61.93 o                         
   0  17   9         57.63         87.45        42.60 o                         
   1  17   9        277.59        280.63        54.69 o                         
   2  17   9       1155.64       1292.01       100.22 o                         
   3  17   9       3344.10       3366.58       183.41 o                         
  -3  18   9       5541.57       5689.87       306.56 o                         
  -2  18   9       8049.33       7888.08       257.17 o                         
  -1  18   9        828.49        954.95       119.08 o                         
   0  18   9          9.00         18.85        41.81 o                         
   1  18   9       1245.18       1226.69       102.69 o                         
 -12   0  10       4811.89       5361.34       296.88 o                         
 -10   0  10        520.89        540.66        63.11 o                         
  -8   0  10       6324.78       6491.00       184.45 o                         
  -6   0  10      40936.96      39980.06       650.82 o                         
  -4   0  10       1186.13       1210.57        75.02 o                         
  -2   0  10      10334.79      10185.39       308.60 o                         
   0   0  10      41559.16      42352.22       852.82 o                         
   2   0  10      21124.34      20622.87       765.34 o                         
   4   0  10      23292.46      22875.29       674.39 o                         
   6   0  10       1949.98       1903.58       164.20 o                         
   8   0  10       3454.40       2820.03       400.36 o                         
  10   0  10        182.68          7.76       116.41 o                         
 -12   1  10         29.53         16.93        47.78 o                         
 -11   1  10       6401.88       7028.48       169.91 o                         
 -10   1  10       1784.17       1909.77        80.18 o                         
  -9   1  10       6340.65       6551.12       135.79 o                         
  -8   1  10        231.24        280.91        34.44 o                         
  -7   1  10         51.70        146.71        28.55 o                         
  -6   1  10       9592.29       9204.26       167.22 o                         
  -5   1  10      18075.54      17677.59       300.24 o                         
  -4   1  10       5838.95       5662.99       142.54 o                         
  -3   1  10       1244.39       1156.46        72.18 o                         
  -2   1  10       7541.79       7915.84       193.89 o                         
  -1   1  10         93.45        190.87        31.24 o                         
   0   1  10       8578.45       9053.22       171.53 o                         
   1   1  10        442.20        522.38        35.78 o                         
   2   1  10       1316.06       1281.23        74.23 o                         
   3   1  10       3018.95       3042.48       134.20 o                         
   4   1  10      14121.56      14241.41       325.63 o                         
   5   1  10       3267.00       3066.77       135.81 o                         
   6   1  10       8445.24       8747.41       248.09 o                         
   7   1  10       7059.19       7289.47       205.76 o                         
   8   1  10         41.36         52.96        70.98 o                         
   9   1  10       7378.39       6472.43       405.90 o                         
  10   1  10       2655.23       2234.59       285.66 o                         
 -12   2  10        438.53        556.95        80.52 o                         
 -11   2  10        130.46        170.65        40.48 o                         
 -10   2  10       1263.51       1313.63        80.06 o                         
  -9   2  10       2534.09       2703.93       107.24 o                         
  -8   2  10        880.25        896.09        56.68 o                         
  -7   2  10       7325.66       7347.21       151.68 o                         
  -6   2  10       1853.87       1943.24       104.35 o                         
  -5   2  10       4027.29       3848.38        99.64 o                         
  -4   2  10      12489.33      12500.97       223.44 o                         
  -3   2  10       1938.87       2183.50       162.97 o                         
  -2   2  10      21265.02      21332.66       334.12 o                         
  -1   2  10      82376.12      81588.05      1084.40 o                         
   0   2  10      12123.09      12355.07       214.06 o                         
   1   2  10       6406.40       6323.14       103.90 o                         
   2   2  10       4894.42       4836.21        96.34 o                         
   3   2  10         15.60         74.73        20.08 o                         
   4   2  10      10127.32      10104.31       184.47 o                         
   5   2  10      20489.06      20331.87       337.61 o                         
   6   2  10        359.83        342.31        33.31 o                         
   7   2  10      13340.36      12804.03       274.17 o                         
   8   2  10       2773.07       2458.12       178.54 o                         
   9   2  10        232.65        277.72        81.96 o                         
  10   2  10         34.21         94.80        70.98 o                         
 -12   3  10         61.02        116.55        52.97 o                         
 -11   3  10        871.02        933.50        81.63 o                         
 -10   3  10      12529.13      13178.41       260.56 o                         
  -9   3  10       9868.76      10029.24       211.89 o                         
  -8   3  10        682.78        742.14        66.03 o                         
  -7   3  10       5794.07       5719.66       176.67 o                         
  -6   3  10      15293.26      14801.15       250.12 o                         
  -5   3  10       1480.41       1515.79        74.45 o                         
  -4   3  10       4838.83       4745.08       125.96 o                         
  -3   3  10       3269.20       3203.54       101.64 o                         
  -2   3  10       3464.55       3502.09        99.19 o                         
  -1   3  10       5511.05       5508.48       111.78 o                         
   0   3  10         12.30         45.76        16.25 o                         
   1   3  10       1344.93       1415.63        52.01 o                         
   2   3  10        112.86        183.83        23.45 o                         
   3   3  10       4014.48       4158.19        91.34 o                         
   4   3  10       7747.92       7817.22       162.89 o                         
   5   3  10        368.38        511.82        45.98 o                         
   6   3  10        761.50        814.74        49.44 o                         
   7   3  10       3688.17       3804.63       109.77 o                         
   8   3  10      15451.11      15741.70      1403.08 o                         
   9   3  10         19.20         63.39        58.05 o                         
  10   3  10         89.37        132.81        75.38 o                         
 -11   4  10        744.43        778.50        95.61 o                         
 -10   4  10        494.60        532.89        59.38 o                         
  -9   4  10         17.12         13.24        32.01 o                         
  -8   4  10       1989.10       2227.76       100.45 o                         
  -7   4  10          8.31         31.14        28.53 o                         
  -6   4  10       2941.64       3080.72       164.30 o                         
  -5   4  10      30695.13      30570.11       467.29 o                         
  -4   4  10        520.14        519.81        43.71 o                         
  -3   4  10       1779.24       1979.03       114.60 o                         
  -2   4  10         22.06        105.57        57.51 o                         
  -1   4  10      30931.86      31727.32       454.75 o                         
   0   4  10       1948.50       2029.44        53.16 o                         
   1   4  10      22228.59      21546.88       307.14 o                         
   2   4  10        545.15        600.74        36.95 o                         
   3   4  10      74284.79      75656.59      1016.49 o                         
   4   4  10        346.35        440.50        35.88 o                         
   5   4  10         62.17        130.31        21.23 o                         
   6   4  10          1.60         28.07        18.99 o                         
   7   4  10        428.79        475.11        62.29 o                         
   8   4  10         18.54        -17.51        38.76 o                         
   9   4  10       4214.55       4028.76       230.57 o                         
  10   4  10         37.42        200.85        80.72 o                         
 -11   5  10        109.22         87.11        63.81 o                         
 -10   5  10       9430.92       9708.02       217.02 o                         
  -9   5  10       6493.34       6623.23       166.86 o                         
  -8   5  10          3.41         -8.19        26.31 o                         
  -7   5  10       4351.77       4413.15       131.06 o                         
  -6   5  10       4112.04       3985.27       143.84 o                         
  -5   5  10        264.48        279.33        32.32 o                         
  -4   5  10      23852.31      23412.04       382.44 o                         
  -3   5  10         86.39         99.15        23.28 o                         
  -2   5  10      16049.46      16070.81       296.15 o                         
  -1   5  10       4775.31       4790.81       124.50 o                         
   0   5  10       6230.40       6129.04       108.39 o                         
   1   5  10         88.74        222.61        43.57 o                         
   2   5  10      10530.15      10706.72       168.22 o                         
   3   5  10       2053.52       2182.50        59.47 o                         
   4   5  10          2.16         37.12        16.39 o                         
   5   5  10       1316.69       1420.37        76.38 o                         
   6   5  10       1845.11       1951.50        77.04 o                         
   7   5  10       2922.20       3042.63       103.37 o                         
   8   5  10      26727.41      26277.18       916.62 o                         
   9   5  10        453.41        583.08        97.19 o                         
  10   5  10       1285.45       1056.31       139.08 o                         
 -11   6  10          6.85         74.11        67.60 o                         
 -10   6  10       6040.03       5897.49       196.11 o                         
  -9   6  10        586.61        558.56       101.97 o                         
  -8   6  10       3558.13       3643.03       127.58 o                         
  -7   6  10       1169.24       1196.76        77.45 o                         
  -6   6  10        991.25        957.87        62.20 o                         
  -5   6  10       6882.38       6807.39       140.97 o                         
  -4   6  10      24119.23      23749.60       358.14 o                         
  -3   6  10       1587.55       1504.57        66.68 o                         
  -2   6  10      32003.21      31951.81       484.24 o                         
  -1   6  10      18127.15      18033.54       256.00 o                         
   0   6  10       8778.83       8726.05       140.20 o                         
   1   6  10        459.07        497.18        27.10 o                         
   2   6  10       4111.54       4208.16        88.12 o                         
   3   6  10       8895.65       8989.93       152.32 o                         
   4   6  10       9262.78       9483.76       188.17 o                         
   5   6  10       1321.03       1453.94        62.77 o                         
   6   6  10        428.38        501.51        46.28 o                         
   7   6  10        280.38        272.25        40.04 o                         
   8   6  10       4093.25       3843.44       171.53 o                         
   9   6  10        263.74        289.11        69.67 o                         
  10   6  10        184.79        162.57        78.93 o                         
 -11   7  10       1063.00        984.53       109.90 o                         
 -10   7  10        427.15        447.99        69.32 o                         
  -9   7  10      16760.10      16800.43       333.29 o                         
  -8   7  10       1413.45       1484.35        91.74 o                         
  -7   7  10       5518.40       5719.78       155.78 o                         
  -6   7  10       4642.67       4508.19       129.29 o                         
  -5   7  10       1566.47       1585.02        71.32 o                         
  -4   7  10       2901.47       2851.34        90.01 o                         
  -3   7  10        314.93        412.74        36.20 o                         
  -2   7  10       4396.91       4349.06       108.48 o                         
  -1   7  10       4921.80       4836.13       100.61 o                         
   0   7  10       9339.47       9175.18       148.95 o                         
   1   7  10        509.74        595.38        30.90 o                         
   2   7  10       1626.75       1674.67        46.48 o                         
   3   7  10       5861.88       5752.50       119.52 o                         
   4   7  10       4942.13       5071.64       112.36 o                         
   5   7  10       2774.29       2725.99       123.25 o                         
   6   7  10       4952.32       4957.14       131.08 o                         
   7   7  10      10183.38      10378.31       287.48 o                         
   8   7  10       1628.74       1645.39       181.60 o                         
   9   7  10       2350.89       2383.48       156.57 o                         
 -11   8  10        271.60        232.41        73.43 o                         
 -10   8  10          8.82         82.04        48.26 o                         
  -9   8  10        322.45        339.82        55.84 o                         
  -8   8  10       1022.58       1020.86        79.18 o                         
  -7   8  10        281.23        289.26        45.99 o                         
  -6   8  10      13207.78      12912.66       254.60 o                         
  -5   8  10       2892.86       2805.22        90.36 o                         
  -4   8  10       3835.89       3641.93       100.54 o                         
  -3   8  10       3680.35       3769.10        97.60 o                         
  -2   8  10       8779.40       8801.83       177.47 o                         
  -1   8  10        617.03        613.12        43.41 o                         
   0   8  10      25683.05      25409.29       373.91 o                         
   1   8  10       5438.19       5441.41        96.54 o                         
   2   8  10       7512.68       7551.49       121.18 o                         
   3   8  10      11774.37      11838.84       185.90 o                         
   4   8  10      18266.29      18604.05       311.08 o                         
   5   8  10       3249.84       3226.40       104.56 o                         
   6   8  10        478.14        534.70        56.45 o                         
   7   8  10       1375.61       1189.86       101.83 o                         
   8   8  10       3292.27       3484.58       168.70 o                         
   9   8  10       1581.66       1542.62       129.28 o                         
 -10   9  10       3120.79       3270.36       187.39 o                         
  -9   9  10        780.36        866.67        85.97 o                         
  -8   9  10         35.98         22.07        37.13 o                         
  -7   9  10        485.92        587.39        70.15 o                         
  -6   9  10       2500.95       2815.77       115.70 o                         
  -5   9  10      20614.90      19813.23       363.56 o                         
  -4   9  10        289.57        288.48        37.22 o                         
  -3   9  10       2344.56       2451.69        83.38 o                         
  -2   9  10        201.71        191.03        31.12 o                         
  -1   9  10        680.20        718.46        50.53 o                         
   0   9  10        421.29        404.43        36.81 o                         
   1   9  10       1162.71       1192.65        53.11 o                         
   2   9  10        784.18        850.85        44.31 o                         
   3   9  10       1043.25       1085.08        61.75 o                         
   4   9  10       1200.69       1146.97        78.76 o                         
   5   9  10        829.53        814.99        70.32 o                         
   6   9  10        124.64        130.08        39.55 o                         
   7   9  10       2680.37       2559.66       155.91 o                         
   8   9  10       4593.16       4809.45       269.62 o                         
   9   9  10       6111.13       6236.66       322.65 o                         
 -10  10  10        627.19        776.80       123.24 o                         
  -9  10  10       2490.38       2484.63       141.95 o                         
  -8  10  10       1388.82       1384.71        93.17 o                         
  -7  10  10       5322.34       5347.75       156.56 o                         
  -6  10  10       5305.74       5136.76       201.13 o                         
  -5  10  10       4472.11       4371.20       126.91 o                         
  -4  10  10          2.23         31.47        27.75 o                         
  -3  10  10        894.71        940.69        59.94 o                         
  -2  10  10        626.85        624.62        64.21 o                         
  -1  10  10      46070.74      45901.60       718.89 o                         
   0  10  10       6834.07       6373.02       147.06 o                         
   1  10  10       3714.35       3709.91        99.01 o                         
   2  10  10       2152.90       2342.57        77.42 o                         
   3  10  10        395.84        478.35        40.44 o                         
   4  10  10       3623.34       3786.32       114.32 o                         
   5  10  10       9221.79       8889.28       238.73 o                         
   6  10  10         45.85         80.23        37.90 o                         
   7  10  10      10557.31      10220.79       352.77 o                         
   8  10  10        276.21        387.02        87.05 o                         
  -9  11  10       1237.08       1285.43       105.93 o                         
  -8  11  10       2661.67       2433.95       124.45 o                         
  -7  11  10         13.33         97.00        40.30 o                         
  -6  11  10      13628.34      13383.22       271.66 o                         
  -5  11  10         37.73         55.59        38.90 o                         
  -4  11  10          2.80          7.96        26.97 o                         
  -3  11  10        641.62        729.60        55.54 o                         
  -2  11  10        992.79        950.19        65.37 o                         
  -1  11  10          2.92         47.27        25.68 o                         
   0  11  10       5762.03       5523.06       139.21 o                         
   1  11  10         79.95        138.48        27.63 o                         
   2  11  10       1679.43       1752.46        73.09 o                         
   3  11  10        424.60        483.87        42.86 o                         
   4  11  10      13750.05      14079.67       286.29 o                         
   5  11  10        190.23        218.40        46.98 o                         
   6  11  10       4920.66       4876.55       291.71 o                         
   7  11  10        545.34        636.87       104.18 o                         
   8  11  10       2274.74       2536.29       207.35 o                         
  -9  12  10        105.05        149.63        64.64 o                         
  -8  12  10       3325.34       3485.39       167.79 o                         
  -7  12  10       1091.11       1043.82        82.23 o                         
  -6  12  10       5494.21       5623.63       160.29 o                         
  -5  12  10       5858.39       6018.26       175.57 o                         
  -4  12  10        678.45        645.58        61.58 o                         
  -3  12  10        115.50        119.58        38.05 o                         
  -2  12  10         64.71         53.04        27.14 o                         
  -1  12  10      24102.80      23655.80       417.47 o                         
   0  12  10       4127.38       4323.87       124.41 o                         
   1  12  10        496.69        498.19        67.67 o                         
   2  12  10        677.53        837.67        56.55 o                         
   3  12  10      12123.34      11929.16       230.00 o                         
   4  12  10       1290.26       1489.88        91.30 o                         
   5  12  10       2660.42       2660.27       120.95 o                         
   6  12  10         15.70         51.77        55.79 o                         
   7  12  10       2900.82       3094.71       221.11 o                         
  -8  13  10        163.80        179.08        57.38 o                         
  -7  13  10        130.15        122.42        43.20 o                         
  -6  13  10        768.16        781.92        76.61 o                         
  -5  13  10       3140.64       3286.31       137.69 o                         
  -4  13  10      10462.70      10089.02       239.48 o                         
  -3  13  10       2127.80       2117.78       122.21 o                         
  -2  13  10       4482.86       4332.23       151.28 o                         
  -1  13  10        121.74        197.97        38.54 o                         
   0  13  10       1690.13       1755.76        90.69 o                         
   1  13  10        291.57        305.57        41.00 o                         
   2  13  10       5181.63       5150.41       141.01 o                         
   3  13  10        709.59        731.32        58.32 o                         
   4  13  10          3.39         16.84        31.84 o                         
   5  13  10        488.69        493.26        69.32 o                         
   6  13  10        716.24        699.33       108.93 o                         
   7  13  10       1231.55       1429.67       155.29 o                         
  -7  14  10        377.36        552.31        81.34 o                         
  -6  14  10       2743.30       2754.33       142.51 o                         
  -5  14  10       3516.44       3604.08       149.72 o                         
  -4  14  10       5325.98       5155.28       163.21 o                         
  -3  14  10       2839.74       2913.56       141.89 o                         
  -2  14  10       7753.14       7686.51       219.23 o                         
  -1  14  10         23.06         91.97        47.04 o                         
   0  14  10       6462.49       6369.52       188.00 o                         
   1  14  10       5837.71       5804.43       167.71 o                         
   2  14  10       2111.23       2017.13       100.03 o                         
   3  14  10      12669.01      12647.93       265.97 o                         
   4  14  10       4910.24       4846.39       200.67 o                         
   5  14  10       1066.45       1198.72       104.89 o                         
   6  14  10        103.85        149.67        73.93 o                         
  -7  15  10       4388.89       4653.05       207.04 o                         
  -6  15  10          0.04         86.83        47.45 o                         
  -5  15  10        480.79        548.11        66.77 o                         
  -4  15  10         35.89         60.29        41.68 o                         
  -3  15  10        587.37        719.44        78.88 o                         
  -2  15  10         10.38        -19.05        34.39 o                         
  -1  15  10       3519.82       3591.22       221.32 o                         
   0  15  10          8.61         40.19        35.85 o                         
   1  15  10        343.72        356.71        54.70 o                         
   2  15  10        658.46        611.58        65.97 o                         
   3  15  10       2914.27       2995.85       137.13 o                         
   4  15  10         84.59         49.37        72.91 o                         
   5  15  10        853.46        923.25        99.34 o                         
  -6  16  10        449.90        442.82        77.70 o                         
  -5  16  10       2875.99       2515.24       154.81 o                         
  -4  16  10       4966.93       5039.53       205.24 o                         
  -3  16  10        822.58        871.43        89.82 o                         
  -2  16  10       6710.47       6536.25       279.87 o                         
  -1  16  10        135.60        151.96        47.36 o                         
   0  16  10       5361.18       5205.33       177.75 o                         
   1  16  10       1923.58       1921.42       116.50 o                         
   2  16  10        958.29        920.07       122.42 o                         
   3  16  10       6078.78       6056.06       193.43 o                         
   4  16  10       6832.40       6384.63       234.29 o                         
  -4  17  10       3119.51       3018.08       169.00 o                         
  -3  17  10         17.22         88.28        49.92 o                         
  -2  17  10       3004.69       3091.95       162.42 o                         
  -1  17  10         48.33         69.83        43.59 o                         
   0  17  10       3127.42       3048.88       161.53 o                         
   1  17  10        229.31        347.21        59.55 o                         
   2  17  10       2288.35       2300.86       153.89 o                         
   3  17  10        111.55        189.89        50.86 o                         
  -1  18  10       5817.04       5637.89       201.39 o                         
   0  18  10       1088.19       1135.39        99.23 o                         
 -11   0  11        429.39        546.50        82.90 o                         
  -9   0  11       4567.33       4659.87       232.43 o                         
  -7   0  11        418.17        394.65        65.61 o                         
  -5   0  11       6748.15       6909.32       281.61 o                         
  -3   0  11      24140.80      24276.53       650.21 o                         
  -1   0  11      20070.03      20868.50       466.58 o                         
   1   0  11      79340.72      79930.03      1339.04 o                         
   3   0  11      14833.06      14563.19       466.69 o                         
   5   0  11      10786.47      10663.60       392.96 o                         
   7   0  11       1667.72       1904.81       212.62 o                         
   9   0  11       5639.90       4954.73       503.84 o                         
 -12   1  11       2339.56       2266.38       137.50 o                         
 -11   1  11       1003.01       1114.12        86.57 o                         
 -10   1  11       2470.52       2486.17       101.23 o                         
  -9   1  11      10721.37      10899.50       209.53 o                         
  -8   1  11      13524.48      13564.55       235.90 o                         
  -7   1  11       1418.13       1538.29        79.40 o                         
  -6   1  11       1680.83       1687.50        96.58 o                         
  -5   1  11       4572.33       4347.55       150.48 o                         
  -4   1  11      17517.72      17547.04       365.80 o                         
  -3   1  11      10513.31      10788.29       243.68 o                         
  -2   1  11          2.99         31.28        22.83 o                         
  -1   1  11      12051.62      12540.96       197.27 o                         
   0   1  11        399.69        457.69        29.27 o                         
   1   1  11      10214.47      10479.98       181.03 o                         
   2   1  11        153.75        203.66        32.21 o                         
   3   1  11       5174.86       4968.47       153.70 o                         
   4   1  11       3181.34       3223.52       123.84 o                         
   5   1  11         69.79        169.90        40.54 o                         
   6   1  11      11327.03      10811.07       289.55 o                         
   7   1  11        480.18        505.19        48.15 o                         
   8   1  11      10664.30       8657.27       461.94 o                         
   9   1  11       3506.01       2905.38       307.06 o                         
  10   1  11       1736.83       1397.99       229.96 o                         
 -11   2  11        284.22        362.95        50.41 o                         
 -10   2  11       3780.66       3864.08       141.61 o                         
  -9   2  11        516.33        504.87        55.79 o                         
  -8   2  11        104.58         82.72        32.20 o                         
  -7   2  11       1383.03       1626.58        91.25 o                         
  -6   2  11       1742.63       1860.88       113.78 o                         
  -5   2  11       7025.48       6919.42       175.26 o                         
  -4   2  11      49275.40      48656.50       762.58 o                         
  -3   2  11       7553.19       7422.17       165.71 o                         
  -2   2  11       9849.12      10061.25       194.84 o                         
  -1   2  11      13983.14      14040.46       237.43 o                         
   0   2  11       4082.57       4092.33        89.93 o                         
   1   2  11       9894.73       9702.23       165.61 o                         
   2   2  11      14039.50      13913.74       230.28 o                         
   3   2  11        604.93        623.17        37.59 o                         
   4   2  11      32812.15      32606.79       648.95 o                         
   5   2  11      13466.51      13081.28       377.15 o                         
   6   2  11          2.78         38.84        29.44 o                         
   7   2  11        444.04        441.79        52.11 o                         
   8   2  11          2.13          2.54        68.45 o                         
   9   2  11         71.27         54.46        88.41 o                         
  10   2  11        763.25        447.89       147.48 o                         
 -11   3  11        376.97        467.65        63.84 o                         
 -10   3  11       3139.84       3217.52       132.62 o                         
  -9   3  11      13342.04      13691.01       284.88 o                         
  -8   3  11        287.15        283.86        46.19 o                         
  -7   3  11       4324.19       4353.99       143.69 o                         
  -6   3  11        100.75        140.27        36.05 o                         
  -5   3  11       6252.81       6261.03       161.50 o                         
  -4   3  11        243.50        271.64        96.34 o                         
  -3   3  11       5936.32       5909.55       163.08 o                         
  -2   3  11        720.84        768.91        52.36 o                         
  -1   3  11        845.19        915.52        47.32 o                         
   0   3  11        737.62        851.91        45.64 o                         
   1   3  11        369.19        487.04        32.47 o                         
   2   3  11        358.84        425.43        30.43 o                         
   3   3  11        326.78        379.15        30.48 o                         
   4   3  11       4716.32       4629.50       109.72 o                         
   5   3  11      10417.80      10468.32       226.97 o                         
   6   3  11       3180.82       3073.92        96.04 o                         
   7   3  11         51.52         98.46        30.54 o                         
   8   3  11       2078.62       2147.72       271.86 o                         
   9   3  11       9334.82       8315.34       476.72 o                         
  10   3  11       5154.31       3914.42       379.49 o                         
 -11   4  11         83.98        120.85        53.82 o                         
 -10   4  11        842.19        973.81        82.50 o                         
  -9   4  11        356.16        312.67        51.96 o                         
  -8   4  11      11041.70      10676.52       235.09 o                         
  -7   4  11         76.29         83.45        36.04 o                         
  -6   4  11       7470.34       7798.33       195.19 o                         
  -5   4  11        181.37        294.82        82.06 o                         
  -4   4  11       8840.51       8692.57       204.34 o                         
  -3   4  11        219.10        306.00        44.57 o                         
  -2   4  11       8912.92       9287.61       208.20 o                         
  -1   4  11         99.68        225.40        26.61 o                         
   0   4  11      73717.48      74964.32       926.42 o                         
   1   4  11       1315.60       1357.61        52.09 o                         
   2   4  11        551.67        715.75        74.18 o                         
   3   4  11       1139.68       1199.75        51.34 o                         
   4   4  11      11018.22      11182.74       185.78 o                         
   5   4  11         57.84        129.85        23.67 o                         
   6   4  11      15028.47      15311.34       255.19 o                         
   7   4  11        408.85        442.60        50.38 o                         
   8   4  11       4075.11       4145.03       215.15 o                         
   9   4  11       1120.66       1089.03       147.80 o                         
  10   4  11          0.37         44.52        66.26 o                         
 -11   5  11        131.39        280.88        63.10 o                         
 -10   5  11       3506.58       3794.25       174.97 o                         
  -9   5  11       2905.17       3060.02       137.18 o                         
  -8   5  11       1281.79       1210.76        83.50 o                         
  -7   5  11      13948.55      13837.77       299.71 o                         
  -6   5  11         10.99         33.93        26.71 o                         
  -5   5  11      22608.09      21985.09       376.29 o                         
  -4   5  11        712.70        804.16        63.89 o                         
  -3   5  11       1908.67       2034.32        88.20 o                         
  -2   5  11        172.57        207.80        37.23 o                         
  -1   5  11       6925.65       6874.73       154.04 o                         
   0   5  11         85.39        131.99        26.77 o                         
   1   5  11       2340.07       2166.93        65.70 o                         
   2   5  11        583.75        590.41        34.25 o                         
   3   5  11       2278.15       2350.89        91.89 o                         
   4   5  11       3381.31       3392.97        83.65 o                         
   5   5  11      18885.93      19149.74       298.65 o                         
   6   5  11         18.74         58.70        22.99 o                         
   7   5  11       2030.38       2201.79        91.62 o                         
   8   5  11          2.83         29.61        55.43 o                         
   9   5  11       4855.44       4947.27       331.48 o                         
  10   5  11       3478.20       3581.33       234.35 o                         
 -11   6  11        471.78        561.93        77.88 o                         
 -10   6  11        194.24        288.82        54.99 o                         
  -9   6  11        169.08        232.82        55.39 o                         
  -8   6  11       1156.64       1286.05        85.88 o                         
  -7   6  11       2391.29       2342.69       110.28 o                         
  -6   6  11        553.96        584.56        54.53 o                         
  -5   6  11      10287.50      10168.64       198.22 o                         
  -4   6  11       7328.00       7340.44       167.53 o                         
  -3   6  11       6435.65       6586.66       150.22 o                         
  -2   6  11        186.99        243.51        31.33 o                         
  -1   6  11      26568.68      26549.46       360.14 o                         
   0   6  11      11382.27      11396.23       175.36 o                         
   1   6  11       6031.28       5987.43       100.07 o                         
   2   6  11        365.06        397.92        32.08 o                         
   3   6  11       1802.84       1852.57        73.75 o                         
   4   6  11       5742.46       5979.09       123.88 o                         
   5   6  11      22728.25      23260.51       354.94 o                         
   6   6  11       1469.00       1674.03        78.28 o                         
   7   6  11       2607.75       2723.64       102.27 o                         
   8   6  11        714.98        665.33        80.95 o                         
   9   6  11         64.77        226.85        79.72 o                         
 -11   7  11       1235.68       1339.58       124.17 o                         
 -10   7  11       6585.14       6343.80       206.53 o                         
  -9   7  11       3746.07       4041.72       158.05 o                         
  -8   7  11       7101.84       7172.02       194.33 o                         
  -7   7  11       1005.15       1070.90        83.76 o                         
  -6   7  11        443.32        495.25        66.99 o                         
  -5   7  11       4662.76       4780.90       129.99 o                         
  -4   7  11      10804.64      10749.21       231.85 o                         
  -3   7  11       6900.51       6742.29       154.23 o                         
  -2   7  11         88.85        123.03        24.95 o                         
  -1   7  11       5067.11       5035.04       106.42 o                         
   0   7  11          9.71         93.16        18.15 o                         
   1   7  11       4967.32       4972.36        90.81 o                         
   2   7  11       1563.76       1611.86        66.93 o                         
   3   7  11       5758.01       5716.70       121.68 o                         
   4   7  11      11216.36      11572.65       202.31 o                         
   5   7  11        526.86        650.08        46.44 o                         
   6   7  11       1501.08       1726.85        89.67 o                         
   7   7  11        157.06        232.51        41.21 o                         
   8   7  11       1396.00       1361.39       114.34 o                         
   9   7  11       2366.14       2421.45       157.50 o                         
 -10   8  11        963.14        931.28        93.06 o                         
  -9   8  11       1677.40       1726.86       106.20 o                         
  -8   8  11       6532.46       6754.98       229.06 o                         
  -7   8  11        632.10        673.61        95.69 o                         
  -6   8  11       4409.91       4095.62       138.86 o                         
  -5   8  11       6226.78       5954.45       149.44 o                         
  -4   8  11        389.40        460.18        49.22 o                         
  -3   8  11      13350.00      13318.67       264.41 o                         
  -2   8  11       5061.28       5098.46       132.06 o                         
  -1   8  11      12994.98      12504.67       237.03 o                         
   0   8  11      10518.45      10420.28       184.63 o                         
   1   8  11      35855.89      35656.45       436.31 o                         
   2   8  11       4646.80       4688.95       111.89 o                         
   3   8  11       5911.70       5919.49       132.47 o                         
   4   8  11        461.38        493.16        42.55 o                         
   5   8  11       9140.97       9227.62       207.37 o                         
   6   8  11       3246.26       3358.55       156.79 o                         
   7   8  11         20.81         55.45        48.21 o                         
   8   8  11        964.21        952.21       100.12 o                         
   9   8  11       1762.08       1788.24       169.84 o                         
 -10   9  11          4.25         96.41        50.87 o                         
  -9   9  11       3918.22       4040.34       160.56 o                         
  -8   9  11      11789.57      11924.97       263.17 o                         
  -7   9  11        308.92        339.64        55.91 o                         
  -6   9  11        186.82        323.46        60.67 o                         
  -5   9  11       2005.42       2040.51       106.68 o                         
  -4   9  11      10294.45       9859.35       223.47 o                         
  -3   9  11        141.24        201.22        36.76 o                         
  -2   9  11         72.15        103.56        28.18 o                         
  -1   9  11         28.07         28.63        23.13 o                         
   0   9  11        182.08        230.80        34.13 o                         
   1   9  11         77.06         82.94        20.72 o                         
   2   9  11        333.64        401.62        36.33 o                         
   3   9  11         10.32         76.98        29.68 o                         
   4   9  11         13.27         21.74        34.16 o                         
   5   9  11       2687.73       2791.68       168.53 o                         
   6   9  11      10638.71      10809.93       276.51 o                         
   7   9  11         32.02         -9.96        46.12 o                         
   8   9  11      10445.80      10332.53       435.14 o                         
 -10  10  11       1964.33       2403.35       165.04 o                         
  -9  10  11       1247.97       1257.98       104.09 o                         
  -8  10  11         81.38        137.84        60.71 o                         
  -7  10  11         31.45         25.25        36.05 o                         
  -6  10  11       1138.04       1075.15        84.45 o                         
  -5  10  11       1637.21       1668.24        98.07 o                         
  -4  10  11      26922.91      27212.92       483.17 o                         
  -3  10  11       2073.42       1927.30        96.02 o                         
  -2  10  11       3505.71       3662.02       113.69 o                         
  -1  10  11       1135.94       1150.56        67.59 o                         
   0  10  11       4416.62       4449.32       118.88 o                         
   1  10  11       8625.22       8653.16       174.05 o                         
   2  10  11      11689.25      12251.92       222.63 o                         
   3  10  11       1926.48       2079.00        98.89 o                         
   4  10  11      19604.65      19499.76       420.12 o                         
   5  10  11        296.83        327.90        51.49 o                         
   6  10  11        580.97        629.95        68.57 o                         
   7  10  11       1134.58       1189.22       120.07 o                         
   8  10  11         22.95        137.95        65.56 o                         
  -9  11  11      17307.76      17409.68       436.16 o                         
  -8  11  11         69.20        128.16        47.83 o                         
  -7  11  11         31.33         33.57        38.41 o                         
  -6  11  11         42.63         59.55        36.49 o                         
  -5  11  11          2.69         56.42        34.41 o                         
  -4  11  11          3.19         35.53        34.38 o                         
  -3  11  11      11806.90      11962.54       255.87 o                         
  -2  11  11        530.79        532.60        52.13 o                         
  -1  11  11       7853.32       8036.40       185.19 o                         
   0  11  11         88.75        181.33        32.51 o                         
   1  11  11       5664.89       5757.43       136.95 o                         
   2  11  11        306.97        294.41        36.11 o                         
   3  11  11       4814.95       4898.70       137.90 o                         
   4  11  11        914.20       1000.48        82.32 o                         
   5  11  11       1448.10       1487.15       101.14 o                         
   6  11  11        589.30        695.78        93.56 o                         
   7  11  11        144.61        267.74        76.83 o                         
   8  11  11        183.77        341.43        91.16 o                         
  -9  12  11       1431.89       1453.34       184.33 o                         
  -8  12  11       1110.35       1199.30       105.18 o                         
  -7  12  11         24.76         75.06        44.95 o                         
  -6  12  11         81.66        106.64        41.25 o                         
  -5  12  11          6.51         35.15        38.10 o                         
  -4  12  11      13327.42      13518.83       325.60 o                         
  -3  12  11        631.41        683.08        70.64 o                         
  -2  12  11        141.64        202.21        46.03 o                         
  -1  12  11        123.19        155.70        36.33 o                         
   0  12  11      13734.06      13984.35       275.79 o                         
   1  12  11       3247.46       3328.50       107.58 o                         
   2  12  11       2443.72       2537.34       104.10 o                         
   3  12  11       3546.56       3507.39       119.18 o                         
   4  12  11      10692.99      10672.18       282.51 o                         
   5  12  11         54.85        120.07        46.68 o                         
   6  12  11       2067.19       2029.11       173.50 o                         
   7  12  11        493.51        625.89       104.99 o                         
  -8  13  11       2399.51       2353.68       158.13 o                         
  -7  13  11       6519.32       6497.16       203.89 o                         
  -6  13  11        409.37        327.54        66.40 o                         
  -5  13  11       8850.20       8304.42       247.45 o                         
  -4  13  11       1338.30       1163.18        94.99 o                         
  -3  13  11        735.84        716.12        73.58 o                         
  -2  13  11         15.17         17.28        33.04 o                         
  -1  13  11       2556.98       2680.53       111.48 o                         
   0  13  11        620.32        717.48        60.61 o                         
   1  13  11       1469.98       1405.36        80.99 o                         
   2  13  11         41.99         61.53        29.66 o                         
   3  13  11        675.70        780.92        70.43 o                         
   4  13  11         76.73        135.62        38.98 o                         
   5  13  11       5312.10       5761.60       282.02 o                         
   6  13  11       3119.06       3338.19       215.43 o                         
  -7  14  11        333.41        316.64        72.60 o                         
  -6  14  11       3457.48       3333.45       321.12 o                         
  -5  14  11       5048.93       5050.39       189.50 o                         
  -4  14  11        275.68        319.55        59.20 o                         
  -3  14  11       2421.57       2569.11       140.32 o                         
  -2  14  11       4124.92       3831.29       246.76 o                         
  -1  14  11      10497.56       9985.30       257.32 o                         
   0  14  11      10236.71       9812.10       225.85 o                         
   1  14  11       4483.77       4346.15       134.75 o                         
   2  14  11       1330.79       1322.63        81.88 o                         
   3  14  11         57.72        169.15        44.12 o                         
   4  14  11        149.46        150.33        43.96 o                         
   5  14  11       6494.68       6461.82       292.20 o                         
   6  14  11       2799.61       3007.05       222.52 o                         
  -6  15  11          0.13         40.81        51.37 o                         
  -5  15  11         39.41         77.83        47.39 o                         
  -4  15  11       2620.87       2707.01       154.55 o                         
  -3  15  11         37.80         78.68        42.82 o                         
  -2  15  11        431.63        513.03        66.83 o                         
  -1  15  11        248.22        193.72        45.92 o                         
   0  15  11         88.70         70.74        38.55 o                         
   1  15  11        702.29        797.95        76.19 o                         
   2  15  11        612.52        667.54        63.88 o                         
   3  15  11         49.65        118.39        43.61 o                         
   4  15  11       5776.67       5769.84       213.67 o                         
   5  15  11         35.87        143.58        67.89 o                         
  -5  16  11       2673.01       2460.71       213.35 o                         
  -4  16  11          8.06         65.69        54.40 o                         
  -3  16  11       3573.38       3288.10       161.54 o                         
  -2  16  11       1734.03       1654.88       116.36 o                         
  -1  16  11       3696.16       3524.38       151.48 o                         
   0  16  11       5164.69       4894.85       172.13 o                         
   1  16  11       5667.82       5701.67       187.69 o                         
   2  16  11        591.46        587.63        69.19 o                         
   3  16  11         64.19         51.65        48.65 o                         
  -3  17  11        928.44        951.58        95.94 o                         
  -2  17  11         76.73         66.24        50.40 o                         
  -1  17  11       2360.64       2201.54       135.18 o                         
   0  17  11         53.41         81.73        45.00 o                         
   1  17  11       1392.40       1408.85       106.96 o                         
   2  17  11         64.63         99.47        48.16 o                         
 -10   0  12        194.90        294.49        74.03 o                         
  -8   0  12       6600.08       7321.28       331.75 o                         
  -6   0  12       1898.94       2063.30       174.35 o                         
  -4   0  12       9132.94       8835.59       319.52 o                         
  -2   0  12      67220.96      67959.25      1389.01 o                         
   0   0  12      33160.69      33552.11       592.24 o                         
   2   0  12       5676.97       5564.47       414.85 o                         
   4   0  12        434.49        463.08        78.57 o                         
   6   0  12      30917.86      28836.00      1654.30 o                         
   8   0  12       2979.44       2568.49       398.29 o                         
  10   0  12        383.50        521.95       225.08 o                         
 -11   1  12       7947.39       8322.61       238.51 o                         
 -10   1  12       2449.27       2401.37       150.27 o                         
  -9   1  12        220.11        261.28        54.53 o                         
  -8   1  12         44.05        103.35        41.79 o                         
  -7   1  12      16605.64      16735.27       454.65 o                         
  -6   1  12       6838.46       6854.85       209.83 o                         
  -5   1  12       1401.39       1358.94        96.31 o                         
  -4   1  12       8348.24       8529.31       336.40 o                         
  -3   1  12       1922.60       1999.42        97.10 o                         
  -2   1  12       2349.44       2386.99        78.21 o                         
  -1   1  12       1792.53       1964.21        98.21 o                         
   0   1  12       2841.60       2888.51        71.32 o                         
   1   1  12        585.87        577.41        34.59 o                         
   2   1  12        355.46        350.04        45.65 o                         
   3   1  12       6244.77       5943.45       178.14 o                         
   4   1  12         39.43         62.00        30.33 o                         
   5   1  12      14023.84      13448.20       333.23 o                         
   6   1  12        864.86        874.81        83.68 o                         
   7   1  12       1109.21       1136.95       100.65 o                         
   8   1  12        793.88        552.33       136.72 o                         
   9   1  12        791.16        585.47       155.64 o                         
  10   1  12       2995.84       2415.87       303.57 o                         
 -11   2  12       1552.96       1576.31       103.80 o                         
 -10   2  12        118.54        117.72        46.22 o                         
  -9   2  12       1092.44       1239.98        96.24 o                         
  -8   2  12        491.82        608.94       139.41 o                         
  -7   2  12      14867.86      15244.68       324.07 o                         
  -6   2  12       2119.75       2193.09       112.78 o                         
  -5   2  12       5624.39       5495.07       154.69 o                         
  -4   2  12      11729.75      11972.87       302.17 o                         
  -3   2  12       6312.81       6775.47       274.97 o                         
  -2   2  12       1876.26       1963.42        81.42 o                         
  -1   2  12       4207.26       4137.81       100.11 o                         
   0   2  12        134.03        230.66        22.51 o                         
   1   2  12      28230.95      28091.46       428.88 o                         
   2   2  12      28717.22      28386.86       433.59 o                         
   3   2  12       7108.11       7072.96       199.96 o                         
   4   2  12       4381.00       4257.60       150.18 o                         
   5   2  12       2969.53       2789.47       127.35 o                         
   6   2  12       1214.83       1358.87       103.82 o                         
   7   2  12       1796.62       1886.19        90.40 o                         
   8   2  12       1275.74       1200.73       191.94 o                         
   9   2  12         29.23         -2.38        84.92 o                         
  10   2  12       1058.81        941.08       198.23 o                         
 -11   3  12        498.96        538.15        75.13 o                         
 -10   3  12        559.85        649.49        76.95 o                         
  -9   3  12        729.01        762.60        92.56 o                         
  -8   3  12       8688.59       8704.79       258.06 o                         
  -7   3  12          7.31        117.85        43.41 o                         
  -6   3  12       6414.42       6692.55       204.09 o                         
  -5   3  12       5428.76       5504.37       280.13 o                         
  -4   3  12       5608.32       5751.81       175.87 o                         
  -3   3  12       7408.18       7408.65       333.23 o                         
  -2   3  12        606.30        640.43        49.41 o                         
  -1   3  12       4012.72       4036.01       114.78 o                         
   0   3  12          3.59         54.49        15.83 o                         
   1   3  12       8246.38       8143.24       150.75 o                         
   2   3  12       2175.29       2205.70        76.24 o                         
   3   3  12       6137.46       6141.16       124.39 o                         
   4   3  12        573.49        558.09        48.88 o                         
   5   3  12       2409.36       2460.49       122.88 o                         
   6   3  12      11020.70      10835.22       293.31 o                         
   7   3  12       7296.65       7287.66       216.89 o                         
   8   3  12        193.50        192.80        98.36 o                         
   9   3  12       6464.03       5687.25       392.63 o                         
 -11   4  12        924.84        875.41        89.95 o                         
 -10   4  12         75.90         76.25        46.58 o                         
  -9   4  12       4977.95       5201.04       273.88 o                         
  -8   4  12        385.78        421.16        59.64 o                         
  -7   4  12        616.79        719.89        78.38 o                         
  -6   4  12        199.32        218.98        46.87 o                         
  -5   4  12       2506.31       2436.63       120.79 o                         
  -4   4  12          5.72         36.42        38.92 o                         
  -3   4  12      63968.56      64316.50      1014.62 o                         
  -2   4  12       2764.71       2903.28        95.27 o                         
  -1   4  12        370.31        544.54        47.89 o                         
   0   4  12       2912.82       2956.84        81.01 o                         
   1   4  12      25582.36      25441.59       380.37 o                         
   2   4  12       1086.13       1260.04        62.63 o                         
   3   4  12      12540.13      12473.83       213.31 o                         
   4   4  12       1472.51       1487.13        53.62 o                         
   5   4  12      11599.42      11464.49       219.64 o                         
   6   4  12       1829.69       1848.07        80.24 o                         
   7   4  12       1473.55       1568.45        97.42 o                         
   8   4  12        591.22        616.98       261.01 o                         
   9   4  12        957.26        793.38       173.89 o                         
 -11   5  12       1022.87       1229.66       118.06 o                         
 -10   5  12       5947.14       6067.79       198.51 o                         
  -9   5  12        748.76        779.77        79.03 o                         
  -8   5  12      19371.58      19379.94       396.05 o                         
  -7   5  12        665.81        670.43        76.71 o                         
  -6   5  12         81.40         81.78        34.36 o                         
  -5   5  12        534.61        643.86        67.54 o                         
  -4   5  12        597.20        696.35        61.70 o                         
  -3   5  12       5745.03       5752.19       153.74 o                         
  -2   5  12      10479.65      10553.22       221.31 o                         
  -1   5  12        666.38        725.73        43.98 o                         
   0   5  12       3186.45       3138.68        77.86 o                         
   1   5  12       1359.55       1359.20        58.15 o                         
   2   5  12       4131.41       4215.26        99.76 o                         
   3   5  12        573.13        627.46        37.16 o                         
   4   5  12        749.52        776.98        44.53 o                         
   5   5  12         21.58         89.89        22.50 o                         
   6   5  12      12055.27      12035.29       269.60 o                         
   7   5  12       3508.20       3244.26       122.48 o                         
   8   5  12          0.49         -0.29        53.52 o                         
   9   5  12       1914.51       1898.85       255.84 o                         
 -11   6  12         86.34        135.34        60.70 o                         
 -10   6  12         81.05        107.59        48.74 o                         
  -9   6  12        312.76        364.03        62.53 o                         
  -8   6  12        811.78        806.80        90.89 o                         
  -7   6  12       1740.53       1955.75       127.45 o                         
  -6   6  12       6680.97       6673.13       188.53 o                         
  -5   6  12         96.99        142.00        35.87 o                         
  -4   6  12      22987.54      22934.33       411.02 o                         
  -3   6  12      11999.14      12301.29       275.87 o                         
  -2   6  12       1215.16       1340.19        74.45 o                         
  -1   6  12        253.85        369.41        33.13 o                         
   0   6  12        778.36        884.09        43.22 o                         
   1   6  12      11076.24      10932.61       190.43 o                         
   2   6  12      53347.44      53682.47       732.17 o                         
   3   6  12       4302.19       4356.52        98.42 o                         
   4   6  12      11445.36      11158.79       195.37 o                         
   5   6  12       2087.73       2188.59        76.49 o                         
   6   6  12         52.51        112.86        30.03 o                         
   7   6  12       1362.69       1406.23        90.87 o                         
   8   6  12       3190.08       3230.58       266.68 o                         
   9   6  12         40.90        129.98        72.60 o                         
 -10   7  12       1082.85       1154.02       106.28 o                         
  -9   7  12       1856.26       2032.62       125.98 o                         
  -8   7  12        423.96        449.73        63.28 o                         
  -7   7  12       7881.48       8091.06       245.57 o                         
  -6   7  12       5254.02       5301.74       183.98 o                         
  -5   7  12        257.49        256.93        49.84 o                         
  -4   7  12       2245.19       2164.63       100.42 o                         
  -3   7  12      10078.69       9790.27       212.35 o                         
  -2   7  12        284.68        360.50        35.57 o                         
  -1   7  12       2382.84       2353.38        71.90 o                         
   0   7  12       2965.81       2921.91        75.82 o                         
   1   7  12       3034.51       2875.73        80.76 o                         
   2   7  12       1165.98       1119.02        55.25 o                         
   3   7  12          5.29         26.69        22.05 o                         
   4   7  12         35.88         63.34        22.87 o                         
   5   7  12        736.63        816.26        52.40 o                         
   6   7  12         34.92         94.47        29.67 o                         
   7   7  12       8454.95       8714.34       283.87 o                         
   8   7  12        265.84        406.17        87.17 o                         
   9   7  12       7007.27       6895.84       753.30 o                         
 -10   8  12         30.08         47.56        49.14 o                         
  -9   8  12       1975.69       1882.43       127.70 o                         
  -8   8  12       2574.87       2480.15       133.64 o                         
  -7   8  12       1566.72       1521.87       115.13 o                         
  -6   8  12       1770.69       1845.55       121.01 o                         
  -5   8  12       2738.64       2755.59       146.95 o                         
  -4   8  12       6589.26       6614.28       208.67 o                         
  -3   8  12       7525.74       7559.03       180.57 o                         
  -2   8  12      27491.22      27248.52       460.37 o                         
  -1   8  12       1059.53       1180.28        65.33 o                         
   0   8  12      10186.90      10036.37       189.34 o                         
   1   8  12         54.54        117.56        22.34 o                         
   2   8  12      11913.00      11752.00       216.00 o                         
   3   8  12       1058.57       1098.64        60.22 o                         
   4   8  12          5.49         50.99        34.27 o                         
   5   8  12       1430.00       1602.13       125.46 o                         
   6   8  12      13350.35      13855.21       422.90 o                         
   7   8  12         22.60         61.13        38.76 o                         
   8   8  12         99.63        112.70        56.33 o                         
 -10   9  12         43.38         45.91        58.56 o                         
  -9   9  12          4.61         10.22        42.87 o                         
  -8   9  12       1934.53       1954.07       122.67 o                         
  -7   9  12      10730.54      10627.26       296.09 o                         
  -6   9  12        538.83        582.53        72.44 o                         
  -5   9  12       2989.58       2947.91       144.16 o                         
  -4   9  12        444.82        528.54        55.72 o                         
  -3   9  12         50.32        128.10        46.57 o                         
  -2   9  12        190.86        238.44        36.84 o                         
  -1   9  12       6128.10       6197.44       149.74 o                         
   0   9  12         11.68         37.12        20.94 o                         
   1   9  12       2277.98       2277.81        77.50 o                         
   2   9  12        248.72        254.14        37.08 o                         
   3   9  12       5892.41       5910.42       175.86 o                         
   4   9  12        214.13        303.24        42.26 o                         
   5   9  12      17528.49      17359.12       503.18 o                         
   6   9  12       2183.34       2034.82       162.87 o                         
   7   9  12         72.55         47.63        49.40 o                         
   8   9  12        356.78        413.71        91.37 o                         
  -9  10  12         79.03        124.60        51.87 o                         
  -8  10  12        607.47        654.11        75.17 o                         
  -7  10  12       9880.93       9889.68       285.67 o                         
  -6  10  12          0.17         57.48        40.69 o                         
  -5  10  12       4291.19       4475.04       255.67 o                         
  -4  10  12         70.08         67.56        38.19 o                         
  -3  10  12       4872.11       4826.84       175.53 o                         
  -2  10  12       7460.81       7315.14       191.10 o                         
  -1  10  12       1432.54       1390.63        76.44 o                         
   0  10  12       5311.99       5398.58       136.55 o                         
   1  10  12      14826.73      15079.56       265.30 o                         
   2  10  12        295.06        307.42        46.90 o                         
   3  10  12       2961.31       3054.27       123.81 o                         
   4  10  12        936.78        940.25       115.94 o                         
   5  10  12       2285.67       2324.37       120.50 o                         
   6  10  12       6427.58       6425.83       232.58 o                         
   7  10  12        865.35       1022.79       112.22 o                         
   8  10  12        206.65        204.52       104.00 o                         
  -9  11  12         22.20         53.23        55.48 o                         
  -8  11  12       1015.96       1022.48       103.94 o                         
  -7  11  12         56.67        141.65        52.40 o                         
  -6  11  12      12842.63      12598.32       363.82 o                         
  -5  11  12       1765.68       1893.05       122.29 o                         
  -4  11  12       7494.86       7474.08       218.75 o                         
  -3  11  12        511.07        551.79        57.58 o                         
  -2  11  12        252.83        372.75        45.82 o                         
  -1  11  12        170.52        193.01        36.29 o                         
   0  11  12       1569.60       1550.04        81.61 o                         
   1  11  12        701.91        732.25        53.25 o                         
   2  11  12         44.79         46.35        32.96 o                         
   3  11  12        722.01        662.18        67.72 o                         
   4  11  12         89.26        109.71        40.14 o                         
   5  11  12        323.23        425.76        61.12 o                         
   6  11  12       4990.98       5236.01       282.37 o                         
   7  11  12        644.32        839.71       118.55 o                         
  -8  12  12        716.38        784.02        95.85 o                         
  -7  12  12       3231.78       3272.38       197.04 o                         
  -6  12  12        207.57        264.57        60.68 o                         
  -5  12  12        175.84        154.55        55.56 o                         
  -4  12  12         17.25         84.76        41.06 o                         
  -3  12  12      14258.38      14697.99       339.74 o                         
  -2  12  12       7078.75       6603.08       221.00 o                         
  -1  12  12        823.68        846.63        66.19 o                         
   0  12  12       4977.10       4923.11       162.81 o                         
   1  12  12      18841.38      18869.21       346.21 o                         
   2  12  12        831.98        807.07        65.40 o                         
   3  12  12       2477.40       2490.79       125.10 o                         
   4  12  12       2849.75       2957.34       133.70 o                         
   5  12  12       4109.38       4124.42       173.22 o                         
   6  12  12       4941.25       4968.66       246.11 o                         
  -7  13  12       2430.12       2577.86       167.36 o                         
  -6  13  12        108.14         62.98        46.56 o                         
  -5  13  12       1532.89       1422.77       112.03 o                         
  -4  13  12         57.43        135.65        45.39 o                         
  -3  13  12          8.44         70.28        37.20 o                         
  -2  13  12       5071.85       5304.40       337.73 o                         
  -1  13  12        648.82        662.43        61.42 o                         
   0  13  12        532.99        509.25        52.99 o                         
   1  13  12        554.13        510.04        52.32 o                         
   2  13  12       1576.85       1559.57        96.80 o                         
   3  13  12       2768.71       2665.80       147.80 o                         
   4  13  12        353.53        418.38        67.88 o                         
   5  13  12       3816.14       3649.46       167.29 o                         
   6  13  12       5652.91       6164.00       500.85 o                         
  -7  14  12        952.84        933.54       104.86 o                         
  -6  14  12       2278.79       2056.19       142.36 o                         
  -5  14  12       1251.02       1066.06        99.25 o                         
  -4  14  12       6303.85       5748.40       200.31 o                         
  -3  14  12       5395.66       5569.44       221.52 o                         
  -2  14  12       4326.88       4405.06       213.83 o                         
  -1  14  12         78.49         57.91        36.85 o                         
   0  14  12        111.92        175.13        41.43 o                         
   1  14  12        408.41        478.96        60.83 o                         
   2  14  12      15198.75      15445.79       348.53 o                         
   3  14  12       1142.17       1126.91        87.05 o                         
   4  14  12       1012.60        869.97       141.46 o                         
   5  14  12        573.07        435.96        91.05 o                         
  -6  15  12          0.60          2.40        55.16 o                         
  -5  15  12        882.46        923.59        96.47 o                         
  -4  15  12        827.63        846.94        88.93 o                         
  -3  15  12       6995.95       6465.46       212.09 o                         
  -2  15  12        645.30        797.04        81.93 o                         
  -1  15  12       1563.43       1477.88       105.26 o                         
   0  15  12        387.61        386.04        58.96 o                         
   1  15  12       2896.54       2895.79       133.76 o                         
   2  15  12          0.05         54.80        39.59 o                         
   3  15  12        895.47        900.50        83.09 o                         
   4  15  12         32.17        134.80        67.89 o                         
  -4  16  12       4670.28       4743.77       189.33 o                         
  -3  16  12       5041.06       4720.69       182.58 o                         
  -2  16  12       2035.80       1887.35       149.07 o                         
  -1  16  12        236.53        289.52        73.07 o                         
   0  16  12        320.20        372.58        62.45 o                         
   1  16  12        554.19        613.69        72.32 o                         
   2  16  12      12859.51      12410.41       671.70 o                         
   3  16  12        388.35        453.38       100.31 o                         
  -2  17  12       1518.08       1422.44       113.51 o                         
  -1  17  12        774.35        885.88        89.75 o                         
   0  17  12        619.89        715.80        80.23 o                         
 -11   0  13       1591.24       1658.17       187.08 o                         
  -9   0  13        386.76        494.27        82.42 o                         
  -7   0  13         36.60         40.19        71.78 o                         
  -5   0  13      31899.00      32236.83       877.48 o                         
  -3   0  13      39921.62      40248.82      1275.42 o                         
  -1   0  13      13250.45      13149.80       327.73 o                         
   1   0  13       1153.79       1313.38       124.52 o                         
   3   0  13      65120.96      62528.96      1661.39 o                         
   5   0  13       5037.59       4607.56       288.91 o                         
   7   0  13       1142.30       1043.65       141.11 o                         
   9   0  13       1751.19       1590.17       335.90 o                         
 -11   1  13         43.58         52.14        49.41 o                         
 -10   1  13      11112.95      11168.56       337.54 o                         
  -9   1  13       2752.30       2691.51       142.29 o                         
  -8   1  13       3661.61       3603.03       156.74 o                         
  -7   1  13       3432.08       3417.07       145.10 o                         
  -6   1  13       7883.38       7442.86       268.68 o                         
  -5   1  13       1344.76       1348.53       102.29 o                         
  -4   1  13       2117.42       2042.64       110.74 o                         
  -3   1  13        135.83        273.50        37.05 o                         
  -2   1  13       7800.74       7729.57       164.55 o                         
  -1   1  13        408.82        461.77        38.82 o                         
   0   1  13       2816.38       2804.39        82.73 o                         
   1   1  13        399.52        403.63        38.19 o                         
   2   1  13       6658.20       6332.68       266.04 o                         
   3   1  13         53.25         71.57        42.02 o                         
   4   1  13        386.66        398.74        54.87 o                         
   5   1  13       4091.94       3851.78       152.85 o                         
   6   1  13       1706.69       1626.11       117.47 o                         
   7   1  13       5993.78       5648.66       208.12 o                         
   8   1  13      10297.09       9145.93       490.08 o                         
   9   1  13        680.78        537.48       147.90 o                         
 -11   2  13         12.93         30.64        48.46 o                         
 -10   2  13       1948.89       1945.71       141.41 o                         
  -9   2  13        552.98        536.48        76.78 o                         
  -8   2  13       2014.75       1989.73       136.51 o                         
  -7   2  13       8084.79       8112.17       235.21 o                         
  -6   2  13       4676.51       4764.06       171.39 o                         
  -5   2  13        600.09        561.72        56.61 o                         
  -4   2  13        374.69        391.41        46.11 o                         
  -3   2  13        571.49        596.14        50.51 o                         
  -2   2  13       8770.45       8725.94       201.48 o                         
  -1   2  13      25715.23      25831.08       424.76 o                         
   0   2  13       6547.84       6602.64       134.79 o                         
   1   2  13       4928.28       4868.49       142.99 o                         
   2   2  13      29577.96      28650.32       583.94 o                         
   3   2  13       5082.76       4965.96       164.62 o                         
   4   2  13        502.55        426.56        56.12 o                         
   5   2  13       1044.79        934.42        84.67 o                         
   6   2  13        185.36        203.37        49.59 o                         
   7   2  13       5297.42       5077.05       152.61 o                         
   8   2  13       5659.20       4910.98       528.16 o                         
   9   2  13          1.23         -4.62        89.47 o                         
 -11   3  13       6200.50       6394.35       239.54 o                         
 -10   3  13        447.48        534.91        87.76 o                         
  -9   3  13       3225.65       3213.00       175.84 o                         
  -8   3  13       2495.25       2741.31       157.07 o                         
  -7   3  13       8175.57       8445.19       308.15 o                         
  -6   3  13      13109.16      13074.84       319.74 o                         
  -5   3  13       3884.75       4023.58       180.19 o                         
  -4   3  13       4346.65       4232.23       155.83 o                         
  -3   3  13       2039.91       2006.87        98.74 o                         
  -2   3  13       6036.21       5958.14       156.07 o                         
  -1   3  13       1074.02       1188.05        59.30 o                         
   0   3  13      10879.66      10332.97       202.79 o                         
   1   3  13        307.06        359.91        32.08 o                         
   2   3  13       4383.27       4407.95       103.86 o                         
   3   3  13       4982.86       4793.72       161.59 o                         
   4   3  13       5886.64       5920.91       189.75 o                         
   5   3  13          9.32         64.25        36.84 o                         
   6   3  13       2191.92       2108.41        93.12 o                         
   7   3  13       9271.08       9181.96       228.40 o                         
   8   3  13        106.48        202.95       104.02 o                         
   9   3  13        831.53        937.42       187.32 o                         
 -11   4  13        382.06        408.11        80.37 o                         
 -10   4  13          0.89        -39.17        46.56 o                         
  -9   4  13        485.75        468.38        74.45 o                         
  -8   4  13        244.48        321.25        63.85 o                         
  -7   4  13        554.32        606.13        88.51 o                         
  -6   4  13      16492.68      16826.75       609.91 o                         
  -5   4  13       2033.99       1965.31       115.34 o                         
  -4   4  13        134.85        174.52        40.12 o                         
  -3   4  13       2858.37       2957.24       105.98 o                         
  -2   4  13      31098.63      30757.35       522.03 o                         
  -1   4  13       1071.75       1142.56        58.94 o                         
   0   4  13        954.11       1234.52       156.41 o                         
   1   4  13       1951.44       1983.39        66.60 o                         
   2   4  13      18143.76      18120.56       289.72 o                         
   3   4  13       2411.69       2466.27        75.70 o                         
   4   4  13      10367.93      10601.14       203.87 o                         
   5   4  13       1665.70       1753.17        82.71 o                         
   6   4  13       8890.33       8684.93       279.11 o                         
   7   4  13        142.57        155.65        45.08 o                         
   8   4  13        219.91        157.51        95.28 o                         
   9   4  13        134.66        108.06       106.35 o                         
 -10   5  13         84.72        151.43        57.26 o                         
  -9   5  13       1365.91       1453.53       150.19 o                         
  -8   5  13         81.90        125.17        51.33 o                         
  -7   5  13       3056.50       3267.01       166.80 o                         
  -6   5  13       7747.83       7628.84       201.66 o                         
  -5   5  13       5469.65       5355.64       177.05 o                         
  -4   5  13        801.06        932.04       127.75 o                         
  -3   5  13       1535.11       1779.94        98.18 o                         
  -2   5  13       1900.62       1894.09        91.37 o                         
  -1   5  13        735.79        750.54        46.52 o                         
   0   5  13       1694.72       1648.86        64.87 o                         
   1   5  13         83.82        119.79        23.56 o                         
   2   5  13         44.34        103.39        22.54 o                         
   3   5  13       8906.38       9130.70       158.89 o                         
   4   5  13       2784.82       2744.49        85.62 o                         
   5   5  13       3014.03       3031.25        96.86 o                         
   6   5  13       1505.05       1524.70        76.91 o                         
   7   5  13       1803.82       1906.23       111.92 o                         
   8   5  13       1072.91       1154.92       199.00 o                         
   9   5  13       3749.38       3759.08       368.27 o                         
 -10   6  13         49.02        116.63        58.14 o                         
  -9   6  13       2722.82       3015.37       172.75 o                         
  -8   6  13         16.82        110.68        48.34 o                         
  -7   6  13      12049.32      12119.24       317.99 o                         
  -6   6  13       2686.67       2790.51       127.59 o                         
  -5   6  13         27.96         42.86        39.21 o                         
  -4   6  13        302.15        451.44        70.70 o                         
  -3   6  13        361.13        381.23        54.33 o                         
  -2   6  13       6127.36       6438.60       170.82 o                         
  -1   6  13      39459.27      39750.89       585.59 o                         
   0   6  13       2381.83       2513.90        83.60 o                         
   1   6  13      14097.61      14191.23       245.32 o                         
   2   6  13       6327.11       6516.17       158.72 o                         
   3   6  13       3026.71       2885.09        80.47 o                         
   4   6  13       2920.34       3109.63        86.65 o                         
   5   6  13       3000.91       3004.93        89.39 o                         
   6   6  13       1816.35       1722.14        84.33 o                         
   7   6  13      10565.14      10308.87       263.94 o                         
   8   6  13        857.82        915.73       182.46 o                         
 -10   7  13       3310.61       3319.41       221.50 o                         
  -9   7  13       1226.88       1342.88       117.92 o                         
  -8   7  13          5.75         29.29        42.91 o                         
  -7   7  13        438.60        467.11        70.44 o                         
  -6   7  13      25558.45      25589.43       476.82 o                         
  -5   7  13        343.45        374.05        51.14 o                         
  -4   7  13       1211.69       1352.29       108.63 o                         
  -3   7  13         63.43        147.12        33.82 o                         
  -2   7  13          4.12         47.59        22.41 o                         
  -1   7  13         60.54        116.49        32.54 o                         
   0   7  13       2153.41       2158.35        74.28 o                         
   1   7  13        760.49        823.88        62.93 o                         
   2   7  13          0.89         25.71        19.63 o                         
   3   7  13        341.84        412.16        37.81 o                         
   4   7  13       5980.27       5872.39       208.38 o                         
   5   7  13        939.64       1018.45        62.07 o                         
   6   7  13       6035.92       6309.30       157.77 o                         
   7   7  13       4516.22       4567.45       155.97 o                         
   8   7  13       4424.93       4387.57       243.93 o                         
 -10   8  13        148.18        211.97        67.51 o                         
  -9   8  13          6.04          3.05        46.19 o                         
  -8   8  13        550.61        578.25        79.48 o                         
  -7   8  13       1101.33       1080.49        99.35 o                         
  -6   8  13       2847.64       2831.35       153.40 o                         
  -5   8  13      11700.33      11378.70       259.39 o                         
  -4   8  13         65.04         91.70        33.72 o                         
  -3   8  13      16359.42      16388.50       316.90 o                         
  -2   8  13       1718.73       1792.32       114.58 o                         
  -1   8  13      13550.99      13869.53       264.00 o                         
   0   8  13         17.52         67.87        25.31 o                         
   1   8  13        500.85        506.81        50.62 o                         
   2   8  13          0.06          6.30        19.30 o                         
   3   8  13      23843.95      23651.17       383.51 o                         
   4   8  13       1503.57       1552.62        75.67 o                         
   5   8  13       1281.93       1433.77        75.50 o                         
   6   8  13       1583.47       1489.57        97.75 o                         
   7   8  13       1480.24       1581.53       166.86 o                         
   8   8  13        519.86        643.37       126.70 o                         
  -9   9  13        233.50        223.04        64.99 o                         
  -8   9  13       3495.81       3616.63       188.29 o                         
  -7   9  13       2022.09       1715.08       125.98 o                         
  -6   9  13        628.65        633.36        76.27 o                         
  -5   9  13       1084.78       1102.22        83.20 o                         
  -4   9  13       7979.91       7721.97       243.32 o                         
  -3   9  13        887.92        888.91        67.60 o                         
  -2   9  13      10843.03      10832.26       230.47 o                         
  -1   9  13        312.09        408.69        69.00 o                         
   0   9  13       4980.55       5017.82       115.00 o                         
   1   9  13          0.33         20.34        24.33 o                         
   2   9  13       8488.39       8595.49       196.82 o                         
   3   9  13       1380.15       1448.34       120.78 o                         
   4   9  13        215.87        284.58        64.13 o                         
   5   9  13        139.04        138.72        40.14 o                         
   6   9  13        170.76        222.30        60.74 o                         
   7   9  13       1168.32       1378.78       127.94 o                         
  -9  10  13        676.12        652.11        88.85 o                         
  -8  10  13       1016.58        863.55        96.82 o                         
  -7  10  13          6.00         49.88        45.36 o                         
  -6  10  13       3714.19       3992.01       169.12 o                         
  -5  10  13       4020.10       4133.97       160.68 o                         
  -4  10  13        126.17        198.79        43.13 o                         
  -3  10  13       7193.63       7062.21       182.34 o                         
  -2  10  13       7127.40       7245.52       255.39 o                         
  -1  10  13        887.14       1054.06        68.59 o                         
   0  10  13       4744.62       4623.59       126.92 o                         
   1  10  13        744.60        806.79        61.27 o                         
   2  10  13      20951.97      21397.84       453.76 o                         
   3  10  13       8655.06       8290.95       225.37 o                         
   4  10  13       1348.00       1519.71        99.21 o                         
   5  10  13        477.95        453.78        60.86 o                         
   6  10  13        168.37        187.14        49.56 o                         
   7  10  13         63.74        101.99        61.62 o                         
  -8  11  13        650.05        790.53        96.10 o                         
  -7  11  13       7906.95       7938.51       255.55 o                         
  -6  11  13       1100.24       1394.40       113.49 o                         
  -5  11  13       1139.26       1183.81       100.69 o                         
  -4  11  13         50.75        128.34        43.84 o                         
  -3  11  13        952.20        922.02        71.99 o                         
  -2  11  13         29.34         51.51        30.69 o                         
  -1  11  13        260.88        366.65        45.67 o                         
   0  11  13       2328.12       2366.88        95.01 o                         
   1  11  13        787.64        816.68        63.12 o                         
   2  11  13        641.13        597.07        66.17 o                         
   3  11  13        922.26        888.79        78.77 o                         
   4  11  13        322.21        338.04        54.99 o                         
   5  11  13        991.31       1028.34        89.37 o                         
   6  11  13        228.90        236.39        54.17 o                         
   7  11  13      12224.69      13474.40       483.82 o                         
  -8  12  13        160.15        218.75        66.46 o                         
  -7  12  13        518.11        513.19        78.66 o                         
  -6  12  13       4979.93       4961.04       192.56 o                         
  -5  12  13       5111.52       5029.80       186.31 o                         
  -4  12  13        257.71        294.55        56.49 o                         
  -3  12  13       7712.65       7604.06       199.14 o                         
  -2  12  13      12473.04      12405.18       268.93 o                         
  -1  12  13       1110.91       1163.53        80.83 o                         
   0  12  13       2262.98       2348.20       102.51 o                         
   1  12  13       1799.60       1915.64       194.79 o                         
   2  12  13      10097.82       9786.43       265.37 o                         
   3  12  13       5559.33       5658.04       188.62 o                         
   4  12  13       3423.00       3452.18       147.47 o                         
   5  12  13       3947.97       3953.39       239.58 o                         
   6  12  13       1320.50       1258.07       137.90 o                         
  -7  13  13        994.73        888.21       100.48 o                         
  -6  13  13        535.84        468.77        73.67 o                         
  -5  13  13       2206.80       2300.96       142.36 o                         
  -4  13  13       1669.75       1634.42       116.49 o                         
  -3  13  13        232.81        342.89        58.82 o                         
  -2  13  13       2693.62       2822.49       124.79 o                         
  -1  13  13        429.15        528.50        56.98 o                         
   0  13  13       1094.47       1179.23        80.07 o                         
   1  13  13         69.57         82.18        36.36 o                         
   2  13  13       1634.96       1630.00       103.99 o                         
   3  13  13       2229.56       2138.96       165.60 o                         
   4  13  13         21.49         89.16        45.48 o                         
   5  13  13       1939.27       1942.62       137.39 o                         
  -6  14  13        952.45       1025.25       104.22 o                         
  -5  14  13        465.00        518.10        79.54 o                         
  -4  14  13         23.74         68.36        46.08 o                         
  -3  14  13        793.04        980.21        91.77 o                         
  -2  14  13       2683.10       2455.41       135.66 o                         
  -1  14  13       9008.63       8619.04       239.06 o                         
   0  14  13          1.04         62.13        35.18 o                         
   1  14  13       2489.73       2784.42       129.40 o                         
   2  14  13         34.21        124.70        42.79 o                         
   3  14  13       4511.50       4414.71       188.13 o                         
   4  14  13       2924.08       2845.67       170.34 o                         
  -5  15  13        375.73        356.15        76.71 o                         
  -4  15  13        941.30       1146.82       105.27 o                         
  -3  15  13          0.59         75.69        45.70 o                         
  -2  15  13        985.18       1020.64        92.17 o                         
  -1  15  13        156.76        224.07        51.55 o                         
   0  15  13       3654.61       3512.49       147.29 o                         
   1  15  13          1.62         12.34        37.84 o                         
   2  15  13        289.02        369.12        58.44 o                         
   3  15  13        124.58        131.64        56.01 o                         
  -3  16  13        466.77        483.07        73.45 o                         
  -2  16  13       1304.89       1265.06       139.08 o                         
  -1  16  13      11573.17      10889.60       291.78 o                         
   0  16  13         17.14         95.53        45.52 o                         
   1  16  13       3521.04       3441.72       172.77 o                         
 -10   0  14        833.96        686.69       101.96 o                         
  -8   0  14       7546.66       7484.56       275.00 o                         
  -6   0  14      20582.48      20981.96       658.40 o                         
  -4   0  14       1844.80       1651.57       216.56 o                         
  -2   0  14        531.87        523.63        75.69 o                         
   0   0  14      49837.78      49206.11       863.89 o                         
   2   0  14       6911.93       7059.86       293.84 o                         
   4   0  14      10006.76       8943.22       358.05 o                         
   6   0  14       1151.93       1369.16       195.09 o                         
   8   0  14       1307.09        774.55       242.65 o                         
 -11   1  14       2007.31       2027.52       130.88 o                         
 -10   1  14        245.97        257.37        56.74 o                         
  -9   1  14       7045.55       6821.34       188.17 o                         
  -8   1  14       2025.79       2198.97       134.95 o                         
  -7   1  14       1267.41       1387.16        97.50 o                         
  -6   1  14       3167.16       3298.06       133.71 o                         
  -5   1  14      13542.53      13593.16       376.71 o                         
  -4   1  14         89.37         93.40        31.78 o                         
  -3   1  14        174.36        268.08        37.80 o                         
  -2   1  14       1674.67       1762.53        82.05 o                         
  -1   1  14          4.77         77.32        22.31 o                         
   0   1  14       5971.88       6137.40       133.62 o                         
   1   1  14         86.35         93.89        33.69 o                         
   2   1  14       3268.18       3042.95       124.79 o                         
   3   1  14        910.47        854.28        76.17 o                         
   4   1  14       8022.11       7500.80       226.24 o                         
   5   1  14       2925.84       2772.49       136.97 o                         
   6   1  14       1830.28       1688.83       120.32 o                         
   7   1  14       2831.64       2679.34       160.48 o                         
   8   1  14         63.23        -17.84        79.19 o                         
   9   1  14       8304.94       7504.11       488.81 o                         
 -11   2  14         49.32        115.95        52.27 o                         
 -10   2  14        971.65       1108.75       109.24 o                         
  -9   2  14        528.35        619.99        84.07 o                         
  -8   2  14         73.43         30.28        41.77 o                         
  -7   2  14        838.07        935.37        83.06 o                         
  -6   2  14        366.14        324.87        51.64 o                         
  -5   2  14       2222.44       2242.08       111.77 o                         
  -4   2  14      10408.30      10372.30       228.03 o                         
  -3   2  14       8068.16       8338.01       398.98 o                         
  -2   2  14       5050.20       5358.62       146.08 o                         
  -1   2  14      38497.77      39211.21       589.59 o                         
   0   2  14       9138.08       8997.24       193.54 o                         
   1   2  14        368.31        462.09        56.69 o                         
   2   2  14        624.61        503.26        57.90 o                         
   3   2  14        121.25        182.12        43.08 o                         
   4   2  14      11641.55      11361.65       317.64 o                         
   5   2  14      16532.65      15532.48       384.62 o                         
   6   2  14         76.05        165.37        49.21 o                         
   7   2  14       6615.54       6070.52       222.01 o                         
   8   2  14       1460.09       1038.75       185.70 o                         
   9   2  14         17.30         77.57       102.45 o                         
 -10   3  14       8119.58       8259.05       267.58 o                         
  -9   3  14       6925.59       7141.79       314.12 o                         
  -8   3  14       4142.79       4126.03       181.81 o                         
  -7   3  14       3126.36       3262.90       160.40 o                         
  -6   3  14       6438.88       6942.42       311.93 o                         
  -5   3  14       1247.26       1283.96        95.97 o                         
  -4   3  14       2825.82       2790.98       140.36 o                         
  -3   3  14       5017.08       4932.88       149.91 o                         
  -2   3  14        186.76        259.30        38.31 o                         
  -1   3  14       5454.79       5277.96       136.68 o                         
   0   3  14        229.06        275.33        34.91 o                         
   1   3  14       1176.03       1178.60        54.10 o                         
   2   3  14          2.71         47.09        23.32 o                         
   3   3  14       1804.64       1603.74       104.62 o                         
   4   3  14       5945.53       5739.80       190.35 o                         
   5   3  14        545.01        592.50        70.02 o                         
   6   3  14        272.51        335.46        57.13 o                         
   7   3  14        902.27        974.49       110.84 o                         
   8   3  14       7745.02       6557.84       413.60 o                         
   9   3  14        536.16        309.34       136.52 o                         
 -10   4  14        223.36        285.15        69.79 o                         
  -9   4  14       1285.98       1290.22       164.75 o                         
  -8   4  14       1553.51       1515.00       139.84 o                         
  -7   4  14         99.23        123.43        47.18 o                         
  -6   4  14       2352.79       2413.58       138.00 o                         
  -5   4  14      25185.18      25431.76       522.03 o                         
  -4   4  14        576.74        571.66        63.73 o                         
  -3   4  14        337.61        437.83        51.09 o                         
  -2   4  14         73.55        192.66        85.58 o                         
  -1   4  14      18749.21      18788.13       306.95 o                         
   0   4  14       2313.61       2296.63        84.64 o                         
   1   4  14      28793.98      28193.00       424.25 o                         
   2   4  14       1161.62       1269.75        57.73 o
[truncated: 104,086 more chars]
